# Supplementary material for: S100A8/A9 predicts response to PIM kinase and PD-1/PD-L1 inhibition in triple-negative breast cancer mouse models
Source: Commun Med (Lond). 2024 Feb 20;4:22. doi: 10.1038/s43856-024-00444-8 (PMC10879183; doi:10.1038/s43856-024-00444-8)
Supplement: Supplementary file 4 — Supplementary Data 1 [file 43856_2024_444_MOESM4_ESM.xlsx]

## Sheet: README
Sheets
Final gene set
1. Identified gene set (210 genes), represented in Fig. 1b, c
Intermediate products
2. Top 300 candidate genes used to develop a multi-gene model for sample stratification (described in the methods)
3. Optimal classifiers for each of the datasets (described in the methods)
4. The ranked lists for each of the indicated dsatasets, including the genes filtered out of the final product (described in the methods)

## Sheet: 1. Identified gene set
NCBI gene	name	symbol	logFC	pval	fdr	holm	desc	count	inSameDxn	score
332	baculoviral IAP repeat containing 5	BIRC5	0.98808	2.31e-06	0.000261888	0.0301128	chin	2	TRUE	65.1766
332	baculoviral IAP repeat containing 5	BIRC5	1.99501	2.83e-63	1.52e-60	2.57e-59	yau	2	TRUE	65.1766
332	baculoviral IAP repeat containing 5	BIRC5	0.344848	0.000112695	0.0005029	1	gse25066	2	TRUE	65.1766
1058	centromere protein A	CENPA	0.932857	0.000166725	0.00430703	1	chin	2	TRUE	61.1837
1058	centromere protein A	CENPA	0.400701	4e-08	5.67e-07	0.000490795	gse25066	2	TRUE	61.1837
1058	centromere protein A	CENPA	1.67235	4e-72	4.05e-69	3.64e-68	yau	2	TRUE	61.1837
9232	pituitary tumor-transforming 1	PTTG1	1.64274	1.88e-60	8.58e-58	1.71e-56	yau	2	TRUE	50.3834
9232	pituitary tumor-transforming 1	PTTG1	0.724848	0.000597074	0.0102076	1	chin	2	TRUE	50.3834
9232	pituitary tumor-transforming 1	PTTG1	0.438761	8.91e-07	7.81e-06	0.0104309	gse25066	2	TRUE	50.3834
57758	signal peptide, CUB domain and EGF like domain containing 2	SCUBE2	-1.21151	6.21e-06	4.16e-05	0.0697739	gse25066	2	TRUE	41.6712
57758	signal peptide, CUB domain and EGF like domain containing 2	SCUBE2	-2.50868	1.79e-07	4.09e-05	0.00233526	chin	2	TRUE	41.6712
57758	signal peptide, CUB domain and EGF like domain containing 2	SCUBE2	-2.80321	2.03e-24	1.29e-22	1.82e-20	yau	2	TRUE	41.6712
994	cell division cycle 25B	CDC25B	0.382561	0.0386296	0.145379	1	chin	2	TRUE	25.3738
994	cell division cycle 25B	CDC25B	1.24793	3.65e-39	4.89e-37	3.3e-35	yau	2	TRUE	25.3738
994	cell division cycle 25B	CDC25B	0.412533	1.82e-07	2.05e-06	0.00219046	gse25066	2	TRUE	25.3738
9	N-acetyltransferase 1	NAT1	-2.41677	1.05e-17	3.29e-16	9.29e-14	yau	3	TRUE	24.6424
9	N-acetyltransferase 1	NAT1	-2.81918	5.32e-09	3.33e-06	6.98e-05	chin	3	TRUE	24.6424
9	N-acetyltransferase 1	NAT1	-1.30491	4.63e-08	6.41e-07	0.000567017	gse25066	3	TRUE	24.6424
641	Bloom syndrome RecQ like helicase	BLM	0.537546	0.000979671	0.0139742	1	chin	2	TRUE	22.4807
641	Bloom syndrome RecQ like helicase	BLM	0.361919	1.92e-07	2.13e-06	0.00230486	gse25066	2	TRUE	22.4807
641	Bloom syndrome RecQ like helicase	BLM	0.900488	5.88e-48	1.25e-45	5.33e-44	yau	2	TRUE	22.4807
7802	dynein axonemal light intermediate chain 1	DNALI1	-2.06247	3.16e-18	1.99e-15	4.16e-14	gse25066	2	TRUE	22.3766
7802	dynein axonemal light intermediate chain 1	DNALI1	-1.01939	7.71e-06	0.000587997	0.0998176	chin	2	TRUE	22.3766
7802	dynein axonemal light intermediate chain 1	DNALI1	-1.05279	5.96e-09	5.57e-08	4.85e-05	yau	2	TRUE	22.3766
2625	GATA binding protein 3	GATA3	-2.31773	2.2e-16	2.88e-12	2.88e-12	chin	3	TRUE	21.5983
2625	GATA binding protein 3	GATA3	-1.13701	1.59e-11	2.19e-10	1.34e-07	yau	3	TRUE	21.5983
2625	GATA binding protein 3	GATA3	-1.25503	1.18e-13	1.07e-11	1.54e-09	gse25066	3	TRUE	21.5983
563	alpha-2-glycoprotein 1, zinc-binding	AZGP1	-1.18892	1.25e-06	1.05e-05	0.0145012	gse25066	2	TRUE	19.2816
563	alpha-2-glycoprotein 1, zinc-binding	AZGP1	-1.69576	2.51e-19	9.39e-18	2.22e-15	yau	2	TRUE	19.2816
563	alpha-2-glycoprotein 1, zinc-binding	AZGP1	-0.862377	0.0280506	0.11863	1	chin	2	TRUE	19.2816
3627	C-X-C motif chemokine ligand 10	CXCL10	0.916423	1.54e-07	1.76e-06	0.0018542	gse25066	2	TRUE	19.1432
3627	C-X-C motif chemokine ligand 10	CXCL10	0.731249	0.0462106	0.161218	1	chin	2	TRUE	19.1432
3627	C-X-C motif chemokine ligand 10	CXCL10	1.79306	1.35e-18	4.7e-17	1.19e-14	yau	2	TRUE	19.1432
51512	G2 and S-phase expressed 1	GTSE1	0.403313	0.00462565	0.0384948	1	chin	2	TRUE	18.7408
51512	G2 and S-phase expressed 1	GTSE1	0.835987	5.74e-40	7.93e-38	5.2e-36	yau	2	TRUE	18.7408
51512	G2 and S-phase expressed 1	GTSE1	0.595221	1.39e-08	2.28e-07	0.000172313	gse25066	2	TRUE	18.7408
898	cyclin E1	CCNE1	1.05077	2.96e-28	2.3e-26	2.66e-24	yau	2	TRUE	18.05
898	cyclin E1	CCNE1	0.073148	0.638919	0.718681	1	gse25066	2	TRUE	18.05
898	cyclin E1	CCNE1	0.831014	2.34e-09	2.04e-06	3.06e-05	chin	2	TRUE	18.05
3487	insulin like growth factor binding protein 4	IGFBP4	-0.529979	0.000529699	0.00939357	1	chin	2	TRUE	17.9506
3487	insulin like growth factor binding protein 4	IGFBP4	-1.20183	8.93e-11	3.09e-09	1.15e-06	gse25066	2	TRUE	17.9506
3487	insulin like growth factor binding protein 4	IGFBP4	-1.09817	2.02e-22	1.02e-20	1.81e-18	yau	2	TRUE	17.9506
3934	lipocalin 2	LCN2	2.15307	6.78e-13	2.97e-09	8.9e-09	chin	2	TRUE	16.157
3934	lipocalin 2	LCN2	0.232504	0.14777	0.241946	1	yau	2	TRUE	16.157
3934	lipocalin 2	LCN2	0.946227	3.46e-07	3.51e-06	0.0041165	gse25066	2	TRUE	16.157
8382	NME/NM23 family member 5	NME5	-1.22071	3.31e-23	1.82e-21	2.97e-19	yau	2	TRUE	15.9982
8382	NME/NM23 family member 5	NME5	-0.821808	0.000690048	0.0110672	1	chin	2	TRUE	15.9982
8382	NME/NM23 family member 5	NME5	-0.719116	4.63e-07	4.51e-06	0.00548737	gse25066	2	TRUE	15.9982
23158	TBC1 domain family member 9	TBC1D9	-1.49252	4.59e-10	6.02e-07	6.01e-06	chin	2	TRUE	15.9663
23158	TBC1 domain family member 9	TBC1D9	-1.32712	2.76e-14	3.06e-12	3.61e-10	gse25066	2	TRUE	15.9663
6664	SRY-box 11	SOX11	0.556779	0.011805	0.0271092	1	gse25066	2	TRUE	15.7597
6664	SRY-box 11	SOX11	1.42463	2.54e-13	4.54e-12	2.19e-09	yau	2	TRUE	15.7597
6664	SRY-box 11	SOX11	1.6456	5.62e-09	3.35e-06	7.36e-05	chin	2	TRUE	15.7597
5241	progesterone receptor	PGR	-1.61141	8.42e-14	1.6e-12	7.27e-10	yau	2	TRUE	15.5145
5241	progesterone receptor	PGR	-1.48253	1.91e-07	2.12e-06	0.00229815	gse25066	2	TRUE	15.5145
5241	progesterone receptor	PGR	-0.494834	0.0149163	0.079604	1	chin	2	TRUE	15.5145
6279	S100 calcium binding protein A8	S100A8	1.356	8.23e-07	7.32e-06	0.00964528	gse25066	2	TRUE	15.2599
6279	S100 calcium binding protein A8	S100A8	1.13413	8.92e-06	0.000639734	0.115448	chin	2	TRUE	15.2599
6279	S100 calcium binding protein A8	S100A8	1.8507	9.28e-13	1.51e-11	7.93e-09	yau	2	TRUE	15.2599
56521	DnaJ heat shock protein family (Hsp40) member C12	DNAJC12	-1.17759	3.21e-08	2.63e-07	0.00025663	yau	3	TRUE	15.2579
56521	DnaJ heat shock protein family (Hsp40) member C12	DNAJC12	-2.24019	1.56e-07	3.71e-05	0.00203239	chin	3	TRUE	15.2579
56521	DnaJ heat shock protein family (Hsp40) member C12	DNAJC12	-1.61523	3.69e-14	3.9e-12	4.83e-10	gse25066	3	TRUE	15.2579
51442	vestigial like family member 1	VGLL1	0.457742	3.99e-05	0.000175841	0.281132	yau	2	TRUE	14.3391
51442	vestigial like family member 1	VGLL1	0.863124	5.02e-07	4.81e-06	0.00593615	gse25066	2	TRUE	14.3391
51442	vestigial like family member 1	VGLL1	2.36913	1.55e-10	2.9e-07	2.03e-06	chin	2	TRUE	14.3391
5653	kallikrein related peptidase 6	KLK6	0.8041	6.43e-09	1.2e-07	8.04e-05	gse25066	2	TRUE	13.7883
5653	kallikrein related peptidase 6	KLK6	-0.00751793	0.945664	0.963631	1	yau	2	TRUE	13.7883
5653	kallikrein related peptidase 6	KLK6	2.03861	5.06e-11	1.11e-07	6.64e-07	chin	2	TRUE	13.7883
26018	leucine rich repeats and immunoglobulin like domains 1	LRIG1	-0.982751	5.87e-22	2.88e-20	5.24e-18	yau	2	TRUE	13.2874
26018	leucine rich repeats and immunoglobulin like domains 1	LRIG1	-1.04278	4.99e-06	0.000447738	0.0647388	chin	2	TRUE	13.2874
26018	leucine rich repeats and immunoglobulin like domains 1	LRIG1	-0.731265	1.56e-08	2.5e-07	0.000192747	gse25066	2	TRUE	13.2874
7804	LDL receptor related protein 8	LRP8	0.481504	1.55e-06	1.26e-05	0.0179186	gse25066	2	TRUE	13.273
7804	LDL receptor related protein 8	LRP8	0.892113	2.4e-27	1.76e-25	2.15e-23	yau	2	TRUE	13.273
7804	LDL receptor related protein 8	LRP8	0.642494	0.000231692	0.00525129	1	chin	2	TRUE	13.273
27299	ADAM like decysin 1	ADAMDEC1	0.390458	0.267748	0.476363	1	chin	2	TRUE	13.1878
27299	ADAM like decysin 1	ADAMDEC1	0.7743	3.26e-07	3.34e-06	0.00388481	gse25066	2	TRUE	13.1878
27299	ADAM like decysin 1	ADAMDEC1	1.47636	3.44e-15	7.86e-14	3e-11	yau	2	TRUE	13.1878
51760	synaptotagmin 17	SYT17	-0.622498	0.0290332	0.121454	1	chin	2	TRUE	13.1491
51760	synaptotagmin 17	SYT17	-1.59023	1.61e-14	1.98e-12	2.11e-10	gse25066	2	TRUE	13.1491
51760	synaptotagmin 17	SYT17	-0.729452	1.05e-06	6.31e-06	0.00794487	yau	2	TRUE	13.1491
4137	microtubule associated protein tau	MAPT	-0.585855	0.000322183	0.00654491	1	chin	2	TRUE	12.8645
4137	microtubule associated protein tau	MAPT	-0.92187	1.32e-12	2.1e-11	1.13e-08	yau	2	TRUE	12.8645
4137	microtubule associated protein tau	MAPT	-1.20713	5.71e-13	4.1e-11	7.44e-09	gse25066	2	TRUE	12.8645
2633	guanylate binding protein 1	GBP1	1.18029	1.46e-10	4.7e-09	1.86e-06	gse25066	2	TRUE	12.7263
2633	guanylate binding protein 1	GBP1	0.803111	0.00294208	0.0286416	1	chin	2	TRUE	12.7263
2633	guanylate binding protein 1	GBP1	1.10717	3.15e-13	5.48e-12	2.7e-09	yau	2	TRUE	12.7263
597	BCL2 related protein A1	BCL2A1	0.776007	6.26e-11	8.01e-10	5.26e-07	yau	2	TRUE	12.7137
597	BCL2 related protein A1	BCL2A1	1.39628	2.88e-13	2.34e-11	3.76e-09	gse25066	2	TRUE	12.7137
597	BCL2 related protein A1	BCL2A1	0.756173	0.00471757	0.0389362	1	chin	2	TRUE	12.7137
4600	MX dynamin like GTPase 2	MX2	0.475052	0.0218129	0.102159	1	chin	2	TRUE	12.1323
4600	MX dynamin like GTPase 2	MX2	0.99201	1.78e-21	4.71e-18	2.36e-17	gse25066	2	TRUE	12.1323
4600	MX dynamin like GTPase 2	MX2	0.571044	3.57e-07	2.34e-06	0.00275818	yau	2	TRUE	12.1323
53335	B-cell CLL/lymphoma 11A	BCL11A	0.812745	3.05e-14	3.33e-12	4e-10	gse25066	2	TRUE	11.9855
53335	B-cell CLL/lymphoma 11A	BCL11A	0.224572	0.0489785	0.0959763	1	yau	2	TRUE	11.9855
53335	B-cell CLL/lymphoma 11A	BCL11A	1.38144	3.97e-10	5.79e-07	5.21e-06	chin	2	TRUE	11.9855
3708	inositol 1,4,5-trisphosphate receptor type 1	ITPR1	-0.827248	1.5e-08	2.44e-07	0.000186325	gse25066	2	TRUE	11.6989
3708	inositol 1,4,5-trisphosphate receptor type 1	ITPR1	-0.598362	0.00227091	0.024638	1	chin	2	TRUE	11.6989
3708	inositol 1,4,5-trisphosphate receptor type 1	ITPR1	-0.965773	2.98e-18	1.01e-16	2.63e-14	yau	2	TRUE	11.6989
25800	solute carrier family 39 member 6	SLC39A6	-1.20789	1.51e-12	9.05e-11	1.96e-08	gse25066	3	TRUE	11.5527
25800	solute carrier family 39 member 6	SLC39A6	-2.12721	6.62e-08	2.07e-05	0.000866644	chin	3	TRUE	11.5527
25800	solute carrier family 39 member 6	SLC39A6	-0.865726	1.25e-06	7.46e-06	0.00949887	yau	3	TRUE	11.5527
51117	coenzyme Q4	COQ4	-1.31158	9.04e-15	1.27e-12	1.19e-10	gse25066	2	TRUE	11.4074
51117	coenzyme Q4	COQ4	-0.204554	0.00277261	0.00793044	1	yau	2	TRUE	11.4074
51117	coenzyme Q4	COQ4	-0.633723	1.16e-07	2.93e-05	0.0015176	chin	2	TRUE	11.4074
51466	Enah/Vasp-like	EVL	-0.679732	2.45e-06	1.87e-05	0.0281038	gse25066	3	TRUE	11.325
51466	Enah/Vasp-like	EVL	-1.22075	3.8e-20	1.51e-18	3.38e-16	yau	3	TRUE	11.325
51466	Enah/Vasp-like	EVL	-1.06385	8.58e-07	0.000130999	0.011193	chin	3	TRUE	11.325
3169	forkhead box A1	FOXA1	-1.94707	4.73e-09	3.11e-06	6.2e-05	chin	3	TRUE	11.2442
3169	forkhead box A1	FOXA1	-0.983854	4.74e-14	4.82e-12	6.2e-10	gse25066	3	TRUE	11.2442
3169	forkhead box A1	FOXA1	-0.665501	2.33e-07	1.58e-06	0.0018082	yau	3	TRUE	11.2442
2099	estrogen receptor 1	ESR1	-0.467363	0.00749602	0.052064	1	chin	2	TRUE	11.1125
2099	estrogen receptor 1	ESR1	-0.843721	2.08e-08	1.79e-07	0.000167811	yau	2	TRUE	11.1125
2099	estrogen receptor 1	ESR1	-1.3662	2.99e-12	1.62e-10	3.88e-08	gse25066	2	TRUE	11.1125
18	4-aminobutyrate aminotransferase	ABAT	-1.51379	7.74e-05	0.00262363	0.98548	chin	2	TRUE	10.5968
18	4-aminobutyrate aminotransferase	ABAT	-1.29448	2.1e-09	4.7e-08	2.65e-05	gse25066	2	TRUE	10.5968
18	4-aminobutyrate aminotransferase	ABAT	-0.914906	1.3e-11	1.82e-10	1.1e-07	yau	2	TRUE	10.5968
5918	retinoic acid receptor responder 1	RARRES1	1.70686	6.96e-07	0.000108739	0.00907629	chin	2	TRUE	10.5663
5918	retinoic acid receptor responder 1	RARRES1	1.44665	4.54e-08	6.31e-07	0.00055643	gse25066	2	TRUE	10.5663
5918	retinoic acid receptor responder 1	RARRES1	0.446665	0.0165845	0.037866	1	yau	2	TRUE	10.5663
9447	absent in melanoma 2	AIM2	0.8963	2.37e-19	2.6e-16	3.12e-15	gse25066	2	TRUE	10.3716
9447	absent in melanoma 2	AIM2	0.656477	0.00122528	0.0163394	1	chin	2	TRUE	10.3716
9447	absent in melanoma 2	AIM2	0.538406	3.02e-08	2.49e-07	0.000241903	yau	2	TRUE	10.3716
3572	interleukin 6 signal transducer	IL6ST	-1.04375	1.27e-16	3.4e-15	1.11e-12	yau	2	TRUE	10.3372
3572	interleukin 6 signal transducer	IL6ST	-0.746376	3.39e-06	2.46e-05	0.0386216	gse25066	2	TRUE	10.3372
3572	interleukin 6 signal transducer	IL6ST	-0.843192	8.2e-05	0.00271004	1	chin	2	TRUE	10.3372
4832	NME/NM23 nucleoside diphosphate kinase 3	NME3	-0.968394	7.01e-16	1.52e-13	9.21e-12	gse25066	2	TRUE	10.1429
4832	NME/NM23 nucleoside diphosphate kinase 3	NME3	-0.834038	1.88e-07	4.1e-05	0.00245176	chin	2	TRUE	10.1429
9742	intraflagellar transport 140	IFT140	-1.29526	4.6e-13	3.41e-11	5.99e-09	gse25066	2	TRUE	10.1175
9742	intraflagellar transport 140	IFT140	-0.689663	6.77e-07	0.000108348	0.00882973	chin	2	TRUE	10.1175
2173	fatty acid binding protein 7	FABP7	0.917755	8.02e-08	1.01e-06	0.000975305	gse25066	2	TRUE	10.0229
2173	fatty acid binding protein 7	FABP7	0.211716	0.17298	0.275985	1	yau	2	TRUE	10.0229
2173	fatty acid binding protein 7	FABP7	2.33889	1.64e-06	0.000219045	0.0213078	chin	2	TRUE	10.0229
6280	S100 calcium binding protein A9	S100A9	1.2751	1.98e-07	2.18e-06	0.00238164	gse25066	3	TRUE	10.0181
6280	S100 calcium binding protein A9	S100A9	2.22309	2.77e-06	0.000284218	0.0360279	chin	3	TRUE	10.0181
6280	S100 calcium binding protein A9	S100A9	1.28982	8e-08	6.11e-07	0.00063361	yau	3	TRUE	10.0181
6648	superoxide dismutase 2	SOD2	0.476797	0.0134411	0.0746741	1	chin	2	TRUE	9.98786
6648	superoxide dismutase 2	SOD2	0.96708	3.62e-17	1.33e-14	4.77e-13	gse25066	2	TRUE	9.98786
6648	superoxide dismutase 2	SOD2	0.497626	6.46e-09	6e-08	5.25e-05	yau	2	TRUE	9.98786
1153	cold inducible RNA binding protein	CIRBP	-0.70969	1.81e-07	4.09e-05	0.0023634	chin	3	TRUE	9.77636
1153	cold inducible RNA binding protein	CIRBP	-0.70081	1.41e-23	8.09e-22	1.26e-19	yau	3	TRUE	9.77636
1153	cold inducible RNA binding protein	CIRBP	-0.760945	6.16e-12	3.02e-10	7.98e-08	gse25066	3	TRUE	9.77636
55204	golgi phosphoprotein 3 like	GOLPH3L	-0.375207	0.0207961	0.0988795	1	chin	2	TRUE	9.76457
55204	golgi phosphoprotein 3 like	GOLPH3L	-1.15279	9.46e-11	3.26e-09	1.21e-06	gse25066	2	TRUE	9.76457
55204	golgi phosphoprotein 3 like	GOLPH3L	-0.697601	3.72e-12	5.51e-11	3.16e-08	yau	2	TRUE	9.76457
133	adrenomedullin	ADM	0.895753	9.71e-12	4.56e-10	1.25e-07	gse25066	2	TRUE	9.70953
133	adrenomedullin	ADM	0.972481	1.5e-10	1.79e-09	1.25e-06	yau	2	TRUE	9.70953
133	adrenomedullin	ADM	0.772177	0.00382999	0.0339781	1	chin	2	TRUE	9.70953
22885	actin binding LIM protein family member 3	ABLIM3	-0.985422	2.93e-13	5.19e-12	2.52e-09	yau	2	TRUE	9.49498
22885	actin binding LIM protein family member 3	ABLIM3	-0.848936	0.000107905	0.00327528	1	chin	2	TRUE	9.49498
22885	actin binding LIM protein family member 3	ABLIM3	-1.08813	7.92e-07	7.07e-06	0.00928669	gse25066	2	TRUE	9.49498
12	serpin family A member 3	SERPINA3	-1.41811	6.5e-10	7.14e-09	5.38e-06	yau	2	TRUE	9.47942
12	serpin family A member 3	SERPINA3	-0.518393	0.170071	0.362137	1	chin	2	TRUE	9.47942
12	serpin family A member 3	SERPINA3	-1.09937	4.03e-06	2.85e-05	0.0457355	gse25066	2	TRUE	9.47942
23650	tripartite motif containing 29	TRIM29	0.777661	4.17e-07	4.13e-06	0.00495638	gse25066	2	TRUE	9.44088
23650	tripartite motif containing 29	TRIM29	1.83332	2.55e-08	9.05e-06	0.000333974	chin	2	TRUE	9.44088
23650	tripartite motif containing 29	TRIM29	-0.329728	0.000427254	0.00151215	1	yau	2	TRUE	9.44088
23030	lysine demethylase 4B	KDM4B	-1.19846	5.14e-08	1.69e-05	0.000672091	chin	2	TRUE	9.23928
23030	lysine demethylase 4B	KDM4B	-0.825528	1.58e-12	9.27e-11	2.05e-08	gse25066	2	TRUE	9.23928
11240	peptidyl arginine deiminase 2	PADI2	0.598317	1.36e-06	1.13e-05	0.015817	gse25066	2	TRUE	9.16798
11240	peptidyl arginine deiminase 2	PADI2	0.454365	0.00139435	0.00430595	1	yau	2	TRUE	9.16798
11240	peptidyl arginine deiminase 2	PADI2	1.72799	2.63e-09	2.16e-06	3.45e-05	chin	2	TRUE	9.16798
8228	patatin like phospholipase domain containing 4	PNPLA4	-0.907902	4.72e-06	0.000429906	0.0612319	chin	2	TRUE	9.0971
8228	patatin like phospholipase domain containing 4	PNPLA4	-0.471232	1.98e-06	1.13e-05	0.0148413	yau	2	TRUE	9.0971
8228	patatin like phospholipase domain containing 4	PNPLA4	-1.3533	3.48e-12	1.83e-10	4.51e-08	gse25066	2	TRUE	9.0971
771	carbonic anhydrase 12	CA12	-0.291294	0.0516141	0.172907	1	chin	2	TRUE	8.84628
771	carbonic anhydrase 12	CA12	-1.03787	9.02e-10	2.24e-08	1.14e-05	gse25066	2	TRUE	8.84628
771	carbonic anhydrase 12	CA12	-0.942988	1.56e-09	1.62e-08	1.28e-05	yau	2	TRUE	8.84628
54585	leucine zipper transcription factor like 1	LZTFL1	-1.06284	1.69e-08	6.43e-06	0.000220998	chin	3	TRUE	8.81646
54585	leucine zipper transcription factor like 1	LZTFL1	-0.784969	1.65e-14	3.46e-13	1.43e-10	yau	3	TRUE	8.81646
54585	leucine zipper transcription factor like 1	LZTFL1	-0.664098	8.02e-12	3.87e-10	1.04e-07	gse25066	3	TRUE	8.81646
79624	acidic residue methyltransferase 1	ARMT1	-0.857132	2.15e-06	1.67e-05	0.024739	gse25066	2	TRUE	8.76252
79624	acidic residue methyltransferase 1	ARMT1	-1.62334	1.57e-08	6.26e-06	0.000205996	chin	2	TRUE	8.76252
776	calcium voltage-gated channel subunit alpha1 D	CACNA1D	-0.222333	0.00771793	0.0187781	1	gse25066	2	TRUE	8.73832
776	calcium voltage-gated channel subunit alpha1 D	CACNA1D	-0.58169	5.72e-15	1.27e-13	4.98e-11	yau	2	TRUE	8.73832
776	calcium voltage-gated channel subunit alpha1 D	CACNA1D	-1.55204	1.2e-06	0.000172404	0.0155812	chin	2	TRUE	8.73832
1230	C-C motif chemokine receptor 1	CCR1	0.379625	0.0113167	0.0671987	1	chin	2	TRUE	8.72625
1230	C-C motif chemokine receptor 1	CCR1	0.87789	7.16e-17	2.2e-14	9.43e-13	gse25066	2	TRUE	8.72625
1230	C-C motif chemokine receptor 1	CCR1	0.509824	3.7e-07	2.42e-06	0.00285701	yau	2	TRUE	8.72625
79083	melanophilin	MLPH	-1.72052	2.2e-07	4.67e-05	0.0028752	chin	3	TRUE	8.70177
79083	melanophilin	MLPH	-0.720063	6.43e-08	4.98e-07	0.000510161	yau	3	TRUE	8.70177
79083	melanophilin	MLPH	-1.00415	3.69e-10	1.05e-08	4.7e-06	gse25066	3	TRUE	8.70177
64084	calsyntenin 2	CLSTN2	-1.68731	1.1e-07	2.88e-05	0.00143254	chin	2	TRUE	8.57973
64084	calsyntenin 2	CLSTN2	-0.605464	0.000599824	0.00204966	1	yau	2	TRUE	8.57973
64084	calsyntenin 2	CLSTN2	-0.904808	1.04e-06	8.92e-06	0.0120882	gse25066	2	TRUE	8.57973
4602	MYB proto-oncogene, transcription factor	MYB	-0.866437	1.18e-11	1.66e-10	9.99e-08	yau	2	TRUE	8.49523
4602	MYB proto-oncogene, transcription factor	MYB	-0.0480269	0.368827	0.576557	1	chin	2	TRUE	8.49523
4602	MYB proto-oncogene, transcription factor	MYB	-0.803133	4.31e-10	1.21e-08	5.49e-06	gse25066	2	TRUE	8.49523
36	acyl-CoA dehydrogenase, short/branched chain	ACADSB	-1.0891	4.2e-09	8.43e-08	5.27e-05	gse25066	2	TRUE	8.47745
36	acyl-CoA dehydrogenase, short/branched chain	ACADSB	-0.594599	8.37e-06	4.2e-05	0.0610708	yau	2	TRUE	8.47745
36	acyl-CoA dehydrogenase, short/branched chain	ACADSB	-1.062	4.22e-08	1.46e-05	0.000552567	chin	2	TRUE	8.47745
3913	laminin subunit beta 2	LAMB2	-0.475808	5.88e-07	5.5e-06	0.00694001	gse25066	2	TRUE	8.2803
3913	laminin subunit beta 2	LAMB2	-0.84193	7.1e-17	1.98e-15	6.24e-13	yau	2	TRUE	8.2803
3913	laminin subunit beta 2	LAMB2	-0.63177	0.0015693	0.0192467	1	chin	2	TRUE	8.2803
6926	T-box 3	TBX3	-1.69856	1.43e-07	3.48e-05	0.00187138	chin	3	TRUE	8.16247
6926	T-box 3	TBX3	-1.27882	2.18e-07	2.37e-06	0.00260982	gse25066	3	TRUE	8.16247
6926	T-box 3	TBX3	-0.785216	2.95e-06	1.61e-05	0.021972	yau	3	TRUE	8.16247
3306	heat shock protein family A (Hsp70) member 2	HSPA2	-0.571632	0.101631	0.263086	1	chin	2	TRUE	7.92702
3306	heat shock protein family A (Hsp70) member 2	HSPA2	-1.10893	1.84e-08	1.59e-07	0.000147982	yau	2	TRUE	7.92702
3306	heat shock protein family A (Hsp70) member 2	HSPA2	-0.98924	4.42e-08	6.18e-07	0.000542398	gse25066	2	TRUE	7.92702
55635	DEP domain containing 1	DEPDC1	0.504578	2.83e-08	4.21e-07	0.000349294	gse25066	2	TRUE	7.89957
55635	DEP domain containing 1	DEPDC1	0.50765	0.000745595	0.0115383	1	chin	2	TRUE	7.89957
55635	DEP domain containing 1	DEPDC1	0.694018	5.28e-18	1.71e-16	4.66e-14	yau	2	TRUE	7.89957
6590	secretory leukocyte peptidase inhibitor	SLPI	0.774981	8.33e-07	7.39e-06	0.00976332	gse25066	2	TRUE	7.80708
6590	secretory leukocyte peptidase inhibitor	SLPI	1.92761	2.21e-06	0.000254107	0.0287188	chin	2	TRUE	7.80708
6590	secretory leukocyte peptidase inhibitor	SLPI	-0.0404071	0.825544	0.883438	1	yau	2	TRUE	7.80708
3002	granzyme B	GZMB	0.882283	4.15e-09	8.39e-08	5.22e-05	gse25066	2	TRUE	7.80532
3002	granzyme B	GZMB	0.739121	0.00142346	0.0180659	1	chin	2	TRUE	7.80532
3002	granzyme B	GZMB	0.918235	1.13e-09	1.2e-08	9.32e-06	yau	2	TRUE	7.80532
57535	KIAA1324	KIAA1324	-0.704079	1.76e-08	2.78e-07	0.000217644	gse25066	2	TRUE	7.77381
57535	KIAA1324	KIAA1324	-0.937284	1.73e-11	2.37e-10	1.46e-07	yau	2	TRUE	7.77381
57535	KIAA1324	KIAA1324	-1.05714	2.63e-05	0.00132237	0.338302	chin	2	TRUE	7.77381
2296	forkhead box C1	FOXC1	0.612019	3.79e-07	3.81e-06	0.00450788	gse25066	2	TRUE	7.7688
2296	forkhead box C1	FOXC1	1.39003	4.46e-09	3.11e-06	5.85e-05	chin	2	TRUE	7.7688
91543	radical S-adenosyl methionine domain containing 2	RSAD2	0.920822	3.04e-08	2.5e-07	0.000243118	yau	2	TRUE	7.71675
91543	radical S-adenosyl methionine domain containing 2	RSAD2	0.52196	0.0538416	0.177662	1	chin	2	TRUE	7.71675
91543	radical S-adenosyl methionine domain containing 2	RSAD2	1.04802	7.56e-09	1.38e-07	9.44e-05	gse25066	2	TRUE	7.71675
10512	semaphorin 3C	SEMA3C	-0.211211	0.195789	0.394191	1	chin	2	TRUE	7.71292
10512	semaphorin 3C	SEMA3C	-0.776327	3.96e-11	5.15e-10	3.33e-07	yau	2	TRUE	7.71292
10512	semaphorin 3C	SEMA3C	-0.982428	3.3e-08	4.8e-07	0.00040543	gse25066	2	TRUE	7.71292
3783	potassium calcium-activated channel subfamily N member 4	KCNN4	0.00557653	0.962237	0.974973	1	yau	2	TRUE	7.68717
3783	potassium calcium-activated channel subfamily N member 4	KCNN4	1.19958	1.12e-07	2.89e-05	0.00146902	chin	2	TRUE	7.68717
3783	potassium calcium-activated channel subfamily N member 4	KCNN4	0.844688	4.65e-09	9.14e-08	5.84e-05	gse25066	2	TRUE	7.68717
5698	proteasome subunit beta 9	PSMB9	0.870177	9.23e-13	6.07e-11	1.2e-08	gse25066	2	TRUE	7.50605
5698	proteasome subunit beta 9	PSMB9	0.708687	3.93e-07	2.56e-06	0.00302933	yau	2	TRUE	7.50605
5698	proteasome subunit beta 9	PSMB9	0.331883	0.195576	0.393945	1	chin	2	TRUE	7.50605
10451	vav guanine nucleotide exchange factor 3	VAV3	-0.698597	6.97e-08	9.01e-07	0.000849119	gse25066	3	TRUE	7.49891
10451	vav guanine nucleotide exchange factor 3	VAV3	-1.49632	2.55e-07	5.31e-05	0.00333021	chin	3	TRUE	7.49891
10451	vav guanine nucleotide exchange factor 3	VAV3	-0.893613	2.89e-09	2.84e-08	2.36e-05	yau	3	TRUE	7.49891
25875	LETM1 domain containing 1	LETMD1	-0.585263	5.91e-08	1.89e-05	0.000772965	chin	2	TRUE	7.40293
25875	LETM1 domain containing 1	LETMD1	-0.0538897	0.398012	0.498515	1	gse25066	2	TRUE	7.40293
25875	LETM1 domain containing 1	LETMD1	-0.576525	4.54e-19	1.65e-17	4.02e-15	yau	2	TRUE	7.40293
7494	X-box binding protein 1	XBP1	-0.764183	3.62e-08	5.19e-07	0.000445318	gse25066	3	TRUE	7.30947
7494	X-box binding protein 1	XBP1	-1.41488	1.29e-09	1.3e-06	1.69e-05	chin	3	TRUE	7.30947
7494	X-box binding protein 1	XBP1	-0.561083	2.93e-07	1.95e-06	0.00226662	yau	3	TRUE	7.30947
7941	phospholipase A2 group VII	PLA2G7	0.861286	1.23e-12	1.97e-11	1.05e-08	yau	2	TRUE	7.19036
7941	phospholipase A2 group VII	PLA2G7	0.215265	0.359487	0.568053	1	chin	2	TRUE	7.19036
7941	phospholipase A2 group VII	PLA2G7	0.700256	1.3e-06	1.08e-05	0.0150758	gse25066	2	TRUE	7.19036
2203	fructose-bisphosphatase 1	FBP1	-0.668754	3.57e-08	5.11e-07	0.000438176	gse25066	2	TRUE	6.8626
2203	fructose-bisphosphatase 1	FBP1	-1.25626	1.09e-07	2.88e-05	0.00143133	chin	2	TRUE	6.8626
2203	fructose-bisphosphatase 1	FBP1	-0.373836	0.00160686	0.00487463	1	yau	2	TRUE	6.8626
51191	HECT and RLD domain containing E3 ubiquitin protein ligase 5	HERC5	0.612736	3.19e-08	2.62e-07	0.000255316	yau	2	TRUE	6.73082
51191	HECT and RLD domain containing E3 ubiquitin protein ligase 5	HERC5	0.745744	1.28e-12	7.81e-11	1.67e-08	gse25066	2	TRUE	6.73082
51191	HECT and RLD domain containing E3 ubiquitin protein ligase 5	HERC5	0.484186	0.044942	0.158719	1	chin	2	TRUE	6.73082
56904	SH3 domain containing GRB2 like, endophilin B2	SH3GLB2	-0.939718	5.45e-07	9.29e-05	0.00711326	chin	2	TRUE	6.6922
56904	SH3 domain containing GRB2 like, endophilin B2	SH3GLB2	-0.753426	1.12e-10	3.74e-09	1.43e-06	gse25066	2	TRUE	6.6922
56904	SH3 domain containing GRB2 like, endophilin B2	SH3GLB2	-0.450377	0.00246843	0.00715475	1	yau	2	TRUE	6.6922
6478	siah E3 ubiquitin protein ligase 2	SIAH2	-0.96933	4.18e-09	8.41e-08	5.25e-05	gse25066	2	TRUE	6.64028
6478	siah E3 ubiquitin protein ligase 2	SIAH2	-1.0004	2.92e-05	0.00139001	0.375604	chin	2	TRUE	6.64028
6478	siah E3 ubiquitin protein ligase 2	SIAH2	-0.784631	2.66e-07	1.78e-06	0.00206137	yau	2	TRUE	6.64028
483	ATPase Na+/K+ transporting subunit beta 3	ATP1B3	0.29526	0.0312697	0.127351	1	chin	2	TRUE	6.60358
483	ATPase Na+/K+ transporting subunit beta 3	ATP1B3	0.471679	5.63e-09	1.08e-07	7.05e-05	gse25066	2	TRUE	6.60358
483	ATPase Na+/K+ transporting subunit beta 3	ATP1B3	0.570968	4.83e-17	1.36e-15	4.24e-13	yau	2	TRUE	6.60358
6732	SRSF protein kinase 1	SRPK1	0.48958	0.00010807	0.00327528	1	chin	2	TRUE	6.53688
6732	SRSF protein kinase 1	SRPK1	0.530905	5.65e-21	2.48e-19	5.03e-17	yau	2	TRUE	6.53688
6732	SRSF protein kinase 1	SRPK1	0.35221	2.52e-07	2.68e-06	0.00302063	gse25066	2	TRUE	6.53688
54681	prolyl 4-hydroxylase, transmembrane	P4HTM	-1.12519	9.47e-08	2.7e-05	0.00123785	chin	2	TRUE	6.51008
54681	prolyl 4-hydroxylase, transmembrane	P4HTM	-0.541454	3.55e-10	1.01e-08	4.52e-06	gse25066	2	TRUE	6.51008
51604	phosphatidylinositol glycan anchor biosynthesis class T	PIGT	-0.184856	0.0144331	0.0336537	1	yau	2	TRUE	6.50336
51604	phosphatidylinositol glycan anchor biosynthesis class T	PIGT	-0.798252	4.94e-07	8.61e-05	0.00644739	chin	2	TRUE	6.50336
51604	phosphatidylinositol glycan anchor biosynthesis class T	PIGT	-0.624205	1.69e-13	1.45e-11	2.2e-09	gse25066	2	TRUE	6.50336
3667	insulin receptor substrate 1	IRS1	-1.01607	8.12e-05	0.00270567	1	chin	2	TRUE	6.4649
3667	insulin receptor substrate 1	IRS1	-0.709746	1.55e-08	1.36e-07	0.00012497	yau	2	TRUE	6.4649
3667	insulin receptor substrate 1	IRS1	-0.905097	6.9e-09	1.28e-07	8.63e-05	gse25066	2	TRUE	6.4649
27074	lysosomal associated membrane protein 3	LAMP3	0.951245	3.54e-08	2.88e-07	0.000283176	yau	2	TRUE	6.37496
27074	lysosomal associated membrane protein 3	LAMP3	1.0384	3.52e-06	2.53e-05	0.0400591	gse25066	2	TRUE	6.37496
27074	lysosomal associated membrane protein 3	LAMP3	1.36217	8.27e-05	0.0027185	1	chin	2	TRUE	6.37496
1471	cystatin C	CST3	-0.662542	1.15e-09	1.22e-08	9.52e-06	yau	2	TRUE	6.34878
1471	cystatin C	CST3	-0.954557	7.97e-08	2.38e-05	0.00104316	chin	2	TRUE	6.34878
1471	cystatin C	CST3	-0.6004	0.000137772	0.000594993	1	gse25066	2	TRUE	6.34878
10437	IFI30, lysosomal thiol reductase	IFI30	0.0744942	0.67977	0.818329	1	chin	2	TRUE	6.25348
10437	IFI30, lysosomal thiol reductase	IFI30	0.807006	6.3e-09	1.18e-07	7.88e-05	gse25066	2	TRUE	6.25348
10437	IFI30, lysosomal thiol reductase	IFI30	0.687121	2.69e-09	2.66e-08	2.2e-05	yau	2	TRUE	6.25348
7507	XPA, DNA damage recognition and repair factor	XPA	-0.239462	0.000139571	0.000547114	0.947269	yau	2	TRUE	6.23182
7507	XPA, DNA damage recognition and repair factor	XPA	-0.497053	1.06e-06	0.000156211	0.0138294	chin	2	TRUE	6.23182
7507	XPA, DNA damage recognition and repair factor	XPA	-0.780174	6.77e-13	4.74e-11	8.82e-09	gse25066	2	TRUE	6.23182
4321	matrix metallopeptidase 12	MMP12	0.559261	0.116504	0.286361	1	chin	2	TRUE	6.06211
4321	matrix metallopeptidase 12	MMP12	1.01702	2.71e-07	2.86e-06	0.00323942	gse25066	2	TRUE	6.06211
4321	matrix metallopeptidase 12	MMP12	0.791709	1.32e-07	9.56e-07	0.00103966	yau	2	TRUE	6.06211
3249	hepsin	HPN	-0.845225	2.77e-09	5.96e-08	3.49e-05	gse25066	3	TRUE	6.05723
3249	hepsin	HPN	-0.547603	2.33e-07	1.58e-06	0.00181172	yau	3	TRUE	6.05723
3249	hepsin	HPN	-1.34578	3.72e-06	0.000356882	0.048275	chin	3	TRUE	6.05723
1051	CCAAT/enhancer binding protein beta	CEBPB	0.545209	1.93e-10	2.29e-09	1.61e-06	yau	2	TRUE	6.01976
1051	CCAAT/enhancer binding protein beta	CEBPB	0.620024	0.000215459	0.00503109	1	chin	2	TRUE	6.01976
1051	CCAAT/enhancer binding protein beta	CEBPB	0.682638	1.32e-10	4.35e-09	1.7e-06	gse25066	2	TRUE	6.01976
9135	rabaptin, RAB GTPase binding effector protein 1	RABEP1	-0.28864	0.099263	0.25925	1	chin	2	TRUE	6.0068
9135	rabaptin, RAB GTPase binding effector protein 1	RABEP1	-0.619668	1.62e-09	1.68e-08	1.33e-05	yau	2	TRUE	6.0068
9135	rabaptin, RAB GTPase binding effector protein 1	RABEP1	-0.624879	3.11e-11	1.24e-09	4e-07	gse25066	2	TRUE	6.0068
56833	SLAM family member 8	SLAMF8	0.392015	0.015583	0.0821478	1	chin	2	TRUE	5.98665
56833	SLAM family member 8	SLAMF8	0.547506	3.51e-08	5.06e-07	0.000431783	gse25066	2	TRUE	5.98665
56833	SLAM family member 8	SLAMF8	0.679062	2.39e-12	3.66e-11	2.03e-08	yau	2	TRUE	5.98665
23603	coronin 1C	CORO1C	0.409391	0.0141598	0.0772638	1	chin	2	TRUE	5.95363
23603	coronin 1C	CORO1C	0.481918	5.92e-10	1.58e-08	7.53e-06	gse25066	2	TRUE	5.95363
23603	coronin 1C	CORO1C	0.563015	5.62e-14	1.09e-12	4.85e-10	yau	2	TRUE	5.95363
987	LPS responsive beige-like anchor protein	LRBA	-0.55788	3.57e-13	2.79e-11	4.65e-09	gse25066	2	TRUE	5.88232
987	LPS responsive beige-like anchor protein	LRBA	-0.174552	0.0503978	0.0984189	1	yau	2	TRUE	5.88232
987	LPS responsive beige-like anchor protein	LRBA	-0.775804	6.12e-07	0.000101005	0.00798353	chin	2	TRUE	5.88232
9168	thymosin beta 10	TMSB10	0.386326	1.28e-06	1.07e-05	0.0148644	gse25066	2	TRUE	5.82808
9168	thymosin beta 10	TMSB10	0.398521	3.09e-05	0.0014358	0.396226	chin	2	TRUE	5.82808
9168	thymosin beta 10	TMSB10	0.572486	4.14e-17	1.17e-15	3.64e-13	yau	2	TRUE	5.82808
341	apolipoprotein C1	APOC1	0.694792	4.27e-09	8.55e-08	5.36e-05	gse25066	2	TRUE	5.82606
341	apolipoprotein C1	APOC1	0.700555	4.66e-09	4.43e-08	3.8e-05	yau	2	TRUE	5.82606
341	apolipoprotein C1	APOC1	0.0404311	0.812556	0.901828	1	chin	2	TRUE	5.82606
8566	pyridoxal kinase	PDXK	0.430093	8.72e-07	7.69e-06	0.010214	gse25066	3	TRUE	5.80263
8566	pyridoxal kinase	PDXK	0.602208	4.88e-18	1.59e-16	4.31e-14	yau	3	TRUE	5.80263
8566	pyridoxal kinase	PDXK	0.733063	1.07e-06	0.000156211	0.0139636	chin	3	TRUE	5.80263
3615	inosine monophosphate dehydrogenase 2	IMPDH2	-0.540993	0.000101736	0.00311934	1	chin	2	TRUE	5.78917
3615	inosine monophosphate dehydrogenase 2	IMPDH2	-0.751148	1.11e-10	3.72e-09	1.42e-06	gse25066	2	TRUE	5.78917
3615	inosine monophosphate dehydrogenase 2	IMPDH2	-0.555556	4.18e-08	3.35e-07	0.000333179	yau	2	TRUE	5.78917
1075	cathepsin C	CTSC	0.823764	8.09e-09	1.45e-07	0.000100933	gse25066	2	TRUE	5.73557
1075	cathepsin C	CTSC	0.701738	1.42e-07	1.02e-06	0.00111344	yau	2	TRUE	5.73557
1075	cathepsin C	CTSC	0.395136	0.127918	0.303172	1	chin	2	TRUE	5.73557
6769	SH3 and cysteine rich domain	STAC	-0.0368849	0.549111	0.663888	1	yau	2	TRUE	5.72634
6769	SH3 and cysteine rich domain	STAC	0.630689	9.18e-08	1.15e-06	0.00111557	gse25066	2	TRUE	5.72634
6769	SH3 and cysteine rich domain	STAC	0.903231	1.71e-08	6.43e-06	0.000224376	chin	2	TRUE	5.72634
10769	polo like kinase 2	PLK2	-0.628683	0.00757091	0.0524014	1	chin	2	TRUE	5.66967
10769	polo like kinase 2	PLK2	-0.79172	1.53e-08	1.35e-07	0.000123731	yau	2	TRUE	5.66967
10769	polo like kinase 2	PLK2	-0.853077	9.13e-07	7.97e-06	0.010679	gse25066	2	TRUE	5.66967
5578	protein kinase C alpha	PRKCA	0.0886924	0.240598	0.357914	1	yau	2	TRUE	5.61859
5578	protein kinase C alpha	PRKCA	0.767154	2.07e-09	4.65e-08	2.61e-05	gse25066	2	TRUE	5.61859
5578	protein kinase C alpha	PRKCA	0.825862	2.89e-06	0.000291464	0.0375179	chin	2	TRUE	5.61859
11202	kallikrein related peptidase 8	KLK8	0.580272	3.36e-06	2.44e-05	0.0382948	gse25066	2	TRUE	5.54155
11202	kallikrein related peptidase 8	KLK8	-0.165676	0.0710018	0.131469	1	yau	2	TRUE	5.54155
11202	kallikrein related peptidase 8	KLK8	0.976962	8.06e-09	4.41e-06	0.000105626	chin	2	TRUE	5.54155
55686	melanoregulin	MREG	-0.953895	4.14e-07	7.65e-05	0.00540453	chin	2	TRUE	5.53064
55686	melanoregulin	MREG	-0.560218	1.33e-09	3.16e-08	1.68e-05	gse25066	2	TRUE	5.53064
55830	glycosyltransferase 8 domain containing 1	GLT8D1	-0.409693	9.62e-07	8.34e-06	0.011246	gse25066	2	TRUE	5.45362
55830	glycosyltransferase 8 domain containing 1	GLT8D1	-0.404167	2.78e-05	0.00134793	0.357898	chin	2	TRUE	5.45362
55830	glycosyltransferase 8 domain containing 1	GLT8D1	-0.525882	8.84e-17	2.43e-15	7.76e-13	yau	2	TRUE	5.45362
7913	DEK proto-oncogene	DEK	0.559266	1.17e-08	1.98e-07	0.000145836	gse25066	2	TRUE	5.43798
7913	DEK proto-oncogene	DEK	0.23099	0.188129	0.385332	1	chin	2	TRUE	5.43798
7913	DEK proto-oncogene	DEK	0.660214	1.76e-10	2.09e-09	1.47e-06	yau	2	TRUE	5.43798
140885	signal regulatory protein alpha	SIRPA	0.559955	1.78e-10	5.59e-09	2.28e-06	gse25066	2	TRUE	5.42797
140885	signal regulatory protein alpha	SIRPA	0.763178	8.47e-08	2.47e-05	0.00110805	chin	2	TRUE	5.42797
60481	ELOVL fatty acid elongase 5	ELOVL5	-0.604517	7.05e-07	6.42e-06	0.00829425	gse25066	2	TRUE	5.3933
60481	ELOVL fatty acid elongase 5	ELOVL5	-0.133227	0.178648	0.37361	1	chin	2	TRUE	5.3933
60481	ELOVL fatty acid elongase 5	ELOVL5	-0.698694	7.66e-11	9.66e-10	6.42e-07	yau	2	TRUE	5.3933
7039	transforming growth factor alpha	TGFA	0.91159	1.93e-06	0.000236726	0.0251251	chin	2	TRUE	5.37386
7039	transforming growth factor alpha	TGFA	0.184377	0.0359112	0.0733473	1	yau	2	TRUE	5.37386
7039	transforming growth factor alpha	TGFA	0.703444	1.34e-08	2.21e-07	0.000166082	gse25066	2	TRUE	5.37386
2317	filamin B	FLNB	-0.500894	3.01e-06	1.64e-05	0.0223694	yau	2	TRUE	5.35073
2317	filamin B	FLNB	-0.779476	6.6e-11	2.38e-09	8.47e-07	gse25066	2	TRUE	5.35073
2317	filamin B	FLNB	-0.385939	0.0317839	0.128699	1	chin	2	TRUE	5.35073
10096	ARP3 actin related protein 3 homolog	ACTR3	0.397311	7.7e-11	9.7e-10	6.46e-07	yau	2	TRUE	5.3197
10096	ARP3 actin related protein 3 homolog	ACTR3	0.562868	1.72e-12	9.99e-11	2.24e-08	gse25066	2	TRUE	5.3197
10096	ARP3 actin related protein 3 homolog	ACTR3	0.284495	0.00939272	0.0602153	1	chin	2	TRUE	5.3197
367	androgen receptor	AR	-0.615166	0.00207503	0.0232826	1	chin	2	TRUE	5.25199
367	androgen receptor	AR	-0.751549	7.29e-08	5.61e-07	0.00057783	yau	2	TRUE	5.25199
367	androgen receptor	AR	-0.739476	1.12e-07	1.36e-06	0.00135741	gse25066	2	TRUE	5.25199
8366	histone cluster 1 H4 family member b	HIST1H4B	0.57465	4.82e-08	3.82e-07	0.000384054	yau	2	TRUE	5.21319
8366	histone cluster 1 H4 family member b	HIST1H4B	0.867533	6.73e-08	8.75e-07	0.000820696	gse25066	2	TRUE	5.21319
8366	histone cluster 1 H4 family member b	HIST1H4B	0.0215295	0.462534	0.654948	1	chin	2	TRUE	5.21319
3295	hydroxysteroid 17-beta dehydrogenase 4	HSD17B4	-0.594394	8.55e-07	0.000130999	0.0111535	chin	3	TRUE	5.21306
3295	hydroxysteroid 17-beta dehydrogenase 4	HSD17B4	-0.50418	4.94e-09	9.64e-08	6.19e-05	gse25066	3	TRUE	5.21306
3295	hydroxysteroid 17-beta dehydrogenase 4	HSD17B4	-0.654895	1.05e-12	1.7e-11	8.99e-09	yau	3	TRUE	5.21306
262	adenosylmethionine decarboxylase 1	AMD1	0.645043	6.46e-13	1.08e-11	5.54e-09	yau	2	TRUE	5.08842
262	adenosylmethionine decarboxylase 1	AMD1	0.47073	0.00807635	0.0546883	1	chin	2	TRUE	5.08842
262	adenosylmethionine decarboxylase 1	AMD1	0.420966	3.18e-06	2.33e-05	0.0363003	gse25066	2	TRUE	5.08842
4054	latent transforming growth factor beta binding protein 3	LTBP3	-0.565565	1.57e-07	1.12e-06	0.00123243	yau	3	TRUE	5.05204
4054	latent transforming growth factor beta binding protein 3	LTBP3	-0.859605	1.88e-09	4.25e-08	2.37e-05	gse25066	3	TRUE	5.05204
4054	latent transforming growth factor beta binding protein 3	LTBP3	-0.681885	2.61e-06	0.000276106	0.0339352	chin	3	TRUE	5.05204
23588	kelch domain containing 2	KLHDC2	-0.428339	1.62e-07	1.15e-06	0.00127012	yau	2	TRUE	4.99908
23588	kelch domain containing 2	KLHDC2	-0.315855	4.92e-06	3.4e-05	0.0556115	gse25066	2	TRUE	4.99908
23588	kelch domain containing 2	KLHDC2	-0.882082	9.17e-09	4.81e-06	0.000120092	chin	2	TRUE	4.99908
57496	MKL1/myocardin like 2	MKL2	-0.416815	7.28e-09	1.34e-07	9.1e-05	gse25066	3	TRUE	4.92135
57496	MKL1/myocardin like 2	MKL2	-0.906513	1.12e-09	1.22e-06	1.47e-05	chin	3	TRUE	4.92135
57496	MKL1/myocardin like 2	MKL2	-0.451608	6.11e-08	4.76e-07	0.000485012	yau	3	TRUE	4.92135
3437	interferon induced protein with tetratricopeptide repeats 3	IFIT3	0.558033	1.94e-06	1.53e-05	0.0223612	gse25066	2	TRUE	4.91891
3437	interferon induced protein with tetratricopeptide repeats 3	IFIT3	0.248426	0.252044	0.458319	1	chin	2	TRUE	4.91891
3437	interferon induced protein with tetratricopeptide repeats 3	IFIT3	0.773063	2.5e-09	2.48e-08	2.05e-05	yau	2	TRUE	4.91891
8291	dysferlin	DYSF	0.682556	8e-08	1.01e-06	0.000972934	gse25066	2	TRUE	4.90427
8291	dysferlin	DYSF	0.198257	0.000767163	0.0025267	1	yau	2	TRUE	4.90427
8291	dysferlin	DYSF	0.629002	1.28e-08	5.6e-06	0.000167738	chin	2	TRUE	4.90427
25809	tubulin tyrosine ligase like 1	TTLL1	-0.861302	3.7e-10	1.05e-08	4.72e-06	gse25066	2	TRUE	4.88936
25809	tubulin tyrosine ligase like 1	TTLL1	-0.31178	4.9e-06	2.56e-05	0.0360916	yau	2	TRUE	4.88936
25809	tubulin tyrosine ligase like 1	TTLL1	-0.163594	0.0829956	0.231932	1	chin	2	TRUE	4.88936
585	Bardet-Biedl syndrome 4	BBS4	-0.468181	5.57e-09	1.07e-07	6.98e-05	gse25066	2	TRUE	4.82907
585	Bardet-Biedl syndrome 4	BBS4	-0.730245	1.16e-08	5.27e-06	0.00015245	chin	2	TRUE	4.82907
9915	aryl hydrocarbon receptor nuclear translocator 2	ARNT2	-0.740596	1.26e-06	7.5e-06	0.00955184	yau	2	TRUE	4.82286
9915	aryl hydrocarbon receptor nuclear translocator 2	ARNT2	-1.22041	8.26e-06	0.000610109	0.106934	chin	2	TRUE	4.82286
9915	aryl hydrocarbon receptor nuclear translocator 2	ARNT2	-0.928565	2.08e-06	1.62e-05	0.0239219	gse25066	2	TRUE	4.82286
7412	vascular cell adhesion molecule 1	VCAM1	0.422385	0.0850788	0.235795	1	chin	2	TRUE	4.79214
7412	vascular cell adhesion molecule 1	VCAM1	0.751305	3.97e-09	8.09e-08	4.99e-05	gse25066	2	TRUE	4.79214
7412	vascular cell adhesion molecule 1	VCAM1	0.61523	4.8e-06	2.52e-05	0.0353779	yau	2	TRUE	4.79214
55733	hedgehog acyltransferase	HHAT	-0.513683	3.7e-08	2.99e-07	0.000295352	yau	3	TRUE	4.7547
55733	hedgehog acyltransferase	HHAT	-0.776948	2.28e-09	5.04e-08	2.88e-05	gse25066	3	TRUE	4.7547
55733	hedgehog acyltransferase	HHAT	-0.651318	1.86e-06	0.000233013	0.0242056	chin	3	TRUE	4.7547
23677	SH3 domain binding protein 4	SH3BP4	-0.682501	2.54e-07	2.7e-06	0.00304219	gse25066	2	TRUE	4.69449
23677	SH3 domain binding protein 4	SH3BP4	-0.594656	6.03e-09	5.62e-08	4.9e-05	yau	2	TRUE	4.69449
23677	SH3 domain binding protein 4	SH3BP4	-0.289763	0.11775	0.287971	1	chin	2	TRUE	4.69449
51292	guanosine monophosphate reductase 2	GMPR2	-0.380159	1.26e-06	1.06e-05	0.0146664	gse25066	2	TRUE	4.5899
51292	guanosine monophosphate reductase 2	GMPR2	-0.409866	0.00863257	0.0569559	1	chin	2	TRUE	4.5899
51292	guanosine monophosphate reductase 2	GMPR2	-0.491247	7.56e-15	1.66e-13	6.58e-11	yau	2	TRUE	4.5899
7378	uridine phosphorylase 1	UPP1	0.471482	7.6e-05	0.00259514	0.967671	chin	2	TRUE	4.56158
7378	uridine phosphorylase 1	UPP1	0.439496	1.17e-06	7.01e-06	0.00888884	yau	2	TRUE	4.56158
7378	uridine phosphorylase 1	UPP1	0.993325	2.75e-07	2.9e-06	0.00329134	gse25066	2	TRUE	4.56158
582	Bardet-Biedl syndrome 1	BBS1	-0.31417	5.87e-07	5.49e-06	0.00692624	gse25066	3	TRUE	4.53349
582	Bardet-Biedl syndrome 1	BBS1	-0.405089	5.4e-09	5.1e-08	4.4e-05	yau	3	TRUE	4.53349
582	Bardet-Biedl syndrome 1	BBS1	-0.907583	7.27e-10	8.68e-07	9.54e-06	chin	3	TRUE	4.53349
7586	zinc finger with KRAB and SCAN domains 1	ZKSCAN1	-0.413545	6.7e-07	4.18e-06	0.00512869	yau	2	TRUE	4.46413
7586	zinc finger with KRAB and SCAN domains 1	ZKSCAN1	0.00562012	0.949882	0.974689	1	chin	2	TRUE	4.46413
7586	zinc finger with KRAB and SCAN domains 1	ZKSCAN1	-0.601704	2.54e-11	1.05e-09	3.27e-07	gse25066	2	TRUE	4.46413
5825	ATP binding cassette subfamily D member 3	ABCD3	-0.220452	0.0474405	0.0933239	1	yau	2	TRUE	4.45435
5825	ATP binding cassette subfamily D member 3	ABCD3	-0.577702	2.74e-07	2.89e-06	0.00327649	gse25066	2	TRUE	4.45435
5825	ATP binding cassette subfamily D member 3	ABCD3	-0.827733	6.56e-07	0.000106347	0.0085616	chin	2	TRUE	4.45435
57707	TBC/LysM-associated domain containing 1	TLDC1	0.816383	1.74e-07	4.09e-05	0.00227818	chin	2	TRUE	4.45181
57707	TBC/LysM-associated domain containing 1	TLDC1	-0.187885	0.198982	0.286907	1	gse25066	2	TRUE	4.45181
57707	TBC/LysM-associated domain containing 1	TLDC1	0.397276	3e-09	2.94e-08	2.45e-05	yau	2	TRUE	4.45181
10160	FERM, ARH/RhoGEF and pleckstrin domain protein 1	FARP1	-0.540052	4.29e-08	3.43e-07	0.000342324	yau	2	TRUE	4.41796
10160	FERM, ARH/RhoGEF and pleckstrin domain protein 1	FARP1	-0.407364	0.038242	0.144392	1	chin	2	TRUE	4.41796
10160	FERM, ARH/RhoGEF and pleckstrin domain protein 1	FARP1	-0.666636	5.17e-08	7.01e-07	0.000632898	gse25066	2	TRUE	4.41796
23761	phosphatidylserine decarboxylase	PISD	-0.748552	4.73e-07	4.58e-06	0.00560323	gse25066	2	TRUE	4.37693
23761	phosphatidylserine decarboxylase	PISD	-0.0668019	0.428987	0.555913	1	yau	2	TRUE	4.37693
23761	phosphatidylserine decarboxylase	PISD	-0.710535	2.21e-06	0.000254107	0.028693	chin	2	TRUE	4.37693
3052	holocytochrome c synthase	HCCS	0.253961	5.54e-07	5.23e-06	0.00654458	gse25066	2	TRUE	4.32907
3052	holocytochrome c synthase	HCCS	0.169313	0.196378	0.394643	1	chin	2	TRUE	4.32907
3052	holocytochrome c synthase	HCCS	0.47027	9.28e-16	2.27e-14	8.11e-12	yau	2	TRUE	4.32907
9683	NEDD4 binding protein 1	N4BP1	0.188592	0.0985747	0.258461	1	chin	2	TRUE	4.31328
9683	NEDD4 binding protein 1	N4BP1	0.432937	3.39e-08	4.92e-07	0.000417449	gse25066	2	TRUE	4.31328
9683	NEDD4 binding protein 1	N4BP1	0.516197	3.57e-11	4.66e-10	3e-07	yau	2	TRUE	4.31328
5283	phosphatidylinositol glycan anchor biosynthesis class H	PIGH	-0.461652	4.46e-05	0.00182423	0.571298	chin	2	TRUE	4.31268
5283	phosphatidylinositol glycan anchor biosynthesis class H	PIGH	-0.792209	1.21e-08	2.03e-07	0.000150793	gse25066	2	TRUE	4.31268
5283	phosphatidylinositol glycan anchor biosynthesis class H	PIGH	-0.370035	4.34e-07	2.81e-06	0.00334244	yau	2	TRUE	4.31268
90355	chromosome 5 open reading frame 30	C5orf30	-0.461336	1.1e-07	1.33e-06	0.00133062	gse25066	2	TRUE	4.31033
90355	chromosome 5 open reading frame 30	C5orf30	-0.926591	1.45e-06	0.000196177	0.01889	chin	2	TRUE	4.31033
4651	myosin X	MYO10	0.59107	3.49e-07	2.3e-06	0.0026979	yau	2	TRUE	4.27648
4651	myosin X	MYO10	0.383728	0.00804236	0.0194421	1	gse25066	2	TRUE	4.27648
4651	myosin X	MYO10	0.827284	1.88e-06	0.000233013	0.0245018	chin	2	TRUE	4.27648
10625	influenza virus NS1A binding protein	IVNS1ABP	0.483145	2.36e-08	3.61e-07	0.000291691	gse25066	2	TRUE	4.22332
10625	influenza virus NS1A binding protein	IVNS1ABP	0.44928	2.52e-11	3.35e-10	2.12e-07	yau	2	TRUE	4.22332
10625	influenza virus NS1A binding protein	IVNS1ABP	0.299112	0.0424278	0.153172	1	chin	2	TRUE	4.22332
79443	FYVE and coiled-coil domain containing 1	FYCO1	-0.228826	0.0602794	0.19066	1	chin	2	TRUE	4.20645
79443	FYVE and coiled-coil domain containing 1	FYCO1	-0.503232	2.94e-13	5.19e-12	2.52e-09	yau	2	TRUE	4.20645
79443	FYVE and coiled-coil domain containing 1	FYCO1	-0.388672	3.81e-06	2.71e-05	0.0432667	gse25066	2	TRUE	4.20645
576	adhesion G protein-coupled receptor B2	ADGRB2	-0.536952	2.6e-06	1.44e-05	0.0194048	yau	2	TRUE	4.20006
576	adhesion G protein-coupled receptor B2	ADGRB2	-1.01218	0.000120019	0.00350272	1	chin	2	TRUE	4.20006
576	adhesion G protein-coupled receptor B2	ADGRB2	-0.767797	9.24e-08	1.15e-06	0.00112237	gse25066	2	TRUE	4.20006
3898	ladinin 1	LAD1	0.660189	1.71e-06	0.000219605	0.0222273	chin	3	TRUE	4.1866
3898	ladinin 1	LAD1	0.660396	2.69e-08	4.04e-07	0.000331914	gse25066	3	TRUE	4.1866
3898	ladinin 1	LAD1	0.595796	5.03e-07	3.22e-06	0.00386542	yau	3	TRUE	4.1866
23171	glycerol-3-phosphate dehydrogenase 1 like	GPD1L	-0.390256	0.048812	0.166952	1	chin	2	TRUE	4.07003
23171	glycerol-3-phosphate dehydrogenase 1 like	GPD1L	-0.565386	9.78e-09	1.68e-07	0.000121667	gse25066	2	TRUE	4.07003
23171	glycerol-3-phosphate dehydrogenase 1 like	GPD1L	-0.503847	6.8e-08	5.25e-07	0.000539007	yau	2	TRUE	4.07003
3929	lipopolysaccharide binding protein	LBP	0.963917	0.000785	0.0119369	1	chin	2	TRUE	4.05169
3929	lipopolysaccharide binding protein	LBP	0.663942	8.85e-07	7.78e-06	0.0103636	gse25066	2	TRUE	4.05169
3929	lipopolysaccharide binding protein	LBP	0.712102	1.84e-06	1.06e-05	0.0138255	yau	2	TRUE	4.05169
7162	trophoblast glycoprotein	TPBG	-0.571636	1.33e-06	1.11e-05	0.0154497	gse25066	2	TRUE	4.02673
7162	trophoblast glycoprotein	TPBG	-0.721631	0.000158313	0.00419705	1	chin	2	TRUE	4.02673
7162	trophoblast glycoprotein	TPBG	-0.590814	1.13e-08	1.02e-07	9.18e-05	yau	2	TRUE	4.02673
4939	2'-5'-oligoadenylate synthetase 2	OAS2	0.499889	1.52e-06	8.92e-06	0.0115113	yau	2	TRUE	4.00365
4939	2'-5'-oligoadenylate synthetase 2	OAS2	7.92e-05	0.999356	0.999432	1	chin	2	TRUE	4.00365
4939	2'-5'-oligoadenylate synthetase 2	OAS2	0.620191	5.99e-09	1.14e-07	7.5e-05	gse25066	2	TRUE	4.00365
56888	potassium channel modulatory factor 1	KCMF1	0.319263	0.000718381	0.0112315	1	chin	2	TRUE	3.99727
56888	potassium channel modulatory factor 1	KCMF1	0.253291	4.84e-07	4.67e-06	0.0057257	gse25066	2	TRUE	3.99727
56888	potassium channel modulatory factor 1	KCMF1	0.415852	4.19e-16	1.06e-14	3.67e-12	yau	2	TRUE	3.99727
10455	enoyl-CoA delta isomerase 2	ECI2	-0.54808	2.13e-08	1.83e-07	0.000171128	yau	2	TRUE	3.9943
10455	enoyl-CoA delta isomerase 2	ECI2	-0.591345	4e-07	3.99e-06	0.00475266	gse25066	2	TRUE	3.9943
10455	enoyl-CoA delta isomerase 2	ECI2	-0.899304	1.1e-05	0.00073582	0.142078	chin	2	TRUE	3.9943
11113	citron rho-interacting serine/threonine kinase	CIT	0.371415	4.48e-07	4.39e-06	0.00531076	gse25066	2	TRUE	3.97015
11113	citron rho-interacting serine/threonine kinase	CIT	0.45637	5.87e-13	9.84e-12	5.03e-09	yau	2	TRUE	3.97015
11113	citron rho-interacting serine/threonine kinase	CIT	0.119741	0.414827	0.616299	1	chin	2	TRUE	3.97015
865	core-binding factor beta subunit	CBFB	0.166141	0.0570932	0.183944	1	chin	2	TRUE	3.96474
865	core-binding factor beta subunit	CBFB	0.429658	1.43e-07	1.66e-06	0.00172455	gse25066	2	TRUE	3.96474
865	core-binding factor beta subunit	CBFB	0.478173	3.7e-11	4.82e-10	3.11e-07	yau	2	TRUE	3.96474
23639	leucine rich repeat containing 6	LRRC6	-0.713258	0.0105156	0.0645141	1	chin	2	TRUE	3.96414
23639	leucine rich repeat containing 6	LRRC6	-0.612724	1.97e-07	1.36e-06	0.00153336	yau	2	TRUE	3.96414
23639	leucine rich repeat containing 6	LRRC6	-0.620965	7.07e-07	6.43e-06	0.00831167	gse25066	2	TRUE	3.96414
5204	prefoldin subunit 5	PFDN5	-0.457789	3.03e-13	5.31e-12	2.6e-09	yau	2	TRUE	3.94035
5204	prefoldin subunit 5	PFDN5	0.0452873	0.490705	0.586479	1	gse25066	2	TRUE	3.94035
5204	prefoldin subunit 5	PFDN5	-0.377646	2.03e-06	0.000244657	0.0264481	chin	2	TRUE	3.94035
51200	carboxypeptidase A4	CPA4	0.104415	0.114728	0.195614	1	yau	2	TRUE	3.91847
51200	carboxypeptidase A4	CPA4	0.509082	6.85e-07	0.000108355	0.00893726	chin	2	TRUE	3.91847
51200	carboxypeptidase A4	CPA4	0.525747	1.15e-09	2.8e-08	1.46e-05	gse25066	2	TRUE	3.91847
819	calcium modulating ligand	CAMLG	-0.381654	8.18e-09	1.46e-07	0.000101967	gse25066	2	TRUE	3.91014
819	calcium modulating ligand	CAMLG	-0.283571	0.0021519	0.0238188	1	chin	2	TRUE	3.91014
819	calcium modulating ligand	CAMLG	-0.460868	5.36e-11	6.9e-10	4.5e-07	yau	2	TRUE	3.91014
1871	E2F transcription factor 3	E2F3	0.434142	1.68e-09	3.86e-08	2.12e-05	gse25066	2	TRUE	3.85699
1871	E2F transcription factor 3	E2F3	0.777825	2.48e-05	0.0012832	0.319649	chin	2	TRUE	3.85699
1871	E2F transcription factor 3	E2F3	0.391065	1.04e-10	1.28e-09	8.69e-07	yau	2	TRUE	3.85699
517	ATP synthase, H+ transporting, mitochondrial Fo complex subunit C2 (subunit 9)	ATP5G2	-0.32768	1.37e-08	1.22e-07	0.000110799	yau	2	TRUE	3.85035
517	ATP synthase, H+ transporting, mitochondrial Fo complex subunit C2 (subunit 9)	ATP5G2	-0.465571	9.86e-12	4.62e-10	1.27e-07	gse25066	2	TRUE	3.85035
517	ATP synthase, H+ transporting, mitochondrial Fo complex subunit C2 (subunit 9)	ATP5G2	-0.0161615	0.740846	0.860974	1	chin	2	TRUE	3.85035
84747	unc-119 lipid binding chaperone B	UNC119B	-0.380043	9.93e-09	1.7e-07	0.000123533	gse25066	2	TRUE	3.78761
84747	unc-119 lipid binding chaperone B	UNC119B	-0.717269	4.78e-07	8.47e-05	0.00623439	chin	2	TRUE	3.78761
23324	mannosidase alpha class 2B member 2	MAN2B2	-0.453468	7.77e-08	9.93e-07	0.000946541	gse25066	3	TRUE	3.73237
23324	mannosidase alpha class 2B member 2	MAN2B2	-0.710231	1.68e-06	0.000219496	0.0218718	chin	3	TRUE	3.73237
23324	mannosidase alpha class 2B member 2	MAN2B2	-0.44126	1.68e-09	1.74e-08	1.38e-05	yau	3	TRUE	3.73237
57763	ankyrin repeat family A member 2	ANKRA2	-0.405792	4.32e-09	4.13e-08	3.53e-05	yau	2	TRUE	3.71695
57763	ankyrin repeat family A member 2	ANKRA2	-0.247786	0.00167794	0.00505449	1	gse25066	2	TRUE	3.71695
57763	ankyrin repeat family A member 2	ANKRA2	-0.637835	4.64e-07	8.37e-05	0.00605394	chin	2	TRUE	3.71695
10217	CTD small phosphatase like	CTDSPL	-0.4151	2.43e-11	3.23e-10	2.04e-07	yau	2	TRUE	3.71201
10217	CTD small phosphatase like	CTDSPL	0.0717374	0.161848	0.350888	1	chin	2	TRUE	3.71201
10217	CTD small phosphatase like	CTDSPL	-0.491767	7.31e-07	6.6e-06	0.00858369	gse25066	2	TRUE	3.71201
10950	BTG anti-proliferation factor 3	BTG3	0.351717	0.00218613	0.0240878	1	chin	2	TRUE	3.70068
10950	BTG anti-proliferation factor 3	BTG3	0.514099	2.9e-08	2.4e-07	0.000232277	yau	2	TRUE	3.70068
10950	BTG anti-proliferation factor 3	BTG3	0.611474	1.71e-06	1.37e-05	0.0197665	gse25066	2	TRUE	3.70068
9658	zinc finger protein 516	ZNF516	-0.43223	5.95e-07	3.76e-06	0.00456518	yau	2	TRUE	3.65985
9658	zinc finger protein 516	ZNF516	-0.364047	9.2e-05	0.000422079	0.950164	gse25066	2	TRUE	3.65985
9658	zinc finger protein 516	ZNF516	-0.808075	1.87e-06	0.000233013	0.0243345	chin	2	TRUE	3.65985
79600	tectonic family member 1	TCTN1	-0.483023	4.77e-08	6.58e-07	0.000584531	gse25066	2	TRUE	3.61331
79600	tectonic family member 1	TCTN1	-0.672696	3.27e-06	0.000324886	0.0424569	chin	2	TRUE	3.61331
11070	transmembrane protein 115	TMEM115	-0.465888	1.29e-06	0.000184443	0.0168606	chin	2	TRUE	3.57987
11070	transmembrane protein 115	TMEM115	-0.580977	2.5e-08	3.78e-07	0.000308539	gse25066	2	TRUE	3.57987
22797	transcription factor EC	TFEC	0.101416	0.591762	0.755197	1	chin	2	TRUE	3.55975
22797	transcription factor EC	TFEC	0.494251	1.89e-06	1.09e-05	0.0142325	yau	2	TRUE	3.55975
22797	transcription factor EC	TFEC	0.710436	9.13e-07	7.97e-06	0.0106762	gse25066	2	TRUE	3.55975
8195	McKusick-Kaufman syndrome	MKKS	-0.385486	1.59e-10	5.07e-09	2.04e-06	gse25066	2	TRUE	3.51106
8195	McKusick-Kaufman syndrome	MKKS	-0.582342	2.67e-06	0.00027854	0.0347617	chin	2	TRUE	3.51106
8195	McKusick-Kaufman syndrome	MKKS	0.0888078	0.131854	0.219355	1	yau	2	TRUE	3.51106
8942	kynureninase	KYNU	0.399287	0.0222114	0.103463	1	chin	2	TRUE	3.38276
8942	kynureninase	KYNU	0.561431	1.07e-06	9.21e-06	0.0125225	gse25066	2	TRUE	3.38276
8942	kynureninase	KYNU	0.602137	2.14e-06	1.21e-05	0.0160389	yau	2	TRUE	3.38276
9057	solute carrier family 7 member 6	SLC7A6	0.132425	0.055278	0.180137	1	chin	2	TRUE	3.22739
9057	solute carrier family 7 member 6	SLC7A6	0.274268	2.89e-08	2.4e-07	0.000231376	yau	2	TRUE	3.22739
9057	solute carrier family 7 member 6	SLC7A6	0.479901	7.22e-10	1.87e-08	9.17e-06	gse25066	2	TRUE	3.22739
1476	cystatin B	CSTB	0.411963	7.87e-08	6.02e-07	0.000623611	yau	2	TRUE	3.22589
1476	cystatin B	CSTB	0.462372	2.37e-08	3.63e-07	0.000293163	gse25066	2	TRUE	3.22589
1476	cystatin B	CSTB	0.444511	0.00278084	0.0278785	1	chin	2	TRUE	3.22589
9338	transcription elongation factor A like 1	TCEAL1	-1.00118	1.66e-05	0.000944652	0.213479	chin	2	TRUE	3.2074
9338	transcription elongation factor A like 1	TCEAL1	-0.563576	2.55e-07	1.71e-06	0.00197663	yau	2	TRUE	3.2074
9338	transcription elongation factor A like 1	TCEAL1	-0.474986	2.08e-06	1.62e-05	0.023957	gse25066	2	TRUE	3.2074
8678	beclin 1	BECN1	-0.377797	1.62e-08	2.59e-07	0.000200378	gse25066	2	TRUE	3.13704
8678	beclin 1	BECN1	-0.377104	0.00655671	0.0477971	1	chin	2	TRUE	3.13704
8678	beclin 1	BECN1	-0.409473	7.34e-09	6.77e-08	5.97e-05	yau	2	TRUE	3.13704
54509	ras homolog family member F, filopodia associated	RHOF	0.31702	0.0457316	0.160312	1	chin	2	TRUE	3.03807
54509	ras homolog family member F, filopodia associated	RHOF	0.228136	7.28e-07	4.51e-06	0.00555956	yau	2	TRUE	3.03807
54509	ras homolog family member F, filopodia associated	RHOF	0.606685	1.96e-08	3.07e-07	0.000242679	gse25066	2	TRUE	3.03807
861	runt related transcription factor 1	RUNX1	-0.708526	3.8e-07	3.83e-06	0.00452369	gse25066	2	TRUE	3.0033
861	runt related transcription factor 1	RUNX1	-0.226914	3.76e-07	2.46e-06	0.00290136	yau	2	TRUE	3.0033
861	runt related transcription factor 1	RUNX1	-0.601586	0.00366132	0.0329985	1	chin	2	TRUE	3.0033
1663	DEAD/H-box helicase 11	DDX11	0.0841743	0.369309	0.576682	1	chin	2	TRUE	3.00092
1663	DEAD/H-box helicase 11	DDX11	0.439681	7.34e-07	4.54e-06	0.00560401	yau	2	TRUE	3.00092
1663	DEAD/H-box helicase 11	DDX11	0.413506	1.02e-08	1.74e-07	0.000126801	gse25066	2	TRUE	3.00092
23019	CCR4-NOT transcription complex subunit 1	CNOT1	0.340545	5.47e-14	1.07e-12	4.73e-10	yau	2	TRUE	2.98365
23019	CCR4-NOT transcription complex subunit 1	CNOT1	0.00409578	0.964007	0.98166	1	chin	2	TRUE	2.98365
23019	CCR4-NOT transcription complex subunit 1	CNOT1	0.25407	1.94e-06	1.53e-05	0.0224236	gse25066	2	TRUE	2.98365
26207	phosphatidylinositol transfer protein, cytoplasmic 1	PITPNC1	0.377425	4.01e-07	4e-06	0.00476874	gse25066	2	TRUE	2.94207
26207	phosphatidylinositol transfer protein, cytoplasmic 1	PITPNC1	0.2983	0.102805	0.264584	1	chin	2	TRUE	2.94207
26207	phosphatidylinositol transfer protein, cytoplasmic 1	PITPNC1	0.455227	2.39e-08	2.02e-07	0.000191683	yau	2	TRUE	2.94207
54502	RNA binding motif protein 47	RBM47	-0.657505	2.63e-06	0.000276106	0.0341871	chin	2	TRUE	2.9397
54502	RNA binding motif protein 47	RBM47	-0.40114	3.09e-06	2.27e-05	0.0352375	gse25066	2	TRUE	2.9397
10142	A-kinase anchoring protein 9	AKAP9	-0.206587	0.298739	0.508872	1	chin	2	TRUE	2.9206
10142	A-kinase anchoring protein 9	AKAP9	-0.53568	2.18e-07	2.37e-06	0.00261293	gse25066	2	TRUE	2.9206
10142	A-kinase anchoring protein 9	AKAP9	-0.365186	5.98e-07	3.78e-06	0.0045883	yau	2	TRUE	2.9206
29922	NME/NM23 family member 7	NME7	-0.521161	0.0162211	0.0843453	1	chin	2	TRUE	2.89324
29922	NME/NM23 family member 7	NME7	-0.440091	7.49e-08	5.75e-07	0.000593395	yau	2	TRUE	2.89324
29922	NME/NM23 family member 7	NME7	-0.431297	7.15e-07	6.49e-06	0.00840625	gse25066	2	TRUE	2.89324
9958	ubiquitin specific peptidase 15	USP15	0.222136	3.12e-06	1.69e-05	0.0231699	yau	2	TRUE	2.79078
9958	ubiquitin specific peptidase 15	USP15	0.441662	1.35e-10	4.44e-09	1.73e-06	gse25066	2	TRUE	2.79078
9958	ubiquitin specific peptidase 15	USP15	-0.165857	0.0654483	0.200767	1	chin	2	TRUE	2.79078
4814	ninjurin 1	NINJ1	-0.391775	2.23e-06	1.72e-05	0.0256401	gse25066	3	TRUE	2.78275
4814	ninjurin 1	NINJ1	-0.355311	3.46e-07	2.28e-06	0.00267045	yau	3	TRUE	2.78275
4814	ninjurin 1	NINJ1	-0.642715	1.07e-06	0.000156211	0.0139078	chin	3	TRUE	2.78275
23107	mitochondrial ribosomal protein S27	MRPS27	-0.373045	4.67e-10	1.29e-08	5.94e-06	gse25066	2	TRUE	2.71806
23107	mitochondrial ribosomal protein S27	MRPS27	-0.427158	0.000332379	0.00667965	1	chin	2	TRUE	2.71806
23107	mitochondrial ribosomal protein S27	MRPS27	-0.320563	7.96e-07	4.89e-06	0.00606812	yau	2	TRUE	2.71806
2000	E74 like ETS transcription factor 4	ELF4	0.200638	0.122588	0.295279	1	chin	2	TRUE	2.68341
2000	E74 like ETS transcription factor 4	ELF4	0.396169	3.15e-06	2.31e-05	0.0359904	gse25066	2	TRUE	2.68341
2000	E74 like ETS transcription factor 4	ELF4	0.427662	3.52e-08	2.87e-07	0.000281511	yau	2	TRUE	2.68341
55900	zinc finger protein 302	ZNF302	-0.390452	6.63e-06	3.4e-05	0.0486373	yau	2	TRUE	2.54839
55900	zinc finger protein 302	ZNF302	-0.548808	0.000293826	0.00615956	1	chin	2	TRUE	2.54839
55900	zinc finger protein 302	ZNF302	-0.449039	1.42e-07	1.66e-06	0.00171502	gse25066	2	TRUE	2.54839
4200	malic enzyme 2	ME2	0.118747	0.458025	0.65135	1	chin	2	TRUE	2.51794
4200	malic enzyme 2	ME2	0.414338	4.63e-08	6.42e-07	0.000567973	gse25066	2	TRUE	2.51794
4200	malic enzyme 2	ME2	0.359384	2.77e-06	1.53e-05	0.0206857	yau	2	TRUE	2.51794
10938	EH domain containing 1	EHD1	0.28289	0.0129411	0.0731194	1	chin	2	TRUE	2.47826
10938	EH domain containing 1	EHD1	0.329604	1.45e-07	1.04e-06	0.00113973	yau	2	TRUE	2.47826
10938	EH domain containing 1	EHD1	0.378162	7.12e-08	9.19e-07	0.000867812	gse25066	2	TRUE	2.47826
29929	ALG6, alpha-1,3-glucosyltransferase	ALG6	-0.0216882	0.902027	0.950787	1	chin	2	TRUE	2.47457
29929	ALG6, alpha-1,3-glucosyltransferase	ALG6	0.376671	2.44e-08	2.05e-07	0.000195546	yau	2	TRUE	2.47457
29929	ALG6, alpha-1,3-glucosyltransferase	ALG6	0.300265	1.17e-07	1.41e-06	0.00141739	gse25066	2	TRUE	2.47457
9724	UTP14C, small subunit processome component	UTP14C	-0.386917	8.33e-09	7.62e-08	6.76e-05	yau	2	TRUE	2.27625
9724	UTP14C, small subunit processome component	UTP14C	-0.620678	1.71e-05	0.000963898	0.220618	chin	2	TRUE	2.27625
9724	UTP14C, small subunit processome component	UTP14C	-0.253027	2.3e-06	1.77e-05	0.0264639	gse25066	2	TRUE	2.27625
2588	galactosamine (N-acetyl)-6-sulfatase	GALNS	0.393076	1.47e-06	1.2e-05	0.0170029	gse25066	2	TRUE	2.21623
2588	galactosamine (N-acetyl)-6-sulfatase	GALNS	0.310459	1.29e-07	9.3e-07	0.00100922	yau	2	TRUE	2.21623
2588	galactosamine (N-acetyl)-6-sulfatase	GALNS	0.0452059	0.731953	0.855056	1	chin	2	TRUE	2.21623
51192	chemokine like factor	CKLF	0.418894	2.05e-06	1.6e-05	0.0235916	gse25066	2	TRUE	2.20349
51192	chemokine like factor	CKLF	-0.19537	0.0618539	0.193818	1	chin	2	TRUE	2.20349
51192	chemokine like factor	CKLF	0.346641	1.45e-06	8.5e-06	0.0109513	yau	2	TRUE	2.20349
53407	syntaxin 18	STX18	-0.485808	2.42e-06	0.000267421	0.0315369	chin	2	TRUE	2.19489
53407	syntaxin 18	STX18	-0.0219213	0.681007	0.754459	1	gse25066	2	TRUE	2.19489
53407	syntaxin 18	STX18	-0.269944	6.98e-07	4.34e-06	0.00533538	yau	2	TRUE	2.19489
468	activating transcription factor 4	ATF4	0.284708	6.95e-07	6.35e-06	0.00818089	gse25066	2	TRUE	2.17387
468	activating transcription factor 4	ATF4	0.355865	5.12e-08	4.02e-07	0.000406976	yau	2	TRUE	2.17387
468	activating transcription factor 4	ATF4	0.0894461	0.28479	0.49396	1	chin	2	TRUE	2.17387
4705	NADH:ubiquinone oxidoreductase subunit A10	NDUFA10	-0.304468	2.95e-09	6.3e-08	3.72e-05	gse25066	2	TRUE	2.16033
4705	NADH:ubiquinone oxidoreductase subunit A10	NDUFA10	-0.30655	2.39e-06	1.34e-05	0.0178576	yau	2	TRUE	2.16033
4705	NADH:ubiquinone oxidoreductase subunit A10	NDUFA10	-0.410568	0.000813794	0.0122363	1	chin	2	TRUE	2.16033
27436	echinoderm microtubule associated protein like 4	EML4	0.388613	8.56e-07	7.57e-06	0.010033	gse25066	2	TRUE	2.10674
27436	echinoderm microtubule associated protein like 4	EML4	0.328576	2.25e-06	1.27e-05	0.0168659	yau	2	TRUE	2.10674
27436	echinoderm microtubule associated protein like 4	EML4	0.380949	0.0135154	0.0748367	1	chin	2	TRUE	2.10674
83737	itchy E3 ubiquitin protein ligase	ITCH	0.278588	3.48e-10	3.99e-09	2.9e-06	yau	2	TRUE	2.10668
83737	itchy E3 ubiquitin protein ligase	ITCH	0.32185	0.00345563	0.0317565	1	chin	2	TRUE	2.10668
83737	itchy E3 ubiquitin protein ligase	ITCH	0.236378	2.1e-07	2.3e-06	0.00252248	gse25066	2	TRUE	2.10668
54881	testis expressed 10	TEX10	0.237096	1.36e-06	7.99e-06	0.0102563	yau	2	TRUE	1.93539
54881	testis expressed 10	TEX10	0.323093	2.12e-08	3.28e-07	0.000261558	gse25066	2	TRUE	1.93539
54881	testis expressed 10	TEX10	0.265815	0.0184756	0.091631	1	chin	2	TRUE	1.93539
23341	DnaJ heat shock protein family (Hsp40) member C16	DNAJC16	-0.238217	2.08e-07	1.43e-06	0.00161959	yau	2	TRUE	1.86745
23341	DnaJ heat shock protein family (Hsp40) member C16	DNAJC16	-0.318686	1.88e-07	2.1e-06	0.00226573	gse25066	2	TRUE	1.86745
23341	DnaJ heat shock protein family (Hsp40) member C16	DNAJC16	0.0940547	0.11332	0.281625	1	chin	2	TRUE	1.86745
5534	protein phosphatase 3 regulatory subunit B, alpha	PPP3R1	-0.0503038	0.741093	0.86116	1	chin	2	TRUE	1.82334
5534	protein phosphatase 3 regulatory subunit B, alpha	PPP3R1	0.257393	3.17e-07	2.09e-06	0.00244947	yau	2	TRUE	1.82334
5534	protein phosphatase 3 regulatory subunit B, alpha	PPP3R1	0.303246	3.1e-07	3.21e-06	0.00369655	gse25066	2	TRUE	1.82334
3836	karyopherin subunit alpha 1	KPNA1	0.290768	3.84e-07	3.86e-06	0.00456893	gse25066	2	TRUE	1.77544
3836	karyopherin subunit alpha 1	KPNA1	0.247413	1.54e-07	1.1e-06	0.00120632	yau	2	TRUE	1.77544
3836	karyopherin subunit alpha 1	KPNA1	0.0325081	0.857005	0.927541	1	chin	2	TRUE	1.77544
3416	insulin degrading enzyme	IDE	0.113396	0.38242	0.589232	1	chin	2	TRUE	1.49519
3416	insulin degrading enzyme	IDE	0.229735	2.75e-06	1.52e-05	0.0205326	yau	2	TRUE	1.49519
3416	insulin degrading enzyme	IDE	0.281575	8.25e-07	7.33e-06	0.00967276	gse25066	2	TRUE	1.49519
56829	zinc finger CCCH-type containing, antiviral 1	ZC3HAV1	0.247609	8.29e-07	7.36e-06	0.00971383	gse25066	2	TRUE	1.49267
56829	zinc finger CCCH-type containing, antiviral 1	ZC3HAV1	0.20649	0.113501	0.281884	1	chin	2	TRUE	1.49267
56829	zinc finger CCCH-type containing, antiviral 1	ZC3HAV1	0.25857	1.9e-06	1.09e-05	0.014273	yau	2	TRUE	1.49267
23214	exportin 6	XPO6	0.301031	1.92e-06	1.51e-05	0.022125	gse25066	2	TRUE	1.47756
23214	exportin 6	XPO6	0.210657	1.39e-06	8.16e-06	0.0104821	yau	2	TRUE	1.47756
23214	exportin 6	XPO6	-0.0531395	0.544384	0.719244	1	chin	2	TRUE	1.47756

## Sheet: 2. Top 300 genes
GSE25066									CHIN dataset									YAU dataset
gene	logFC	pval	fdr	holm	desc	score	genename		gene	logFC	pval	fdr	holm	desc	score	genename		gene	logFC	pval	fdr	holm	desc	score	genename
10265	-1.48352	5.19091e-29	6.85667e-25	6.85667e-25	gse25066	41.9609	IRX5		51806	3.43005	2.20097e-15	1.44417e-11	2.88811e-11	chin	50.2755	CALML5		9133	2.41804	2.30548e-95	2.10029e-91	2.10029e-91	yau	228.837	CCNB2
7802	-2.17639	5.25471e-18	5.33919e-15	6.93464e-14	gse25066	37.6068	DNALI1		2625	-2.31773	2.19666e-16	2.88267e-12	2.88267e-12	chin	36.2916	GATA3		9055	2.4311	5.20941e-83	1.58192e-79	4.74473e-79	yau	200.038	PRC1
1954	-1.62701	1.16551e-22	6.90767e-19	1.5394e-18	gse25066	35.686	MEGF8		3887	2.57102	1.19084e-12	3.90685e-09	1.56238e-08	chin	30.6572	KRT81		11065	2.08872	6.89362e-85	3.14005e-81	6.2794e-81	yau	175.79	UBE2C
10641	-2.11073	1.29695e-17	1.00773e-14	1.71107e-13	gse25066	35.6441	NPRL2		3934	2.15307	6.78074e-13	2.96612e-09	8.89701e-09	chin	26.2001	LCN2		9833	1.88755	1.87772e-77	4.27651e-74	1.71004e-73	yau	144.825	MELK
10551	-2.52816	3.66285e-13	5.43624e-11	4.80602e-09	gse25066	31.4406	AGR2		9	-2.81918	5.32498e-09	3.3276e-06	6.97732e-05	chin	23.325	NAT1		6241	2.29961	7.58784e-61	3.84029e-58	6.89962e-57	yau	138.252	RRM2
3899	-2.09008	1.25804e-15	4.81807e-13	1.6576e-11	gse25066	31.1428	AFF3		51442	2.36913	1.54916e-10	2.90424e-07	2.03204e-06	chin	23.2409	VGLL1		332	2.04656	1.15938e-67	8.80166e-65	1.05492e-63	yau	136.988	BIRC5
2954	-1.89443	1.39261e-16	8.75949e-14	1.83671e-12	gse25066	30.0384	GSTZ1		3854	2.56162	6.3355e-09	3.61482e-06	8.30014e-05	chin	21.0007	KRT6B		2305	1.92697	5.41483e-71	6.16613e-68	4.92912e-67	yau	135.401	FOXM1
367	-1.36219	1.56886e-22	6.90767e-19	2.07199e-18	gse25066	29.7018	AR		5653	2.03861	5.05858e-11	1.1064e-07	6.63584e-07	chin	20.9895	KLK6		4085	2.03768	5.53678e-65	3.60286e-62	5.03681e-61	yau	130.935	MAD2L1
51157	-1.64293	5.0145e-18	5.33919e-15	6.61813e-14	gse25066	28.4224	ZNF580		2568	2.6198	1.87411e-07	4.10472e-05	0.00244853	chin	17.6239	GABRP		991	2.0512	2.52677e-64	1.43868e-61	2.29809e-60	yau	130.451	CDC20
2625	-1.55339	1.09095e-18	2.05862e-15	1.44038e-14	gse25066	27.9024	GATA3		57758	-2.50868	1.78714e-07	4.09261e-05	0.00233526	chin	16.9282	SCUBE2		24137	1.72851	7.43682e-74	1.12916e-70	6.77122e-70	yau	126.404	KIF4A
3487	-1.62227	2.61003e-17	1.91532e-14	3.44315e-13	gse25066	26.9027	IGFBP4		3169	-1.94707	4.733e-09	3.10556e-06	6.20212e-05	chin	16.2091	FOXA1		29127	1.70586	3.72373e-74	6.78464e-71	3.39083e-70	yau	125.26	RACGAP1
56654	-1.49136	3.15087e-18	4.62443e-15	4.15946e-14	gse25066	26.1011	NPDC1		3868	1.404	1.136e-11	2.98154e-08	1.49031e-07	chin	15.3663	KRT16		9319	1.81418	6.23379e-68	5.16271e-65	5.67275e-64	yau	121.923	TRIP13
5104	-2.11347	4.84193e-13	6.80394e-11	6.35068e-09	gse25066	26.0273	SERPINA5		25800	-2.12721	6.6247e-08	2.0699e-05	0.000866644	chin	15.2709	SLC39A6		22974	1.82828	1.25499e-64	7.62194e-62	1.14153e-60	yau	116.83	TPX2
2593	-1.67326	6.10737e-16	2.7818e-13	8.05012e-12	gse25066	25.4573	GAMT		56521	-2.24019	1.55512e-07	3.71052e-05	0.00203239	chin	15.2517	DNAJC12		1058	1.65333	6.27735e-70	5.71866e-67	5.71301e-66	yau	114.414	CENPA
4137	-1.49293	1.17381e-17	9.69056e-15	1.54873e-13	gse25066	25.276	MAPT		11240	1.72799	2.62996e-09	2.15706e-06	3.44735e-05	chin	14.8263	PADI2		51203	1.8953	1.58771e-59	7.23204e-57	1.44339e-55	yau	111.442	NUSAP1
4832	-1.16898	8.06196e-21	2.66226e-17	1.06466e-16	gse25066	23.489	NME3		9022	1.62739	1.95533e-09	1.83284e-06	2.56344e-05	chin	14.1726	CLIC3		11004	1.54501	1.98939e-70	2.01371e-67	1.81075e-66	yau	107.689	KIF2C
10916	-1.24329	5.04996e-19	1.11175e-15	6.66797e-15	gse25066	22.7481	MAGED2		23158	-1.49252	4.58583e-10	6.01798e-07	6.01386e-06	chin	13.938	TBC1D9		55143	1.86958	6.12816e-58	2.42728e-55	5.56927e-54	yau	106.964	CDCA8
11039 /// 11042	-1.97148	3.42105e-12	3.27454e-10	4.472e-08	gse25066	22.6046	NA		23650	1.83332	2.55195e-08	9.05116e-06	0.000333974	chin	13.9207	TRIM29		10112	1.83294	6.18522e-59	2.68321e-56	5.62237e-55	yau	106.693	KIF20A
1602	-1.50209	1.01666e-15	4.33195e-13	1.33985e-11	gse25066	22.5206	DACH1		6664	1.6456	5.62068e-09	3.35273e-06	7.36421e-05	chin	13.5766	SOX11		891	1.91008	2.20689e-56	7.73261e-54	2.00496e-52	yau	106.308	CCNB1
114327	-1.77374	3.10401e-13	4.71274e-11	4.07339e-09	gse25066	22.186	EFHC1		2173	2.33889	1.63579e-06	0.000219045	0.0213078	chin	13.5335	FABP7		10615	1.81303	1.08071e-58	4.4751e-56	9.82253e-55	yau	105.095	SPAG5
25800	-1.44866	5.36904e-16	2.72768e-13	7.07855e-12	gse25066	22.1212	SLC39A6		7851	1.39414	2.71814e-10	4.45877e-07	3.56511e-06	chin	13.336	MALL		890	1.54532	8.77981e-67	6.15262e-64	7.98787e-63	yau	102.079	CCNA2
2530	-1.58171	3.94736e-14	9.48012e-12	5.19275e-10	gse25066	21.2008	FUT8		2019	1.69415	1.76984e-08	6.45156e-06	0.000231637	chin	13.1332	EN1		259266	1.97088	2.49343e-50	5.97767e-48	2.26229e-46	yau	97.7621	ASPM
56521	-1.66179	2.57976e-13	4.15561e-11	3.38671e-09	gse25066	20.9193	DNAJC12		53335	1.38144	3.97405e-10	5.79461e-07	5.21197e-06	chin	12.9866	BCL11A		9700	1.34718	3.68083e-73	4.79034e-70	3.35103e-69	yau	97.5819	ESPL1
1153	-1.04865	2.7865e-20	7.36139e-17	3.67958e-16	gse25066	20.5062	CIRBP		8842	2.49669	6.79412e-06	0.000550366	0.0880654	chin	12.9026	PROM1		9232	1.63596	8.09564e-60	3.88165e-57	7.36056e-56	yau	96.6717	PTTG1
23158	-1.43668	7.3284e-15	2.25118e-12	9.64931e-11	gse25066	20.3075	TBC1D9		1555 /// 1556	-2.41636	5.21305e-06	0.000456072	0.0676341	chin	12.7654	NA		1062	1.86436	5.51689e-52	1.4782e-49	5.00768e-48	yau	95.564	CENPE
4331	-1.49049	4.72842e-14	1.07686e-11	6.21882e-10	gse25066	19.8612	MNAT1		1001	1.61504	1.43103e-08	5.86856e-06	0.00018735	chin	12.6689	CDH3		7272	1.71813	7.30115e-56	2.29357e-53	6.63091e-52	yau	94.7318	TTK
51117	-1.39297	8.65207e-15	2.57132e-12	1.13913e-10	gse25066	19.5892	COQ4		79624	-1.62334	1.57357e-08	6.25756e-06	0.000205996	chin	12.6671	ARMT1		7153	2.13918	9.87794e-44	1.66644e-41	8.94645e-40	yau	91.9961	TOP2A
53635	-1.30459	1.06279e-15	4.38699e-13	1.40054e-11	gse25066	19.5343	PTOV1		7494	-1.41488	1.29202e-09	1.30424e-06	1.69396e-05	chin	12.5765	XBP1		701	1.4701	3.44511e-61	1.84617e-58	3.13298e-57	yau	88.8861	BUB1B
5241	-1.9219	1.17452e-10	6.14899e-09	1.52194e-06	gse25066	19.0848	PGR		6280	2.22309	2.77223e-06	0.000284218	0.0360279	chin	12.3541	S100A9		83461	1.65518	4.56165e-52	1.29865e-49	4.14153e-48	yau	84.9786	CDCA3
23400	-1.47382	1.64307e-13	3.01435e-11	2.15866e-09	gse25066	18.8418	ATP13A2		10551	-2.34148	6.86799e-06	0.000552937	0.0890161	chin	12.0895	AGR2		7083	1.6368	1.03292e-50	2.54321e-48	9.37268e-47	yau	81.8168	TK1
54361	-1.61593	2.69805e-12	2.67959e-10	3.52825e-08	gse25066	18.6947	WNT4		64084	-1.68731	1.09571e-07	2.87581e-05	0.00143254	chin	11.7442	CLSTN2		1164	1.71688	5.73303e-48	1.187e-45	5.19814e-44	yau	81.1084	CKS2
23030	-1.05581	3.00701e-18	4.62443e-15	3.96986e-14	gse25066	18.4998	KDM4B		6926	-1.69856	1.43182e-07	3.47958e-05	0.00187138	chin	11.6251	TBX3		11130	1.63924	1.1976e-49	2.79746e-47	1.08646e-45	yau	80.1945	ZWINT
7852	1.07036	7.97248e-18	7.52203e-15	1.05205e-13	gse25066	18.3015	CXCR4		2296	1.39003	4.46087e-09	3.10556e-06	5.84641e-05	chin	11.6075	FOXC1		3832	1.34278	1.32608e-57	5.03357e-55	1.20501e-53	yau	76.374	KIF11
81562	-1.19287	6.00477e-16	2.7818e-13	7.91548e-12	gse25066	18.1572	LMAN2L		79083	-1.72052	2.20103e-07	4.67228e-05	0.0028752	chin	11.4541	MLPH		4605	1.58554	2.17023e-48	4.59786e-46	1.96796e-44	yau	75.5723	MYBL2
6919	-1.48404	7.36442e-13	9.44433e-11	9.65255e-09	gse25066	18.0056	TCEA2		7031	-2.65499	5.69891e-05	0.00217404	0.728321	chin	11.2683	TFF1		23594	1.35074	5.87179e-56	1.91043e-53	5.33334e-52	yau	74.6029	ORC6
1396	-1.693	2.6515e-11	1.78549e-09	3.45066e-07	gse25066	17.9061	CRIP1		25818	1.59349	1.09404e-07	2.87581e-05	0.00143057	chin	11.0922	KLK5		1033	1.61814	2.9666e-45	5.40514e-43	2.68803e-41	yau	72.052	CDKN3
2099	-1.48199	8.88658e-13	1.10738e-10	1.1645e-08	gse25066	17.8599	ESR1		6590	1.92761	2.20744e-06	0.000254107	0.0287188	chin	10.9028	SLPI		9156	1.2802	4.28597e-56	1.44612e-53	3.89338e-52	yau	70.8818	EXO1
79603	-1.41571	2.7485e-13	4.37409e-11	3.60796e-09	gse25066	17.7826	CERS4		7033	-2.17555	1.02864e-05	0.000706747	0.133034	chin	10.8511	TFF3		55388	1.60556	2.50022e-43	4.06733e-41	2.26395e-39	yau	68.4002	MCM10
10974	-1.9373	7.38064e-10	2.72321e-08	9.4856e-06	gse25066	17.6912	ADIRF		3872	1.83755	1.37378e-06	0.000189023	0.017899	chin	10.7719	KRT17		9928	1.50053	1.73988e-45	3.23476e-43	1.57668e-41	yau	67.163	KIF14
9687	-1.74014	7.7478e-11	4.27881e-09	1.00497e-06	gse25066	17.5942	GREB1		5918	1.70686	6.96034e-07	0.000108739	0.00907629	chin	10.5097	RARRES1		4175	1.19156	1.79489e-56	6.54058e-54	1.63084e-52	yau	66.4246	MCM6
60598	-1.51415	2.41845e-12	2.49573e-10	3.16382e-08	gse25066	17.5891	KCNK15		11013	1.60058	3.38641e-07	6.49477e-05	0.0044213	chin	10.3561	TMSB15A		2146	1.23745	3.24747e-54	9.86148e-52	2.94903e-50	yau	66.1894	EZH2
3169	-1.1234	2.78262e-16	1.59807e-13	3.66945e-12	gse25066	17.4752	FOXA1		55765	1.48585	2.20743e-07	4.67228e-05	0.00288335	chin	9.88999	INAVA		10460	1.39537	8.84607e-48	1.79084e-45	8.01985e-44	yau	65.6569	TACC3
100130449	-1.68028	4.73117e-11	2.8667e-09	6.14674e-07	gse25066	17.3489	GPC1-AS1		10451	-1.49632	2.54974e-07	5.31114e-05	0.00333021	chin	9.86597	VAV3		4171	1.24324	2.99893e-53	8.81299e-51	2.72303e-49	yau	65.2985	MCM2
9231	-1.11549	3.03205e-16	1.66877e-13	3.99807e-12	gse25066	17.3105	DLG5		286527	1.17763	4.57988e-09	3.10556e-06	6.00194e-05	chin	9.82042	TMSB15B		3161	1.24583	1.51922e-51	3.95431e-49	1.37884e-47	yau	63.3113	HMMR
2232	-1.3283	1.09136e-13	2.11998e-11	1.43427e-09	gse25066	17.2175	FDXR		1672	1.5233	6.15746e-07	0.000101005	0.00803179	chin	9.4606	DEFB1		4751	1.31584	8.02677e-49	1.78351e-46	7.28028e-45	yau	63.2859	NEK2
27134	-1.33496	1.46638e-13	2.72808e-11	1.92667e-09	gse25066	17.1325	TJP3		94025	1.57352	9.80967e-07	0.000147968	0.0127889	chin	9.45426	MUC16		55872	1.58915	3.82733e-40	5.44797e-38	3.46259e-36	yau	62.6396	PBK
1659	-1.50395	4.08119e-12	3.82329e-10	5.3337e-08	gse25066	17.1288	DHX8		6663	1.43501	3.41491e-07	6.49477e-05	0.00445817	chin	9.27967	SOX10		79801	1.24667	1.24814e-49	2.84265e-47	1.13219e-45	yau	60.967	SHCBP1
57758	-1.76559	2.72669e-10	1.24626e-08	3.52316e-06	gse25066	16.8868	SCUBE2		776	-1.55204	1.19552e-06	0.000172404	0.0155812	chin	9.19187	CACNA1D		10635	1.29751	4.82981e-45	8.46146e-43	4.37533e-41	yau	57.5006	RAD51AP1
79083	-1.26296	4.61312e-14	1.06903e-11	6.06764e-10	gse25066	16.8429	MLPH		8424	1.24454	4.46734e-08	1.5032e-05	0.000584551	chin	9.14733	BBOX1		9768	1.23341	2.76937e-47	5.36786e-45	2.51016e-43	yau	57.4247	PCLAF
23556	-1.40482	1.24067e-12	1.45027e-10	1.62491e-08	gse25066	16.7263	PIGN		2001	1.86912	1.43771e-05	0.000873476	0.18558	chin	9.05087	ELF5		9088	1.21941	3.45039e-46	6.54855e-44	3.12709e-42	yau	55.437	PKMYT1
3315	-1.31266	1.98857e-13	3.50228e-11	2.61199e-09	gse25066	16.6726	HSPB1		2203	-1.25626	1.09471e-07	2.87581e-05	0.00143133	chin	8.74442	FBP1		1869	1.06199	4.82168e-52	1.33108e-49	4.37712e-48	yau	54.4978	E2F1
55040	-1.34508	5.18342e-13	7.13207e-11	6.79754e-09	gse25066	16.5248	EPN3		23030	-1.19846	5.13674e-08	1.68523e-05	0.000672091	chin	8.73595	KDM4B		3833	1.35922	1.40501e-40	2.03168e-38	1.27125e-36	yau	54.168	KIFC1
963	1.13802	4.34e-15	1.39822e-12	5.71535e-11	gse25066	16.3448	CD53		100509001 /// 720 /// 721	-1.60041	4.2918e-06	0.000402295	0.0557247	chin	8.58999	NA		9134	1.42712	1.3181e-38	1.76587e-36	1.19196e-34	yau	54.0595	CCNE2
404093	-1.52524	2.04333e-11	1.43566e-09	2.66083e-07	gse25066	16.3043	CUEDC1		4316	1.66559	7.94697e-06	0.000599357	0.102913	chin	8.49415	MMP7		1894	1.43193	3.41616e-38	4.51032e-36	3.08889e-34	yau	53.6495	ECT2
7869	-1.55444	3.7639e-11	2.36749e-09	4.89307e-07	gse25066	16.2041	SEMA3B		5650	1.07941	1.4058e-08	5.86856e-06	0.000184061	chin	8.4756	KLK7		4969	-2.08006	1.82485e-26	1.397e-24	1.6409e-22	yau	53.5382	OGN
771	-1.29156	3.30676e-13	4.96353e-11	4.33914e-09	gse25066	16.1194	CA12		3783	1.19958	1.12371e-07	2.89145e-05	0.00146902	chin	8.33629	KCNN4		3148	1.41256	6.79427e-38	8.84226e-36	6.1427e-34	yau	52.5018	HMGB2
31	-1.41904	4.42528e-12	4.03716e-10	5.78207e-08	gse25066	16.1119	ACACA		582	-0.907583	7.27357e-10	8.67737e-07	9.53783e-06	chin	8.29372	BBS1		57758	-2.5797	1.31248e-20	6.29298e-19	1.17086e-16	yau	51.2893	SCUBE2
597	1.41402	4.11949e-12	3.83199e-10	5.38335e-08	gse25066	16.0989	BCL2A1		54585	-1.06284	1.68829e-08	6.42741e-06	0.000220998	chin	8.26096	LZTFL1		2487	-1.48147	2.61756e-34	2.8054e-32	2.36261e-30	yau	49.751	FRZB
6337	-1.6686	3.44556e-10	1.50206e-08	4.44719e-06	gse25066	15.7895	SCNN1A		57496	-0.906513	1.11949e-09	1.22426e-06	1.46788e-05	chin	8.11418	MRTFB		5304	-2.92256	1.28028e-17	4.3683e-16	1.13228e-13	yau	49.3699	PIP
6689	1.14526	2.03679e-14	5.3808e-12	2.68042e-10	gse25066	15.6798	SPIB		794	1.25516	3.65321e-07	6.84872e-05	0.0047689	chin	8.07989	CALB2		3015	1.11917	4.95144e-44	8.51087e-42	4.48501e-40	yau	48.4658	H2AZ1
51181	-1.05318	1.51388e-15	5.55468e-13	1.99439e-11	gse25066	15.608	DCXR		11202	0.976962	8.06302e-09	4.40879e-06	0.000105626	chin	7.90704	KLK8		9582	1.48619	3.42769e-33	3.46959e-31	3.09212e-29	yau	48.2492	APOBEC3B
5552	1.22817	2.0234e-13	3.51256e-11	2.65753e-09	gse25066	15.5902	SRGN		54681	-1.12519	9.46511e-08	2.70023e-05	0.00123785	chin	7.90321	P4HTM		9212	1.08438	4.73969e-45	8.46146e-43	4.29416e-41	yau	48.0644	AURKB
54985	-0.920109	1.15552e-17	9.69056e-15	1.52471e-13	gse25066	15.5841	HCFC1R1		36	-1.062	4.22258e-08	1.45824e-05	0.000552567	chin	7.83164	ACADSB		4288	1.02172	9.26164e-48	1.83421e-45	8.39568e-44	yau	48.0548	MKI67
9578	-1.28643	9.40809e-13	1.16142e-10	1.23274e-08	gse25066	15.4712	CDC42BPB		4312	1.94015	9.68937e-05	0.00302747	1	chin	7.78717	MMP1		990	1.61819	4.64405e-30	4.10751e-28	4.18336e-26	yau	47.4665	CDC6
653784	-0.887814	4.96091e-18	5.33919e-15	6.5479e-14	gse25066	15.3631	MZT2A		100509764 /// 3892	1.34961	2.46608e-06	0.000269687	0.0320689	chin	7.56862	NA		641	0.923604	5.59801e-51	1.41661e-48	5.08019e-47	yau	46.4129	BLM
22996	-1.29893	2.0183e-12	2.16746e-10	2.64135e-08	gse25066	15.191	TTC39A		3249	-1.34578	3.7169e-06	0.000356882	0.048275	chin	7.30735	HPN		11339	1.09513	8.02535e-43	1.28265e-40	7.26615e-39	yau	46.1	OIP5
6692	-1.20031	2.31549e-13	3.82317e-11	3.04024e-09	gse25066	15.1663	SPINT1		9568	0.910888	1.14893e-08	5.26815e-06	0.000150464	chin	7.23218	GABBR2		79733	1.29009	2.37e-36	2.84089e-34	2.1413e-32	yau	45.9598	E2F8
56904	-0.982175	5.95692e-16	2.7818e-13	7.85301e-12	gse25066	14.9536	SH3GLB2		81611	1.27673	2.25262e-06	0.000257054	0.0293044	chin	7.21006	ANP32E		55723	0.954402	1.64625e-48	3.5708e-46	1.49299e-44	yau	45.6047	ASF1B
84726	-1.2622	1.45592e-12	1.6423e-10	1.90623e-08	gse25066	14.9405	PRRC2B		3852	1.42622	9.25401e-06	0.000660002	0.119747	chin	7.1791	KRT5		994	1.22569	1.32812e-37	1.70411e-35	1.20062e-33	yau	45.1997	CDC25B
3667	-1.1899	2.83177e-13	4.45296e-11	3.71698e-09	gse25066	14.9308	IRS1		898	0.831014	2.3367e-09	2.0443e-06	3.06318e-05	chin	7.17281	CCNE1		5111	1.08068	2.20443e-42	3.46247e-40	1.99567e-38	yau	45.0177	PCNA
26007	-1.30645	5.65424e-12	4.97912e-10	7.38444e-08	gse25066	14.6944	TKFC		152015	1.25513	2.17832e-06	0.000254107	0.0283464	chin	7.1064	ROPN1B		8836	1.67468	1.8818e-26	1.4286e-24	1.69192e-22	yau	43.0818	GGH
55112	-1.37172	1.94613e-11	1.39709e-09	2.53502e-07	gse25066	14.6923	DYNC2I1		23588	-0.882082	9.16802e-09	4.81248e-06	0.000120092	chin	7.08993	KLHDC2		10212	1.07375	8.34605e-41	1.22633e-38	7.55234e-37	yau	43.0344	DDX39A
2952	-1.61315	8.18786e-10	2.96311e-08	1.05173e-05	gse25066	14.6585	GSTT1		6769	0.903231	1.71424e-08	6.42741e-06	0.000224376	chin	7.01443	STAC		54478	1.03894	3.90056e-42	5.82527e-40	3.53001e-38	yau	43.0214	PIMREG
6648	0.980848	1.22603e-15	4.81807e-13	1.61554e-11	gse25066	14.6259	SOD2		25937	0.874293	9.72235e-09	4.90717e-06	0.000127343	chin	7.00503	WWTR1		55353	1.5224	5.83804e-29	4.9245e-27	5.25599e-25	yau	42.983	LAPTM4B
7031	-1.9147	2.70843e-08	5.60746e-07	0.000340504	gse25066	14.4891	TFF1		1471	-0.954557	7.97458e-08	2.38116e-05	0.00104316	chin	6.77572	CST3		2237	1.01713	3.87965e-42	5.82527e-40	3.51147e-38	yau	42.1207	FEN1
8694	-1.29427	7.06103e-12	5.97879e-10	9.21747e-08	gse25066	14.4326	DGAT1		8334	-1.16992	1.66925e-06	0.000219496	0.021742	chin	6.75922	H2AC6		993	1.01445	3.53783e-42	5.46264e-40	3.20244e-38	yau	42.0504	CDC25A
7033	-1.7485	6.25664e-09	1.66286e-07	7.95407e-05	gse25066	14.3441	TFF3		1824	1.12218	1.30711e-06	0.000184443	0.0170329	chin	6.60254	DSC2		1063	1.07532	1.63036e-39	2.25039e-37	1.47466e-35	yau	41.7093	CENPF
2674	-1.46573	1.73132e-10	8.59737e-09	2.24102e-06	gse25066	14.3079	GFRA1		1528	-1.20422	4.28071e-06	0.000402295	0.055585	chin	6.46482	CYB5A		8438	1.21015	6.07046e-35	6.8274e-33	5.48163e-31	yau	41.4076	RAD54L
4069	1.33337	1.97615e-11	1.41097e-09	2.57394e-07	gse25066	14.2726	LYZ		51466	-1.06385	8.58489e-07	0.000130999	0.011193	chin	6.45357	EVL		8140	1.41823	1.19198e-29	1.03419e-27	1.0735e-25	yau	41.0204	SLC7A5
5192	-1.04453	2.54944e-14	6.60305e-12	3.35481e-10	gse25066	14.1989	PEX10		6422	1.48903	4.84918e-05	0.00192836	0.620404	chin	6.42415	SFRP1		1524	-1.69172	9.62844e-25	6.44964e-23	8.64152e-21	yau	40.629	CX3CR1
2286	-1.23049	3.06032e-12	2.99436e-10	4.00137e-08	gse25066	14.1681	FKBP2		9582	1.40659	2.97685e-05	0.00140522	0.382406	chin	6.36656	APOBEC3B		9401	1.44068	1.85161e-28	1.53347e-26	1.66663e-24	yau	39.9536	RECQL4
4701	-1.17226	8.21278e-13	1.0431e-10	1.07637e-08	gse25066	14.1674	NDUFA7		5806	1.08895	1.68933e-06	0.000219496	0.0220002	chin	6.28574	PTX3		4603	1.65263	4.35026e-24	2.71445e-22	3.90001e-20	yau	38.6078	MYBL1
22885	-1.46475	2.13085e-10	1.02264e-08	2.75626e-06	gse25066	14.1663	ABLIM3		18	-1.51379	7.73714e-05	0.00262363	0.98548	chin	6.22383	ABAT		3070	1.6125	1.36096e-24	8.9843e-23	1.22119e-20	yau	38.4841	HELLS
10474	-1.22588	3.00489e-12	2.96206e-10	3.9292e-08	gse25066	14.1248	TADA3		5655	1.17335	5.01543e-06	0.000447738	0.0650852	chin	6.2184	KLK10		3479	-1.42647	2.62754e-27	2.08147e-25	2.36374e-23	yau	37.9163	IGF1
10965 /// 641371	-0.962004	2.28937e-15	7.75391e-13	3.01532e-11	gse25066	14.084	NA		9915	-1.22041	8.25938e-06	0.000610109	0.106934	chin	6.2034	ARNT2		4001	1.12657	2.20736e-34	2.39393e-32	1.99258e-30	yau	37.9161	LMNB1
11066	-1.06356	6.06942e-14	1.31428e-11	7.98068e-10	gse25066	14.057	SNRNP35		1556	-1.56655	0.00011237	0.00337445	1	chin	6.18684	CYP2B7P		79838	-2.00733	4.35196e-19	1.76206e-17	3.86715e-15	yau	36.8573	TMC5
4886	-2.0628	1.5383e-07	2.41036e-06	0.00190241	gse25066	14.0538	NPY1R		1556	-1.56655	0.00011237	0.00337445	1	chin	6.18684	CYP2B7P		5888	0.977221	2.51735e-37	3.14152e-35	2.27518e-33	yau	35.7654	RAD51
9620	-1.13241	4.31991e-13	6.19834e-11	5.66686e-09	gse25066	14.0017	CELSR1		1116	1.49982	7.70128e-05	0.00261824	0.980989	chin	6.1694	CHI3L1		4312	2.27164	1.80407e-16	5.40627e-15	1.58884e-12	yau	35.7641	MMP1
80097	-0.802434	3.68126e-18	4.86258e-15	4.85927e-14	gse25066	13.9896	MZT2B		55686	-0.953895	4.14045e-07	7.65283e-05	0.00540453	chin	6.08866	MREG		10682	0.920958	4.81502e-39	6.54698e-37	4.3547e-35	yau	35.2887	EBP
4054	-1.09802	2.0476e-13	3.51256e-11	2.68911e-09	gse25066	13.9325	LTBP3		25984	1.59839	0.000155319	0.00415969	1	chin	6.08789	KRT23		4958	-1.43495	3.83349e-25	2.6258e-23	3.44171e-21	yau	35.0364	OMD
10529	-0.953169	2.51593e-15	8.30823e-13	3.31348e-11	gse25066	13.9156	NEBL		7090	-0.849704	7.98378e-08	2.38116e-05	0.00104428	chin	6.03102	TLE3		6627	0.955663	4.72088e-37	5.81179e-35	4.26626e-33	yau	34.7154	SNRPA1
55663	-1.13231	5.45481e-13	7.4281e-11	7.15289e-09	gse25066	13.8858	ZNF446		3730	-1.15206	6.09686e-06	0.000514446	0.0790762	chin	6.00786	ANOS1		6424	-1.61311	3.22806e-22	1.78228e-20	2.88782e-18	yau	34.6674	SFRP4
2166	-0.941805	1.82694e-15	6.35053e-13	2.40644e-11	gse25066	13.8806	FAAH		56904	-0.939718	5.45203e-07	9.29181e-05	0.00711326	chin	5.88587	SH3GLB2		5984	0.98705	7.92388e-36	9.25468e-34	7.15764e-32	yau	34.6465	RFC4
388	-0.932986	1.6955e-15	6.05293e-13	2.23348e-11	gse25066	13.7809	RHOB		1360	-2.23067	0.00249173	0.0262548	1	chin	5.80755	CPB1		29899	1.09917	4.64643e-32	4.55151e-30	4.19015e-28	yau	34.4401	GPSM2
3428	1.11492	4.36404e-13	6.19834e-11	5.72431e-09	gse25066	13.7805	IFI16		4281	1.13316	7.63906e-06	0.000586242	0.0989488	chin	5.79835	MID1		1503	1.01494	1.73259e-34	1.90167e-32	1.56418e-30	yau	34.2658	CTPS1
9742	-1.2814	2.06969e-11	1.44648e-09	2.69494e-07	gse25066	13.6906	IFT140		585	-0.730245	1.16419e-08	5.26815e-06	0.00015245	chin	5.79375	BBS4		29980	0.983136	4.23727e-35	4.82519e-33	3.82668e-31	yau	33.7933	DONSON
3059	1.01816	4.39729e-14	1.03721e-11	5.78419e-10	gse25066	13.5993	HCLS1		6279	1.13413	8.92108e-06	0.000639734	0.115448	chin	5.72688	S100A8		10742	-1.51032	4.79131e-23	2.78018e-21	4.29014e-19	yau	33.7098	RAI2
80757	-1.2935	3.13237e-11	2.0382e-09	4.07427e-07	gse25066	13.5871	TMEM121		178	-1.19118	1.5572e-05	0.000917164	0.20091	chin	5.7268	AGL		22948	0.942697	5.142e-36	6.08359e-34	4.64528e-32	yau	33.2667	CCT5
54795	-1.51238	1.23768e-09	4.30223e-08	1.58794e-05	gse25066	13.4713	TRPM4		7272	1.19288	1.59695e-05	0.000923207	0.205959	chin	5.72187	TTK		51512	0.834091	9.22266e-40	1.29259e-37	8.34281e-36	yau	32.5589	GTSE1
6515	1.23642	1.61191e-11	1.18287e-09	2.10032e-07	gse25066	13.3442	SLC2A3		1956	1.14545	1.03496e-05	0.000707383	0.133841	chin	5.71017	EGFR		85458	-1.21485	1.8289e-27	1.46152e-25	1.64546e-23	yau	32.4824	DIXDC1
6515	1.23642	1.61191e-11	1.18287e-09	2.10032e-07	gse25066	13.3442	SLC2A3		827	1.24253	2.53831e-05	0.00128612	0.326579	chin	5.70999	CAPN6		2331	-1.27501	3.35244e-26	2.48299e-24	3.01317e-22	yau	32.4803	FMOD
374	-1.56561	3.28145e-09	9.68354e-08	4.18811e-05	gse25066	13.2825	AREG		55638	-1.2555	3.14221e-05	0.00145194	0.403459	chin	5.65323	SYBU		3149	1.34504	1.35077e-24	8.9821e-23	1.21218e-20	yau	32.1054	HMGB3
2194	-1.11422	1.70137e-12	1.8573e-10	2.22692e-08	gse25066	13.1134	FASN		57728	-0.873411	3.38397e-07	6.49477e-05	0.00441845	chin	5.65147	WDR19		80310	-1.24863	2.09814e-26	1.56673e-24	1.88602e-22	yau	32.0627	PDGFD
563	-1.52863	2.94237e-09	8.83313e-08	3.75741e-05	gse25066	13.0412	AZGP1		4832	-0.834038	1.87673e-07	4.10472e-05	0.00245176	chin	5.61024	NME3		51001	1.0286	6.76239e-32	6.55376e-30	6.09765e-28	yau	32.0615	MTERF3
9	-1.50615	2.31488e-09	7.263e-08	2.9605e-05	gse25066	13.0063	NAT1		7466	-0.984474	2.11491e-06	0.000252309	0.0275235	chin	5.5866	WFS1		9	-2.22728	4.10468e-15	9.89248e-14	3.58461e-11	yau	32.0432	NAT1
3675	-1.27616	7.29497e-11	4.08302e-09	9.46449e-07	gse25066	12.9364	ITGA3		3485	-1.26062	3.76918e-05	0.00163351	0.483284	chin	5.57669	IGFBP2		23303	-1.23718	1.98666e-26	1.49574e-24	1.78601e-22	yau	31.7977	KIF13B
51316	0.991122	9.98122e-14	1.99761e-11	1.31193e-09	gse25066	12.8854	PLAC8		79846	-0.892533	5.67104e-07	9.54116e-05	0.00739844	chin	5.57506	CFAP69		10024	0.740186	1.13373e-43	1.87787e-41	1.02671e-39	yau	31.7876	TROAP
29968	1.07663	1.09171e-12	1.33522e-10	1.43036e-08	gse25066	12.8785	PSAT1		57348	0.949008	1.34963e-06	0.000188417	0.0175856	chin	5.57047	TTYH1		6713	1.19284	4.34961e-27	3.38675e-25	3.91204e-23	yau	31.445	SQLE
12	-1.48941	2.53187e-09	7.7595e-08	3.23547e-05	gse25066	12.8038	SERPINA3		332	0.98808	2.31495e-06	0.000261888	0.0301128	chin	5.56829	BIRC5		8317	0.934994	6.06998e-34	6.28381e-32	5.47694e-30	yau	31.0575	CDC7
55643	-1.24452	5.71952e-11	3.31356e-09	7.42508e-07	gse25066	12.7472	BTBD2		27074	1.36217	8.26551e-05	0.0027185	1	chin	5.56138	LAMP3		1634	-1.31992	3.26246e-24	2.06396e-22	2.92545e-20	yau	31.0003	DCN
36	-1.26657	9.09095e-11	4.94166e-09	1.17882e-06	gse25066	12.7181	ACADSB		11254	1.09272	8.65369e-06	0.000627417	0.112005	chin	5.53223	SLC6A14		3925	0.826524	1.36248e-37	1.72391e-35	1.23154e-33	yau	30.4703	STMN1
64374	-1.0666	1.22184e-12	1.441e-10	1.60036e-08	gse25066	12.7064	SIL1		26018	-1.04278	4.98797e-06	0.000447738	0.0647388	chin	5.52891	LRIG1		5157	-1.4226	4.89344e-22	2.59361e-20	4.37474e-18	yau	30.3162	PDGFRL
8900	1.03953	6.03057e-13	8.04625e-11	7.90668e-09	gse25066	12.7027	CCNA1		57707	0.816383	1.74333e-07	4.0853e-05	0.00227818	chin	5.51762	MEAK7		79901	-1.9154	2.32684e-16	6.81593e-15	2.04762e-12	yau	29.9439	CYBRD1
1439	1.08692	2.12132e-12	2.25972e-10	2.77596e-08	gse25066	12.688	CSF2RB		7593	-0.864657	4.65751e-07	8.37267e-05	0.00607852	chin	5.47487	MZF1		7704	-1.44909	2.24599e-21	1.13672e-19	2.0059e-17	yau	29.9218	ZBTB16
81490	-1.29233	1.59649e-10	8.01825e-09	2.06697e-06	gse25066	12.6608	PTDSS2		1356	1.41127	0.000135617	0.00377055	1	chin	5.45837	CP		10234	-1.59427	2.55497e-19	1.06282e-17	2.27188e-15	yau	29.6417	LRRC17
4067	0.996078	2.40752e-13	3.92605e-11	3.16084e-09	gse25066	12.5689	LYN		90355	-0.926591	1.45007e-06	0.000196177	0.01889	chin	5.41	MACIR		1163	1.04875	6.94542e-29	5.80484e-27	6.25226e-25	yau	29.5311	CKS1B
79767	-1.07594	2.61946e-12	2.62125e-10	3.42573e-08	gse25066	12.4613	ELMO3		140885	0.763178	8.47195e-08	2.47061e-05	0.00110805	chin	5.3972	SIRPA		54829	-1.87479	2.18465e-16	6.42005e-15	1.92271e-12	yau	29.3604	ASPN
3945	1.21121	5.78608e-11	3.32297e-09	7.51033e-07	gse25066	12.3999	LDHB		54463	-1.12483	1.72949e-05	0.00096992	0.222932	chin	5.35654	RETREG1		1111	0.874363	3.75298e-34	3.97554e-32	3.38707e-30	yau	29.2261	CHEK1
79176	-1.16588	2.51388e-11	1.70286e-09	3.27181e-07	gse25066	12.3579	FBXL15		6278	2.19644	0.00368187	0.0330713	1	chin	5.34598	S100A7		1434	0.853866	7.44703e-35	8.27346e-33	6.72392e-31	yau	29.1407	CSE1L
91949	-1.12422	1.09721e-11	8.77038e-10	1.43132e-07	gse25066	12.3212	COG7		8140	1.26261	5.85716e-05	0.00220946	0.74837	chin	5.34376	SLC7A5		57088	-1.16001	8.35927e-26	6.04389e-24	7.5108e-22	yau	29.0905	PLSCR4
59307	-0.926449	5.59655e-14	1.23208e-11	7.35946e-10	gse25066	12.2774	SIGIRR		55612	0.810665	2.77567e-07	5.60387e-05	0.00362475	chin	5.31523	FERMT1		29028	1.14626	4.8448e-26	3.55937e-24	4.35402e-22	yau	29.0173	ATAD2
8228	-1.30248	3.92662e-10	1.64656e-08	5.06338e-06	gse25066	12.2511	PNPLA4		51700	0.942344	2.36316e-06	0.000265026	0.0307377	chin	5.3021	CYB5R2		1789	0.893715	5.26959e-33	5.27538e-31	4.75317e-29	yau	28.8475	DNMT3B
3930	0.995394	5.05798e-13	7.03272e-11	6.63354e-09	gse25066	12.2394	LBR		1602	-1.10569	1.75274e-05	0.000978773	0.22591	chin	5.25896	DACH1		8404	-1.24568	9.29625e-24	5.68382e-22	8.3313e-20	yau	28.6902	SPARCL1
4904	0.82147	1.27665e-15	4.81807e-13	1.68199e-11	gse25066	12.2349	YBX1		7802	-1.01939	7.70673e-06	0.000587997	0.0998176	chin	5.21228	DNALI1		440	1.16555	2.75105e-25	1.91313e-23	2.47044e-21	yau	28.6266	ASNS
51411	1.44748	3.97909e-09	1.1352e-07	5.07215e-05	gse25066	12.1592	BIN2		7039	0.91159	1.93018e-06	0.000236726	0.0251251	chin	5.20919	TGFA		8483	-1.69918	1.76714e-17	5.94046e-16	1.56215e-13	yau	28.4659	CILP
1612	0.779846	2.6765e-16	1.59807e-13	3.52977e-12	gse25066	12.1441	DAPK1		2564	1.23436	6.24469e-05	0.00228908	0.797197	chin	5.18986	GABRE		898	1.04366	7.49264e-28	6.04053e-26	6.74188e-24	yau	28.3097	CCNE1
29015	0.755214	1.11303e-16	7.35098e-14	1.46808e-12	gse25066	12.0483	SLC43A3		5825	-0.827733	6.56413e-07	0.000106347	0.0085616	chin	5.11772	ABCD3		2205	-1.48754	9.32306e-20	4.02526e-18	8.29752e-16	yau	28.3086	FCER1A
64132	-1.26269	3.2126e-10	1.41924e-08	4.14779e-06	gse25066	11.9869	XYLT2		1825	0.998417	8.82967e-06	0.000636658	0.114274	chin	5.04606	DSC3		4176	0.910061	1.20063e-31	1.1276e-29	1.08225e-27	yau	28.1396	MCM7
10607	-0.916576	9.81128e-14	1.9938e-11	1.28969e-09	gse25066	11.9231	TBL3		51604	-0.798252	4.94091e-07	8.6136e-05	0.00644739	chin	5.03393	PIGT		10535	0.892742	1.09046e-31	1.0457e-29	9.83161e-28	yau	27.6414	RNASEH2A
8416	-1.15267	4.54639e-11	2.79317e-09	5.90803e-07	gse25066	11.9213	ANXA9		80310	-1.1337	3.65744e-05	0.00159818	0.46903	chin	5.03003	PDGFD		3481	-1.30424	6.41173e-22	3.37635e-20	5.7308e-18	yau	27.6408	IGF2
9308	0.736722	8.42123e-17	5.85453e-14	1.11084e-12	gse25066	11.8425	CD83		23303	-0.984181	8.39372e-06	0.000615367	0.108657	chin	4.99575	KIF13B		9735	0.823027	4.32628e-34	4.53016e-32	3.90404e-30	yau	27.4594	KNTC1
3306	-1.21078	1.87379e-10	9.16698e-09	2.42468e-06	gse25066	11.7776	HSPA2		7869	-1.27078	0.000120799	0.00351199	1	chin	4.97882	SEMA3B		2053	-1.39958	5.54328e-20	2.49997e-18	4.93851e-16	yau	26.9507	EPHX2
79932	-1.0481	6.12329e-12	5.32122e-10	7.99579e-08	gse25066	11.7523	KIAA0319L		8291	0.629002	1.28103e-08	5.60364e-06	0.000167738	chin	4.96436	DYSF		23768	-1.13505	4.13615e-24	2.59864e-22	3.70847e-20	yau	26.5414	FLRT2
2947	-1.25839	4.58718e-10	1.85865e-08	5.91013e-06	gse25066	11.7514	GSTM3		55861 /// 767557 /// 90196	-0.902456	3.92533e-06	0.000373276	0.0509743	chin	4.87879	NA		10351	-1.478	1.35191e-18	5.08921e-17	1.19901e-14	yau	26.4104	ABCA8
6926	-1.48313	1.25438e-08	2.93778e-07	0.000158629	gse25066	11.7191	TBX3		57535	-1.05714	2.63004e-05	0.00132238	0.338302	chin	4.84175	ELAPOR1		3627	1.6825	2.0382e-16	6.02858e-15	1.79423e-12	yau	26.3996	CXCL10
53335	0.862856	3.00333e-14	7.62905e-12	3.95179e-10	gse25066	11.6679	BCL11A		8228	-0.907902	4.7174e-06	0.000429906	0.0612319	chin	4.83576	PNPLA4		5688	0.874115	9.27262e-31	8.36372e-29	8.35463e-27	yau	26.2521	PSMA7
51760	-1.34	2.33975e-09	7.30631e-08	2.99183e-05	gse25066	11.5653	SYT17		3006	-1.23698	0.000125869	0.00359866	1	chin	4.82431	H1-2		563	-1.59669	3.65149e-17	1.17961e-15	3.2239e-13	yau	26.2456	AZGP1
56935	0.991312	2.55586e-12	2.57712e-10	3.3428e-08	gse25066	11.4917	SMCO4		987	-0.775804	6.11999e-07	0.000101005	0.00798353	chin	4.82027	LRBA		26271	0.815981	6.86024e-33	6.79313e-31	6.18725e-29	yau	26.2449	FBXO5
8479	-1.0594	1.51782e-11	1.13271e-09	1.97818e-07	gse25066	11.4615	HIRIP3		10331	0.602159	1.10761e-08	5.26815e-06	0.000145063	chin	4.79054	B3GNT3		51155	0.895142	5.08671e-29	4.33083e-27	4.58007e-25	yau	25.3268	JPT1
1555 /// 1556	-1.60983	8.32392e-08	1.42979e-06	0.00103558	gse25066	11.3971	NA		9338	-1.00118	1.65564e-05	0.000944652	0.213479	chin	4.78668	TCEAL1		93594	0.885423	3.1273e-29	2.68771e-27	2.81613e-25	yau	25.2388	TBC1D31
7850	1.26046	9.40569e-10	3.36924e-08	1.20788e-05	gse25066	11.3777	IL1R2		1153	-0.70969	1.80882e-07	4.09261e-05	0.0023634	chin	4.78516	CIRBP		8914	0.699245	8.38128e-37	1.01805e-34	7.57332e-33	yau	25.2265	TIMELESS
7345	1.10374	4.98835e-11	2.98212e-09	6.47987e-07	gse25066	11.3707	UCHL1		10742	-1.17342	8.48429e-05	0.00275592	1	chin	4.77743	RAI2		7043	-1.01703	1.88542e-25	1.32124e-23	1.69329e-21	yau	25.1457	TGFB3
51310	-1.2091	3.97828e-10	1.66295e-08	5.12959e-06	gse25066	11.3659	SLC22A17		5507	-1.2139	0.000117539	0.00345072	1	chin	4.77042	PPP1R3C		7112	0.756699	1.16495e-33	1.19244e-31	1.05102e-29	yau	24.9209	TMPO
2214 /// 2215	1.21872	4.74891e-10	1.90086e-08	6.1166e-06	gse25066	11.3626	NA		4651	0.827284	1.88215e-06	0.000233013	0.0245018	chin	4.73649	MYO10		10721	0.718977	3.09629e-35	3.57054e-33	2.79657e-31	yau	24.8113	POLQ
10079	-1.08431	3.36129e-11	2.17643e-09	4.37169e-07	gse25066	11.3566	ATP9A		3212	-1.02497	2.43213e-05	0.00127159	0.313088	chin	4.72924	HOXB2		5347	0.80957	5.13037e-31	4.72097e-29	4.62349e-27	yau	24.5218	PLK1
29956	-0.751858	9.45606e-16	4.1635e-13	1.24631e-11	gse25066	11.2961	CERS2		54847	-1.03131	2.74772e-05	0.00134046	0.353219	chin	4.70382	SIDT1		8839	-1.62143	9.2884e-16	2.47419e-14	8.145e-12	yau	24.3734	CCN5
55204	-1.18895	3.42578e-10	1.49838e-08	4.42199e-06	gse25066	11.2537	GOLPH3L		5274	-1.1945	0.00011615	0.00341758	1	chin	4.70031	SERPINI1		8382	-1.17091	2.56721e-21	1.29212e-19	2.29252e-17	yau	24.1097	NME5
5763	-1.15648	1.85966e-10	9.13169e-09	2.40659e-06	gse25066	11.2532	PTMS		10112	1.04617	3.27137e-05	0.00148547	0.419881	chin	4.69234	KIF20A		9688	1.14527	1.41344e-21	7.19357e-20	1.26249e-17	yau	23.8786	NUP93
1040	-1.10442	6.6646e-11	3.76208e-09	8.64799e-07	gse25066	11.2388	CDS1		3853	0.969853	1.47086e-05	0.000880681	0.189814	chin	4.68674	KRT6A		55893	-1.00802	3.06878e-24	1.95501e-22	2.75209e-20	yau	23.7015	ZNF395
80183	1.0847	5.22813e-11	3.08296e-09	6.78925e-07	gse25066	11.1525	RUBCNL		10644	0.964097	1.40942e-05	0.000860271	0.181942	chin	4.6768	IGF2BP2		27161	0.798839	2.46472e-30	2.20133e-28	2.22046e-26	yau	23.6522	AGO2
79643	-1.02275	1.26201e-11	9.69179e-10	1.64541e-07	gse25066	11.1469	CHMP6		419	1.01764	2.58587e-05	0.00130517	0.332646	chin	4.66832	ART3		10733	0.77875	5.50627e-31	5.01621e-29	4.9617e-27	yau	23.5643	PLK4
10659	0.961395	2.5513e-12	2.57712e-10	3.33711e-08	gse25066	11.1457	CELF2		9658	-0.808075	1.86915e-06	0.000233013	0.0243345	chin	4.62894	ZNF516		23649	0.859457	4.51239e-28	3.67034e-26	4.0607e-24	yau	23.5024	POLA2
9770	0.922087	8.50233e-13	1.06959e-10	1.11423e-08	gse25066	11.13	RASSF2		51809	-1.02673	3.11495e-05	0.00144444	0.399991	chin	4.62702	GALNT7		10418	-1.02159	2.48722e-23	1.48095e-21	2.22805e-19	yau	23.0923	SPON1
27324	-1.56727	8.13554e-08	1.4029e-06	0.00101239	gse25066	11.1114	TOX3		26136	0.881872	6.21053e-06	0.000514446	0.0805382	chin	4.59179	TES		4830	1.1094	2.79735e-21	1.38499e-19	2.49719e-17	yau	22.8018	NME1
977	-1.03547	2.09039e-11	1.45326e-09	2.72169e-07	gse25066	11.0586	CD151		5578	0.825862	2.88732e-06	0.000291464	0.0375179	chin	4.57487	PRKCA		2006	-1.02121	4.78665e-23	2.78018e-21	4.28644e-19	yau	22.7935	ELN
9858	-1.00755	1.10219e-11	8.77038e-10	1.4377e-07	gse25066	11.0405	PPP1R26		6241	1.10024	7.23806e-05	0.0025262	0.922707	chin	4.55543	RRM2		9358	-1.1651	4.93675e-20	2.24869e-18	4.39913e-16	yau	22.494	ITGBL1
51016	-1.36687	8.77479e-09	2.18691e-07	0.000111264	gse25066	11.0125	EMC9		5266	0.931786	1.294e-05	0.000822412	0.167159	chin	4.55463	PI3		10213	0.714575	1.13691e-31	1.07888e-29	1.02492e-27	yau	22.112	PSMD14
29903	-1.19243	5.86775e-10	2.24658e-08	7.54886e-06	gse25066	11.008	CCDC106		6478	-1.0004	2.92344e-05	0.00139001	0.375604	chin	4.53592	SIAH2		9547	-1.85832	1.7797e-12	3.03616e-11	1.52645e-08	yau	21.8346	CXCL14
4600	0.847982	1.05961e-13	2.08902e-11	1.39265e-09	gse25066	11.0024	MX2		84747	-0.717269	4.77731e-07	8.47198e-05	0.00623439	chin	4.53372	UNC119B		125	-1.80334	8.91073e-13	1.58859e-11	7.66323e-09	yau	21.7304	ADH1B
5097	-0.999156	1.16946e-11	9.24993e-10	1.52533e-07	gse25066	10.9228	PCDH1		79094	0.535902	3.78632e-09	2.92282e-06	4.96273e-05	chin	4.51325	CHAC1		3908	-0.989314	2.34094e-22	1.30834e-20	2.09467e-18	yau	21.3995	LAMA2
2123	0.978149	7.21362e-12	6.06909e-10	9.41594e-08	gse25066	10.8984	EVI2A		991	1.18333	0.000156382	0.00417115	1	chin	4.50355	CDC20		4582	-1.26403	1.64133e-17	5.55857e-16	1.45127e-13	yau	21.2165	MUC1
8906	-0.806927	3.25053e-14	8.10118e-12	4.27672e-10	gse25066	10.8839	AP1G2		10455	-0.899304	1.09899e-05	0.00073582	0.142078	chin	4.45965	ECI2		1846	-1.51039	9.46593e-15	2.23406e-13	8.25902e-11	yau	21.1814	DUSP4
64788	-0.839697	1.28071e-13	2.45172e-11	1.68298e-09	gse25066	10.8258	LMF1		55816	0.869601	7.50588e-06	0.000582838	0.0972386	chin	4.45636	DOK5		10186	-1.05856	2.11639e-20	9.98981e-19	1.8874e-16	yau	20.8266	LHFPL6
5255	-1.02082	2.77404e-11	1.85062e-09	3.60957e-07	gse25066	10.7766	PHKA1		55614	-0.937099	1.90344e-05	0.00104078	0.245239	chin	4.42354	KIF16B		3487	-1.05103	1.63198e-20	7.78395e-19	1.45573e-16	yau	20.797	IGFBP4
100137047	-1.18405	8.12331e-10	2.95438e-08	1.0436e-05	gse25066	10.7633	JMJD7		5214	1.01905	4.71819e-05	0.00189929	0.603834	chin	4.40865	PFKP		10797	0.937493	7.76913e-23	4.47954e-21	6.9557e-19	yau	20.7276	MTHFD2
3909	-1.32706	7.7635e-09	1.9951e-07	9.85653e-05	gse25066	10.7624	LAMA3		51155	0.918478	1.59182e-05	0.000923207	0.205328	chin	4.40695	JPT1		81620	0.870225	1.85828e-24	1.20921e-22	1.66706e-20	yau	20.6512	CDT1
3615	-0.881351	6.17485e-13	8.15636e-11	8.09523e-09	gse25066	10.7607	IMPDH2		79006	-1.06021	7.07053e-05	0.00248758	0.901564	chin	4.40043	METRN		2643	1.059	4.13356e-20	1.8923e-18	3.68383e-16	yau	20.5273	GCH1
64581	1.08926	1.43425e-10	7.31466e-09	1.85749e-06	gse25066	10.722	CLEC7A		51117	-0.633723	1.16096e-07	2.92986e-05	0.0015176	chin	4.39499	COQ4		5709	1.35927	8.06456e-16	2.18006e-14	7.07584e-12	yau	20.516	PSMD3
55890	-1.22766	1.91704e-09	6.19124e-08	2.454e-05	gse25066	10.7019	GPRC5C		8566	0.733063	1.07132e-06	0.000156211	0.0139636	chin	4.37644	PDXK		6451	-1.13635	9.513e-19	3.64132e-17	8.44089e-15	yau	20.479	SH3BGRL
1632	-0.862318	5.93517e-13	7.99976e-11	7.7822e-09	gse25066	10.5432	ECI1		9654	0.797149	4.44585e-06	0.00041378	0.0577205	chin	4.26638	TTLL4		4521	1.11656	4.59444e-19	1.84385e-17	4.0817e-15	yau	20.4752	NUDT1
51097	-1.00849	3.57113e-11	2.27222e-09	4.64354e-07	gse25066	10.5359	SCCPDH		10562	1.15724	0.000206813	0.00493064	1	chin	4.26375	OLFM4		6921	0.836433	4.32655e-25	2.94141e-23	3.88395e-21	yau	20.3787	ELOC
3576	1.26469	5.20712e-09	1.42403e-07	6.6271e-05	gse25066	10.4759	CXCL8		9742	-0.689663	6.77022e-07	0.000108348	0.00882973	chin	4.25481	IFT140		2353	-1.6868	8.35648e-13	1.50153e-11	7.18992e-09	yau	20.3731	FOS
55107	-1.19038	1.65984e-09	5.48121e-08	2.12626e-05	gse25066	10.4515	ANO1		25875	-0.585263	5.90816e-08	1.89104e-05	0.000772965	chin	4.2306	LETMD1		79679	-1.87991	1.83023e-11	2.65923e-10	1.55276e-07	yau	20.1855	VTCN1
92579	-0.677448	4.90432e-16	2.59124e-13	6.46634e-12	gse25066	10.3713	G6PC3		26227	1.04433	9.40865e-05	0.00297518	1	chin	4.20495	PHGDH		4036	-1.47276	2.54975e-14	5.70718e-13	2.2193e-10	yau	20.02	LRP2
595	-1.10454	4.79862e-10	1.91496e-08	6.18015e-06	gse25066	10.2931	CCND1		10518	0.599291	9.7685e-08	2.72749e-05	0.00127743	chin	4.20114	CIB2		2842	0.971711	2.75303e-21	1.3705e-19	2.4579e-17	yau	19.9786	GPR19
5050	-0.942351	1.2428e-11	9.69179e-10	1.62074e-07	gse25066	10.2769	PAFAH1B3		55893	-0.799572	6.22613e-06	0.000514446	0.080728	chin	4.1624	ZNF395		4172	0.644046	2.26157e-31	2.10233e-29	2.03835e-27	yau	19.7372	MCM3
4478	0.921044	7.0051e-12	5.9697e-10	9.14516e-08	gse25066	10.2739	MSN		9833	0.986185	6.07815e-05	0.00225929	0.776241	chin	4.15798	MELK		8833	0.750588	5.28256e-27	4.07831e-25	4.7506e-23	yau	19.7233	GMPS
10103	-1.33201	1.96846e-08	4.27654e-07	0.000248065	gse25066	10.2643	TSPAN1		3667	-1.01607	8.12341e-05	0.00270567	1	chin	4.15599	IRS1		7443	0.834065	2.82321e-24	1.81123e-22	2.53214e-20	yau	19.6416	VRK1
90362	-1.22143	4.12845e-09	1.16055e-07	5.26005e-05	gse25066	10.2408	FAM110B		26636	0.786035	5.1954e-06	0.000456072	0.0674103	chin	4.15371	OR7E36P		56943	0.844871	5.73214e-24	3.55236e-22	5.13829e-20	yau	19.6362	ENY2
124641 /// 1801	-0.911646	8.27309e-12	6.81464e-10	1.07964e-07	gse25066	10.1032	NA		7357	-0.882719	2.01576e-05	0.0010886	0.259651	chin	4.14486	UGCG		7373	-0.920214	7.11572e-22	3.72553e-20	6.35932e-18	yau	19.4605	COL14A1
18	-1.29855	1.69084e-08	3.7727e-07	0.000213351	gse25066	10.0922	ABAT		445	1.14738	0.000265044	0.0057873	1	chin	4.10383	ASS1		8208	1.04226	2.15243e-19	9.03625e-18	1.91437e-15	yau	19.456	CHAF1B
146542	-0.727126	1.64654e-14	4.62747e-12	2.16734e-10	gse25066	10.0223	ZNF688		11068	-0.623455	2.62342e-07	5.37925e-05	0.00342619	chin	4.10304	CYB561D2		7804	0.831138	1.36356e-23	8.22651e-22	1.22175e-19	yau	19.0042	LRP8
8531	1.03708	2.21509e-10	1.05629e-08	2.86477e-06	gse25066	10.0126	YBX3		23324	-0.710231	1.67935e-06	0.000219496	0.0218718	chin	4.10148	MAN2B2		6038	-1.04227	6.31829e-19	2.49176e-17	5.61064e-15	yau	18.9687	RNASE4
161291	-0.787759	2.26278e-13	3.79173e-11	2.97148e-09	gse25066	9.96149	TMEM30B		79755	0.772804	5.29071e-06	0.000459801	0.0686364	chin	4.07769	ZNF750		5860	-1.26034	1.1484e-15	3.00629e-14	1.00634e-11	yau	18.8294	QDPR
1020	-1.1886	4.18962e-09	1.16999e-07	5.33632e-05	gse25066	9.95786	CDK5		55506	0.743984	3.43401e-06	0.000338831	0.0446112	chin	4.06527	MACROH2A2		1515	0.910508	2.73527e-21	1.36914e-19	2.44232e-17	yau	18.7228	CTSV
3572	-1.05253	3.59664e-10	1.54247e-08	4.64039e-06	gse25066	9.94024	IL6ST		2737	-0.850828	1.69557e-05	0.000959093	0.218593	chin	4.05903	GLI3		4023	-1.41655	6.41384e-14	1.34943e-12	5.56593e-10	yau	18.6883	LPL
5788	1.10685	1.06179e-09	3.75007e-08	1.36292e-05	gse25066	9.93282	PTPRC		1027	-0.821686	1.16226e-05	0.00076271	0.150223	chin	4.05477	CDKN1B		9353	-0.957297	3.54519e-20	1.63115e-18	3.15983e-16	yau	18.6198	SLIT2
9404	0.760032	9.60098e-14	1.98155e-11	1.26215e-09	gse25066	9.89386	LPXN		266655	-0.715059	2.18997e-06	0.000254107	0.0284959	chin	4.04692	BRD3OS		730	-1.24801	1.31455e-15	3.42159e-14	1.15168e-11	yau	18.5719	C7
9103	0.836885	1.51155e-12	1.67782e-10	1.97877e-08	gse25066	9.89247	FCGR2C		57763	-0.637835	4.63832e-07	8.37267e-05	0.00605394	chin	4.03982	ANKRA2		7060	-1.33146	1.50939e-14	3.46361e-13	1.31528e-10	yau	18.4024	THBS4
9179	-0.958402	4.8147e-11	2.90399e-09	6.25478e-07	gse25066	9.88824	AP4M1		79269	-0.970222	6.86873e-05	0.00244466	0.876175	chin	4.03915	DCAF10		10237	1.02239	1.07631e-18	4.0855e-17	9.54795e-15	yau	18.3705	SLC35B1
7494	-0.955103	5.39083e-11	3.16478e-09	6.99999e-07	gse25066	9.80733	XBP1		51380	-0.993409	8.65559e-05	0.00279084	1	chin	4.03593	CSAD		28998	0.940116	8.60055e-20	3.74885e-18	7.65621e-16	yau	17.9238	MRPL13
3553	0.832699	1.68427e-12	1.85396e-10	2.20471e-08	gse25066	9.80385	IL1B		5577	-1.14317	0.000303786	0.00630597	1	chin	4.02103	PRKAR2B		9793	0.643672	2.03524e-28	1.67036e-26	1.83172e-24	yau	17.8242	CKAP5
4931	-1.1682	4.17359e-09	1.16798e-07	5.31631e-05	gse25066	9.78892	NVL		23761	-0.710535	2.20529e-06	0.000254107	0.028693	chin	4.01917	PISD		51466	-1.11092	1.00473e-16	3.10273e-15	8.85767e-13	yau	17.7724	EVL
63926	-1.04729	4.73941e-10	1.90086e-08	6.10483e-06	gse25066	9.76523	ANKEF1		55435	-0.728831	3.25278e-06	0.000324886	0.0422634	chin	3.99964	AP1AR		27299	1.38679	1.72393e-13	3.47456e-12	1.49275e-09	yau	17.7003	ADAMDEC1
55450	-1.03269	3.5186e-10	1.51886e-08	4.5404e-06	gse25066	9.76266	CAMK2N1		10568	1.12047	0.000279631	0.00595715	1	chin	3.98148	SLC34A2		4141	0.608344	9.3019e-30	8.1481e-28	8.37822e-26	yau	17.6611	MARS1
3880	-1.12166	2.05062e-09	6.54266e-08	2.62397e-05	gse25066	9.74508	KRT19		94239	-0.70951	2.52498e-06	0.000271649	0.0328323	chin	3.97166	H2AZ2		5557	0.737579	1.83657e-24	1.20368e-22	1.64777e-20	yau	17.5072	PRIM1
5595	-0.999725	1.79026e-10	8.85674e-09	2.31713e-06	gse25066	9.7444	MAPK3		2348	1.08824	0.000225103	0.00517342	1	chin	3.96949	FOLR1		84823	0.699573	1.29029e-25	9.25552e-24	1.15919e-21	yau	17.4119	LMNB2
64320	-1.03895	4.52683e-10	1.84552e-08	5.83327e-06	gse25066	9.7082	RNF25		576	-1.01218	0.000120019	0.00350272	1	chin	3.96849	ADGRB2		51226	-1.00724	5.34343e-18	1.88677e-16	4.73054e-14	yau	17.3972	COPZ2
1877	-0.731034	5.30608e-14	1.18793e-11	6.97802e-10	gse25066	9.70464	E4F1		8416	-0.977003	8.9215e-05	0.00286251	1	chin	3.95644	ANXA9		150	-0.98546	2.28966e-18	8.44485e-17	2.02955e-14	yau	17.3837	ADRA2A
4350	-0.752788	1.38096e-13	2.60588e-11	1.81459e-09	gse25066	9.68072	MPG		23007	0.870604	2.94405e-05	0.00139476	0.378222	chin	3.94476	PLCH1		6387	-1.00528	6.40475e-18	2.25279e-16	5.66949e-14	yau	17.2843	CXCL12
9120	-1.21527	1.13865e-08	2.71564e-07	0.000144119	gse25066	9.6536	SLC16A6		4188	0.623908	4.98844e-07	8.6136e-05	0.00650892	chin	3.93189	MDFI		55247	0.653289	3.70294e-27	2.90808e-25	3.33079e-23	yau	17.2674	NEIL3
3249	-0.965454	1.26244e-10	6.56518e-09	1.63562e-06	gse25066	9.55683	HPN		1906	0.854429	2.53833e-05	0.00128612	0.326579	chin	3.92649	EDN1		26150	1.07376	8.43477e-17	2.64058e-15	7.43947e-13	yau	17.2595	RIBC2
80021	-0.669145	5.62555e-15	1.76924e-12	7.40772e-11	gse25066	9.53521	TMEM62		6398	0.898877	4.40891e-05	0.00181373	0.564561	chin	3.91521	SECTM1		51053	0.965071	1.51333e-18	5.65016e-17	1.34187e-14	yau	17.1976	GMNN
9052	-1.36225	1.0299e-07	1.70049e-06	0.0012781	gse25066	9.51832	GPRC5A		728661	-0.781582	9.88436e-06	0.00068996	0.127864	chin	3.91186	SLC35E2B		6505	-1.53123	5.87266e-12	9.09863e-11	5.00527e-08	yau	17.1975	SLC1A1
834	0.752469	2.88775e-13	4.48756e-11	3.79017e-09	gse25066	9.43554	CASP1		11059	-0.996662	0.000122233	0.00354098	1	chin	3.89975	WWP1		3708	-0.970165	2.03825e-18	7.54816e-17	1.80691e-14	yau	17.1629	ITPR1
63920	-1.00934	4.62828e-10	1.86957e-08	5.96262e-06	gse25066	9.42181	FAM200C		427	-0.777337	1.05926e-05	0.000717633	0.136972	chin	3.86725	ASAH1		55970	-0.834344	3.02173e-21	1.488e-19	2.69719e-17	yau	17.1205	GNG12
587	-0.830309	4.92837e-12	4.39857e-10	6.43743e-08	gse25066	9.38855	BCAT2		79641	-0.78297	1.21796e-05	0.000791255	0.157385	chin	3.8478	ROGDI		58494	-0.763956	4.07003e-23	2.39213e-21	3.64512e-19	yau	17.1053	JAM2
144195 /// 6515	0.826584	4.65904e-12	4.18648e-10	6.08611e-08	gse25066	9.36661	NA		5860	-1.02618	0.000178221	0.00449768	1	chin	3.84719	QDPR		857	-0.904179	1.30789e-19	5.56769e-18	1.16363e-15	yau	17.074	CAV1
3875	-0.889031	2.95353e-11	1.94096e-09	3.84225e-07	gse25066	9.36119	KRT18		4814	-0.642715	1.06696e-06	0.000156211	0.0139078	chin	3.8382	NINJ1		6373	1.36822	4.05757e-13	7.66897e-12	3.50127e-09	yau	16.9546	CXCL11
7755	-1.08055	2.33312e-09	7.30289e-08	2.9836e-05	gse25066	9.32736	ZNF205		3898	0.660189	1.7069e-06	0.000219605	0.0222273	chin	3.80783	LAD1		699	0.747801	2.1641e-23	1.29704e-21	1.93882e-19	yau	16.9487	BUB1
27124	-1.08042	2.36726e-09	7.35743e-08	3.02654e-05	gse25066	9.31946	INPP5J		4054	-0.681885	2.6104e-06	0.000276106	0.0339352	chin	3.80716	LTBP3		8614	-1.49268	4.61768e-12	7.35438e-11	3.94303e-08	yau	16.9204	STC2
113178	-0.800013	2.49116e-12	2.55083e-10	3.25868e-08	gse25066	9.28302	SCAMP4		23116	-0.738897	7.40657e-06	0.00057855	0.0959595	chin	3.79083	TOGARAM1		6279	1.68605	9.34639e-11	1.24482e-09	7.87621e-07	yau	16.91	S100A8
65993	-0.832627	7.33043e-12	6.12833e-10	9.56767e-08	gse25066	9.2712	MRPS34		64359	0.82345	2.52251e-05	0.00128612	0.324596	chin	3.78636	NXN		51232	-0.928478	7.63593e-19	2.96014e-17	6.77765e-15	yau	16.8214	CRIM1
1520	0.983887	4.57413e-10	1.85865e-08	5.89377e-06	gse25066	9.1892	CTSS		79605	0.992388	0.000153511	0.00411968	1	chin	3.78483	PGBD5		6472	0.678973	1.78805e-25	1.27259e-23	1.60621e-21	yau	16.803	SHMT2
28663 /// 28738 /// 28755	0.981066	4.46188e-10	1.83034e-08	5.75047e-06	gse25066	9.17344	NA		2938	0.922113	7.91751e-05	0.00266414	1	chin	3.78197	GSTA1		2273	-0.975564	7.53984e-18	2.62168e-16	6.67201e-14	yau	16.7042	FHL1
318	-1.15692	1.18652e-08	2.80657e-07	0.00015013	gse25066	9.16943	NUDT2		11201	-0.903353	7.02066e-05	0.00248335	0.895345	chin	3.75219	POLI		2922	-1.31675	2.17706e-13	4.33036e-12	1.88381e-09	yau	16.6728	GRP
4485	-0.876585	3.51723e-11	2.2663e-09	4.57416e-07	gse25066	9.16364	MST1		8884	0.820194	2.69689e-05	0.0013305	0.346766	chin	3.74758	SLC5A6		1842	-0.912623	8.44483e-19	3.24609e-17	7.49394e-15	yau	16.4942	ECM2
9368	-0.87812	3.92137e-11	2.42044e-09	5.09622e-07	gse25066	9.13821	NHERF1		5336	0.88056	5.55554e-05	0.00214428	0.71022	chin	3.74702	PLCG2		6996	0.668231	2.82136e-25	1.94717e-23	2.5333e-21	yau	16.4048	TDG
1917	-1.29233	8.48937e-08	1.45254e-06	0.00105591	gse25066	9.13821	EEF1A2		4128	-1.16052	0.000604204	0.0102442	1	chin	3.73551	MAOA		11122	-1.19672	1.99025e-14	4.52149e-13	1.73351e-10	yau	16.3963	PTPRT
8543	0.942257	2.4209e-10	1.14206e-08	3.13022e-06	gse25066	9.06077	LMO4		55733	-0.651318	1.85911e-06	0.000233013	0.0242056	chin	3.7325	HHAT		3422	0.752723	1.67227e-22	9.52151e-21	1.49685e-18	yau	16.3918	IDI1
80736	-1.08282	4.31146e-09	1.20148e-07	5.49108e-05	gse25066	9.05817	SLC44A4		8722	-0.70397	5.00775e-06	0.000447738	0.0649906	chin	3.7313	CTSF		8544	1.00831	6.29852e-17	2.00628e-15	5.55844e-13	yau	16.3354	PIR
2065	-0.742465	6.44744e-13	8.4321e-11	8.45195e-09	gse25066	9.05111	ERBB3		11122	-0.970643	0.000147781	0.00402352	1	chin	3.71793	PTPRT		8857	-1.41806	3.04535e-12	5.01684e-11	2.60621e-08	yau	16.3309	FCGBP
962	0.916291	1.36477e-10	7.04191e-09	1.76793e-06	gse25066	9.03915	CD48		23397	0.681298	3.56711e-06	0.000347446	0.0463367	chin	3.7115	NCAPH		23362	-1.40322	2.60422e-12	4.34514e-11	2.23052e-08	yau	16.2554	PSD3
3820	1.07051	3.82508e-09	1.09838e-07	4.87697e-05	gse25066	9.0109	KLRB1		79627	0.790898	2.14493e-05	0.00113959	0.276202	chin	3.69238	OGFRL1		2330	-0.996613	5.39209e-17	1.72964e-15	4.7596e-13	yau	16.2131	FMO5
9595	0.955237	3.71588e-10	1.57317e-08	4.79274e-06	gse25066	9.00783	CYTIP		79600	-0.672696	3.26793e-06	0.000324886	0.0424569	chin	3.69022	TCTN1		1978	0.970157	2.43358e-17	8.0912e-16	2.15055e-13	yau	16.118	EIF4EBP1
79006	-1.00729	1.37161e-09	4.70586e-08	1.75909e-05	gse25066	8.92735	METRN		1580	-1.28874	0.00137382	0.0176234	1	chin	3.68847	CYP4B1		26040	-0.994854	7.35263e-17	2.31773e-15	6.48649e-13	yau	16.0505	SETBP1
80173	-1.37545	3.28472e-07	4.53848e-06	0.0040251	gse25066	8.91774	IFT74		54502	-0.657505	2.62998e-06	0.000276106	0.0341871	chin	3.66891	RBM47		4173	0.802164	1.17219e-20	5.6501e-19	1.04583e-16	yau	15.9879	MCM4
51161	-0.961919	5.38824e-10	2.09951e-08	6.93521e-06	gse25066	8.9156	C3orf18		4233	0.927737	0.000118442	0.00346945	1	chin	3.64276	MET		8522	-0.645866	1.86586e-25	1.31767e-23	1.67591e-21	yau	15.9717	GAS7
9447	0.763591	2.16135e-12	2.26581e-10	2.82791e-08	gse25066	8.9075	AIM2		253782	-0.750572	1.44694e-05	0.000875029	0.186756	chin	3.63243	CERS6		9823	-1.0552	7.53049e-16	2.04784e-14	6.60876e-12	yau	15.958	ARMCX2
57111	-0.781976	4.43174e-12	4.03716e-10	5.79006e-08	gse25066	8.87811	RAB25		7227	-0.796265	2.84669e-05	0.00136839	0.365828	chin	3.61955	TRPS1		5427	0.695008	1.18379e-23	7.18953e-22	1.06079e-19	yau	15.9342	POLE2
301	0.963994	6.25209e-10	2.3731e-08	8.04143e-06	gse25066	8.87258	ANXA1		3295	-0.594394	8.55394e-07	0.000130999	0.0111535	chin	3.60668	HSD17B4		25788	0.742608	4.89683e-22	2.59361e-20	4.37728e-18	yau	15.825	RAD54B
6280	1.34151	2.5626e-07	3.69132e-06	0.00315021	gse25066	8.84232	S100A9		2517	-0.760814	1.95172e-05	0.00105837	0.251421	chin	3.58312	FUCA1		10628	-0.867258	6.1716e-19	2.44638e-17	5.48162e-15	yau	15.7924	TXNIP
4033	1.15288	2.24223e-08	4.76934e-07	0.000282274	gse25066	8.81878	IRAG2		1871	0.777825	2.48367e-05	0.0012832	0.319649	chin	3.58181	E2F3		4148	-1.12649	9.62475e-15	2.26567e-13	8.39663e-11	yau	15.7895	MATN3
6279	1.44233	7.77035e-07	9.15693e-06	0.00939436	gse25066	8.81201	S100A8		5141	-0.837398	5.60869e-05	0.00215844	0.716959	chin	3.5599	PDE4A		358	-0.866664	6.71951e-19	2.63857e-17	5.96625e-15	yau	15.7496	AQP1
55702	-1.2079	5.09134e-08	9.58489e-07	0.000636876	gse25066	8.80944	YJU2		11001	-1.11702	0.000676568	0.0109905	1	chin	3.54061	SLC27A2		10165	0.677708	9.01388e-24	5.54841e-22	8.07914e-20	yau	15.6178	SLC25A13
133	0.897791	1.54603e-10	7.82431e-09	2.00195e-06	gse25066	8.80803	ADM		51133	-0.873518	8.9814e-05	0.00286771	1	chin	3.53483	KCTD3		8611	-0.771538	6.26106e-21	3.06657e-19	5.588e-17	yau	15.5876	PLPP1
11145	-1.15403	2.34662e-08	4.95152e-07	0.000295299	gse25066	8.8047	PLAAT3		114327	-0.824869	5.18527e-05	0.00203123	0.663144	chin	3.53475	EFHC1		11260	0.716812	3.67711e-22	1.99395e-20	3.28844e-18	yau	15.3645	XPOT
1236	0.883271	1.10923e-10	5.83738e-09	1.43745e-06	gse25066	8.79294	CCR7		50865	-0.797807	3.7841e-05	0.00163351	0.485122	chin	3.52793	HEBP1		7049	-1.24354	4.48692e-13	8.35906e-12	3.86862e-09	yau	15.3553	TGFBR3
3936	0.852628	5.02507e-11	2.98992e-09	6.52656e-07	gse25066	8.78109	LCP1		1058	0.932857	0.000166725	0.00430703	1	chin	3.52433	CENPA		9791	0.72946	1.07903e-21	5.52244e-20	9.63896e-18	yau	15.2946	PTDSS1
56949	-0.99153	1.53772e-09	5.15526e-08	1.97074e-05	gse25066	8.73848	XAB2		2886	1.17546	0.00101958	0.0144443	1	chin	3.51648	GRB7		92140	0.722384	7.18095e-22	3.7382e-20	6.41689e-18	yau	15.2739	MTDH
7454	0.851494	5.95908e-11	3.40751e-09	7.73428e-07	gse25066	8.70637	WAS		5025	-0.715146	1.239e-05	0.000797029	0.160079	chin	3.50917	P2RX4		23371	-0.702938	1.86817e-22	1.05708e-20	1.67201e-18	yau	15.2739	TNS2
3561	0.787797	9.88288e-12	8.00877e-10	1.28942e-07	gse25066	8.6698	IL2RG		9120	-0.992973	0.000298463	0.00624677	1	chin	3.50034	SLC16A6		9650	0.792789	5.99153e-20	2.65871e-18	5.33606e-16	yau	15.2394	MTFR1
21	-0.86428	1.03459e-10	5.51045e-09	1.34104e-06	gse25066	8.63003	ABCA3		10097	0.678976	7.04301e-06	0.000560154	0.0912704	chin	3.49825	ACTR2		26289	-1.0004	7.18974e-16	1.96103e-14	6.31043e-12	yau	15.1493	AK5
1956	0.944374	7.41297e-10	2.72752e-08	9.52641e-06	gse25066	8.62215	EGFR		2879	-0.506346	1.30939e-07	3.24209e-05	0.0017115	chin	3.48514	GPX4		16	0.669575	2.67765e-23	1.58398e-21	2.39837e-19	yau	15.1138	AARS1
375449	-0.855158	8.28006e-11	4.53823e-09	1.07384e-06	gse25066	8.62168	MAST4		23362	-1.18032	0.00115281	0.0157587	1	chin	3.46806	PSD3		7534	0.786679	9.04928e-20	3.92567e-18	8.05477e-16	yau	14.981	YWHAZ
958	0.674947	1.72775e-13	3.12628e-11	2.26975e-09	gse25066	8.61403	CD40		55930	-0.816703	5.69287e-05	0.00217404	0.727605	chin	3.46663	MYO5C		2697	-1.29178	2.58995e-12	4.33721e-11	2.21881e-08	yau	14.9675	GJA1
5293	0.872569	1.36089e-10	7.04191e-09	1.76303e-06	gse25066	8.60892	PIK3CD		85377	0.664936	6.11709e-06	0.000514446	0.0793325	chin	3.46662	MICALL1		1153	-0.685735	1.50654e-22	8.63178e-21	1.34865e-18	yau	14.9641	CIRBP
9263	0.826616	3.8897e-11	2.42044e-09	5.05623e-07	gse25066	8.60515	STK17A		185	-1.41335	0.0035615	0.0323892	1	chin	3.4604	AGTR1		51115	0.81134	4.07417e-19	1.65695e-17	3.62071e-15	yau	14.9205	RMDN1
55184	-0.918133	4.30231e-10	1.77591e-08	5.54568e-06	gse25066	8.59951	DZANK1		3572	-0.843192	8.19847e-05	0.00271004	1	chin	3.44551	IL6ST		2192	-0.774124	6.62802e-20	2.90294e-18	5.90092e-16	yau	14.8466	FBLN1
11284	-0.705131	6.64904e-13	8.61051e-11	8.71557e-09	gse25066	8.58655	PNKP		6451	-0.926572	0.000192172	0.00477254	1	chin	3.44343	SH3BGRL		5327	-1.31885	5.66367e-12	8.8404e-11	4.82998e-08	yau	14.833	PLAT
7128	0.753448	4.29919e-12	3.97119e-10	5.61775e-08	gse25066	8.56415	TNFAIP3		6252	-1.10468	0.00076566	0.0117518	1	chin	3.44216	RTN1		11274	0.938398	3.44797e-16	9.83887e-15	3.03145e-12	yau	14.5099	USP18
10560	-0.909204	4.0217e-10	1.67193e-08	5.18517e-06	gse25066	8.54251	SLC19A2		28972	-0.697872	1.18351e-05	0.000772695	0.152945	chin	3.4383	SPCS1		2539	0.826016	3.14099e-18	1.14458e-16	2.78323e-14	yau	14.4577	G6PD
4642	-1.2571	1.60309e-07	2.49413e-06	0.00198158	gse25066	8.54207	MYO1D		60314	-0.643365	4.55482e-06	0.000420619	0.0591307	chin	3.43655	MYG1		26018	-0.871697	2.74699e-17	9.03434e-16	2.4267e-13	yau	14.4363	LRIG1
241	0.866325	1.65189e-10	8.26506e-09	2.13853e-06	gse25066	8.47441	ALOX5AP		26960	-0.89118	0.00014635	0.00400114	1	chin	3.41733	NBEA		4283	1.57287	6.80016e-10	7.8716e-09	5.66045e-06	yau	14.4192	CXCL9
8976	-1.08432	1.57741e-08	3.54958e-07	0.000199117	gse25066	8.45993	WASL		10103	-1.19502	0.00140212	0.0178988	1	chin	3.40964	TSPAN1		4629	-0.935576	4.69542e-16	1.31604e-14	4.12539e-12	yau	14.3408	MYH11
5914	-0.782598	1.54908e-11	1.14312e-09	2.01861e-07	gse25066	8.45983	RARA		56913	0.812117	6.35674e-05	0.00232366	0.811438	chin	3.40826	C1GALT1		23541	-1.20349	1.28386e-12	2.24061e-11	1.10271e-08	yau	14.3112	SEC14L2
64112	-0.672495	2.95547e-13	4.53939e-11	3.87876e-09	gse25066	8.42594	MOAP1		64921	-0.954386	0.000275265	0.00592182	1	chin	3.39785	CASD1		57509	-0.765975	2.17431e-19	9.0862e-18	1.93361e-15	yau	14.2952	MTUS1
9135	-0.705772	1.18452e-12	1.42239e-10	1.55172e-08	gse25066	8.41736	RABEP1		9254	-1.01432	0.000450473	0.00840904	1	chin	3.39427	CACNA2D2		5708	0.586172	4.40035e-25	2.96942e-23	3.94975e-21	yau	14.2771	PSMD2
1075	0.92684	8.41831e-10	3.03818e-08	1.08125e-05	gse25066	8.41087	CTSC		699	0.858745	0.000112986	0.00337782	1	chin	3.38944	BUB1		26586	0.793141	1.01808e-18	3.88063e-17	9.0324e-15	yau	14.2704	CKAP2
6386	0.747311	5.58626e-12	4.95228e-10	7.29622e-08	gse25066	8.4094	SDCBP		22885	-0.848936	0.000107905	0.00327528	1	chin	3.3677	ABLIM3		6999	1.01211	8.5152e-15	2.02014e-13	7.43121e-11	yau	14.2402	TDO2
2019	1.187	8.31535e-08	1.42979e-06	0.0010346	gse25066	8.4041	EN1		9633	-0.897038	0.000188146	0.00471191	1	chin	3.34192	TESMIN		7079	-1.2362	3.04474e-12	5.01684e-11	2.60599e-08	yau	14.2367	TIMP4
403	-0.704699	1.20911e-12	1.43884e-10	1.58382e-08	gse25066	8.39827	ARL 3.00		10205	0.787097	5.74701e-05	0.00217971	0.734352	chin	3.33773	MPZL2		25926	0.756371	1.65788e-19	6.99227e-18	1.47469e-15	yau	14.205	NOL11
64208	1.05205	1.08016e-08	2.61015e-07	0.000136792	gse25066	8.38119	POPDC3		25975	0.882225	0.000170305	0.00437361	1	chin	3.32491	EGFL6		3978	0.5586	5.79869e-26	4.22609e-24	5.2107e-22	yau	14.0972	LIG1
9524	-0.641664	8.72196e-14	1.8287e-11	1.14668e-09	gse25066	8.37974	TECR		23175	0.746434	3.63692e-05	0.00159623	0.466435	chin	3.31362	LPIN1		2200	-1.12073	2.8142e-13	5.45476e-12	2.43175e-09	yau	14.0659	FBN1
8434	1.18344	8.73168e-08	1.49014e-06	0.00108587	gse25066	8.35379	RECK		2762	0.692261	1.65318e-05	0.000944652	0.213177	chin	3.31017	GMDS		79776	-0.812459	5.2515e-18	1.86152e-16	4.64967e-14	yau	14.0391	ZFHX4
914	0.898553	5.58261e-10	2.16884e-08	7.18482e-06	gse25066	8.31446	CD2		23389	-0.736312	3.26158e-05	0.00148547	0.418656	chin	3.30352	MED13L		216	-1.1205	3.17516e-13	6.10246e-12	2.74238e-09	yau	14.0043	ALDH1A1
915	1.01413	6.59842e-09	1.73623e-07	8.38528e-05	gse25066	8.29617	CD3D		56912	-0.745383	3.78067e-05	0.00163351	0.484719	chin	3.2964	IFT46		7296	0.700519	1.11614e-20	5.40854e-19	9.95934e-17	yau	13.977	TXNRD1
2203	-0.825963	9.20603e-11	4.98371e-09	1.19365e-06	gse25066	8.28931	FBP1		55198	-0.699027	1.94711e-05	0.00105837	0.250846	chin	3.29284	APPL2		7167	0.663641	8.8755e-22	4.56812e-20	7.92937e-18	yau	13.9708	TPI1
10096	0.630359	7.15689e-14	1.52476e-11	9.40988e-10	gse25066	8.28625	ACTR3		79666	-0.820079	0.000100958	0.00310276	1	chin	3.27692	PLEKHF2		27303	-0.644154	3.1464e-22	1.74779e-20	2.81508e-18	yau	13.8507	RBMS3
2317	-0.822351	8.75119e-11	4.77663e-09	1.13485e-06	gse25066	8.27115	FLNB		8073	-0.656038	1.01578e-05	0.000701585	0.131381	chin	3.27573	PTP4A2		4016	-0.99343	1.15089e-14	2.68149e-13	1.00358e-10	yau	13.8474	LOXL1
26636	0.597527	1.77483e-14	4.8841e-12	2.33603e-10	gse25066	8.21651	OR7E36P		9987	-0.574267	2.02383e-06	0.000244657	0.0263421	chin	3.26978	HNRNPDL		11047	0.70815	3.03441e-20	1.41038e-18	2.70517e-16	yau	13.8216	ADRM1
10455	-0.799617	5.45199e-11	3.17248e-09	7.07831e-07	gse25066	8.20682	ECI2		8195	-0.582342	2.67439e-06	0.00027854	0.0347617	chin	3.24526	MKKS		8894	0.687616	8.07356e-21	3.93316e-19	7.20485e-17	yau	13.8162	EIF2S2
221061	0.844235	1.99666e-10	9.66075e-09	2.58307e-06	gse25066	8.18882	FAM171A1		55793	-0.775197	6.56162e-05	0.00237212	0.837328	chin	3.24264	MINDY1		10248	0.644175	3.63367e-22	1.9822e-20	3.24996e-18	yau	13.8109	POP7
5167	-0.963672	3.23573e-09	9.58314e-08	4.13009e-05	gse25066	8.1816	ENPP1		11158 /// 11159	-0.576568	2.38307e-06	0.000265026	0.0309942	chin	3.24196	NA		23024	-0.585401	2.7517e-24	1.77787e-22	2.46827e-20	yau	13.7923	PDZRN3
10856	-0.883217	5.6562e-10	2.19099e-08	7.27896e-06	gse25066	8.16753	RUVBL2		388	-0.749109	4.82406e-05	0.0019242	0.617239	chin	3.23359	RHOB		29901	0.788726	3.71437e-18	1.3322e-16	3.28981e-14	yau	13.7476	SAC3D1
10230	-1.02369	1.08089e-08	2.61015e-07	0.000136873	gse25066	8.15495	NBR2		79629	-0.620877	6.21072e-06	0.000514446	0.0805382	chin	3.23282	OCEL1		4856	-0.818424	1.62561e-17	5.52587e-16	1.43753e-13	yau	13.7405	CCN3
5778	0.725896	6.508e-12	5.61857e-10	8.4975e-08	gse25066	8.12028	PTPN7		9201	-1.17237	0.00175801	0.0208975	1	chin	3.22987	DCLK1		10516	-0.881277	3.83258e-16	1.08095e-14	3.36807e-12	yau	13.5862	FBLN5
10982	0.604166	3.92469e-14	9.48012e-12	5.16332e-10	gse25066	8.09957	MAPRE2		2810	0.759221	5.66542e-05	0.0021739	0.724154	chin	3.22423	SFN		1805	-1.06807	1.93553e-13	3.88362e-12	1.67559e-09	yau	13.5786	DPT
931	1.03485	1.50318e-08	3.41167e-07	0.000189836	gse25066	8.09566	MS4A1		5921	-0.69377	2.27323e-05	0.00119806	0.292678	chin	3.22142	RASA1		51182	0.704392	6.01202e-20	2.65871e-18	5.3537e-16	yau	13.5391	HSPA14
6402	1.08189	3.39749e-08	6.78637e-07	0.000426352	gse25066	8.08048	SELL		51398	-0.559095	1.75674e-06	0.000223822	0.0228745	chin	3.21775	WDR83OS		3043	-1.33239	8.43719e-11	1.12868e-09	7.11255e-07	yau	13.4223	HBB
64743	-0.911025	1.36566e-09	4.69767e-08	1.7516e-05	gse25066	8.07592	WDR13		637	0.661928	1.38661e-05	0.000858326	0.179039	chin	3.21568	BID		23532	1.27932	3.42206e-11	4.81095e-10	2.89609e-07	yau	13.389	PRAME
79087	-0.985828	6.56551e-09	1.73448e-07	8.34477e-05	gse25066	8.06677	ALG12		9749	0.495035	3.30424e-07	6.49477e-05	0.00431467	chin	3.20829	PHACTR2		1346	-0.874939	5.25287e-16	1.45011e-14	4.61254e-12	yau	13.3687	COX7A1
10421	-0.745006	1.52927e-11	1.13484e-09	1.99295e-07	gse25066	8.05763	CD2BP2		5046	-1.0882	0.00115795	0.0158124	1	chin	3.19529	PCSK6		1717	0.906964	1.84922e-15	4.74546e-14	1.61918e-11	yau	13.3623	DHCR7
5327	-1.19496	1.88362e-07	2.84027e-06	0.00232326	gse25066	8.03612	PLAT		79919	0.986991	0.000579096	0.0100257	1	chin	3.19514	MAB21L4		908	0.614298	2.04148e-22	1.14802e-20	1.82692e-18	yau	13.3241	CCT6A
8837	0.571221	8.75988e-15	2.57132e-12	1.15324e-10	gse25066	8.02994	CFLAR		23336	1.07088	0.00104705	0.0146964	1	chin	3.19125	SYNM		3014	0.622879	4.20417e-22	2.26627e-20	3.75937e-18	yau	13.3149	H2AX
6522	-1.12752	7.6512e-08	1.3298e-06	0.000952575	gse25066	8.02373	SLC4A2		1952	-0.925786	0.000373514	0.00733776	1	chin	3.17331	CELSR2		1736	0.62899	8.29426e-22	4.29322e-20	7.41092e-18	yau	13.2599	DKC1
26018	-0.852462	4.09098e-10	1.69397e-08	5.27368e-06	gse25066	8.00306	LRIG1		7358	-0.873735	0.000235734	0.0053245	1	chin	3.16954	UGDH		4174	0.8049	3.36856e-17	1.09599e-15	2.97478e-13	yau	13.2588	MCM5
65990	-0.628637	1.97957e-13	3.50228e-11	2.60036e-09	gse25066	7.98584	ANTKMT		9334	0.758105	6.74814e-05	0.00241472	0.860928	chin	3.16191	B4GALT5		5440	0.801584	3.07364e-17	1.00361e-15	2.71464e-13	yau	13.236	POLR2K
6548	-1.04357	2.25288e-08	4.7843e-07	0.000283593	gse25066	7.98047	SLC9A1		22796	-0.65073	1.47641e-05	0.000880681	0.190517	chin	3.14354	COG2		8470	-0.966559	2.25065e-14	5.06257e-13	1.95942e-10	yau	13.1913	SORBS2
7456	0.730724	1.23872e-11	9.69179e-10	1.61554e-07	gse25066	7.97003	WIPF1		51200	0.509082	6.85321e-07	0.000108355	0.00893727	chin	3.13804	CPA4		1746	-1.00545	7.93109e-14	1.64959e-12	6.87864e-10	yau	13.1721	DLX2
5364	-1.12889	9.10867e-08	1.54098e-06	0.00113221	gse25066	7.94803	PLXNB1		23492	-0.681363	2.51472e-05	0.00128612	0.323619	chin	3.13394	CBX7		5713	0.612684	3.27986e-22	1.79997e-20	2.93383e-18	yau	13.163	PSMD7
3728	-0.847959	4.68672e-10	1.8874e-08	6.03743e-06	gse25066	7.91072	JUP		9787	0.874147	0.000260064	0.00570706	1	chin	3.13375	DLGAP5		10072	0.744339	2.30861e-18	8.48041e-17	2.04612e-14	yau	13.1276	DPP3
7091	0.910723	2.10188e-09	6.67399e-08	2.68915e-05	gse25066	7.9027	TLE4		8833	0.597228	5.75769e-06	0.000497093	0.0746888	chin	3.12932	GMPS		5241	-1.36676	3.36951e-10	4.09284e-09	2.81725e-06	yau	12.9465	PGR
10712	-0.965695	6.82951e-09	1.79346e-07	8.67825e-05	gse25066	7.88549	ENTREP3		8649	-0.634149	1.1624e-05	0.00076271	0.150229	chin	3.1293	LAMTOR3		10204	0.7059	7.27113e-19	2.84292e-17	6.45531e-15	yau	12.8039	NUTF2
64223	-0.823426	2.72268e-10	1.24626e-08	3.51825e-06	gse25066	7.87607	MLST8		1657	-0.614326	8.19549e-06	0.000610109	0.106123	chin	3.12473	DMXL1		6873	0.711817	1.15219e-18	4.35537e-17	1.02199e-14	yau	12.7689	TAF2
8241	-1.06642	4.13236e-08	7.99185e-07	0.00051766	gse25066	7.87424	RBM10		26048	-0.561983	2.83598e-06	0.000288501	0.0368536	chin	3.11749	ZNF500		9415	1.15459	9.18962e-12	1.38148e-10	7.81577e-08	yau	12.7429	FADS2
7263	-1.10441	7.79247e-08	1.3508e-06	0.000970007	gse25066	7.8505	TST		161291	-0.809173	0.000140771	0.00388939	1	chin	3.11652	TMEM30B		5885	0.787922	6.97166e-17	2.21296e-15	6.15179e-13	yau	12.7302	RAD21
29104	-1.17265	2.04417e-07	3.03728e-06	0.00251862	gse25066	7.84444	N6AMT1		1410	1.00793	0.000814013	0.0122363	1	chin	3.11385	CRYAB		2621	-0.737401	6.75362e-18	2.36637e-16	5.97763e-14	yau	12.6615	GAS6
4213	-0.727783	1.69487e-11	1.23688e-09	2.20825e-07	gse25066	7.83885	MEIS3P1		55355	0.733761	5.74276e-05	0.00217971	0.733867	chin	3.11179	HJURP		3572	-0.95393	5.44114e-14	1.15815e-12	4.72454e-10	yau	12.6532	IL6ST
2359	0.739282	2.50111e-11	1.70286e-09	3.25545e-07	gse25066	7.83777	FPR3		9924	-0.729423	5.42125e-05	0.00211107	0.693215	chin	3.11165	PAN2		57122	0.683186	3.63163e-19	1.49702e-17	3.22852e-15	yau	12.5979	NUP107
1345	-0.82844	3.65002e-10	1.5603e-08	4.70889e-06	gse25066	7.81857	COX6C		215	0.635972	1.30641e-05	0.000824233	0.168736	chin	3.10604	ABCD1

## Sheet: 3. Multigene classifiers
Dataset	GSE25066	CHIN dataset	YAU dataset
	IFIT3	TLDC1	PGR
	ACADSB	LTBP3	GZMB
	GALNS	ITCH	ADM
	AR	LCN2	MAN2B2
	RABEP1	MKKS	CNOT1
	EVL	EHD1	PSMB9
	PTTG1	LRIG1	RABEP1
	SCUBE2	DYSF	SLC7A6
	KCMF1	ITPR1	KPNA1
	LTBP3		AIM2
	ITCH		CKLF
	LRIG1		TPBG
	FARP1		ITPR1
	ARNT2		USP15
	GMPR2		ABCD3
	ABAT		STX18
			CDC25B
			ABLIM3
			ATP1B3
			KLHDC2
			PRKCA
			KLK6
			CSTB
			LRIG1
			ANKRA2
			TRIM29
			CACNA1D
			TTLL1

## Sheet: 4. All genes
GSE25066								CHIN dataset								YAU dataset
NCBI gene	logFC	pval	fdr	holm	desc	score		NCBI gene	logFC	pval	fdr	holm	desc	score		NCBI gene	logFC	pval	fdr	holm	desc	score
10265	-1.48352	5.19e-29	6.86e-25	6.86e-25	gse25066	41.9609		51806	3.43005	2.2e-15	1.44e-11	2.89e-11	chin	50.2755		9133	2.41804	2.31e-95	2.1e-91	2.1e-91	yau	228.837
7802	-2.17639	5.25e-18	5.34e-15	6.93e-14	gse25066	37.6068		2625	-2.31773	2.2e-16	2.88e-12	2.88e-12	chin	36.2916		9055	2.4311	5.21e-83	1.58e-79	4.74e-79	yau	200.038
1954	-1.62701	1.17e-22	6.91e-19	1.54e-18	gse25066	35.686		3887	2.57102	1.19e-12	3.91e-09	1.56e-08	chin	30.6572		11065	2.08872	6.89e-85	3.14e-81	6.28e-81	yau	175.79
10641	-2.11073	1.3e-17	1.01e-14	1.71e-13	gse25066	35.6441		3934	2.15307	6.78e-13	2.97e-09	8.9e-09	chin	26.2001		9833	1.88755	1.88e-77	4.28e-74	1.71e-73	yau	144.825
10551	-2.52816	3.66e-13	5.44e-11	4.81e-09	gse25066	31.4406		9	-2.81918	5.32e-09	3.33e-06	6.98e-05	chin	23.325		6241	2.29961	7.59e-61	3.84e-58	6.9e-57	yau	138.252
3899	-2.09008	1.26e-15	4.82e-13	1.66e-11	gse25066	31.1428		51442	2.36913	1.55e-10	2.9e-07	2.03e-06	chin	23.2409		332	2.04656	1.16e-67	8.8e-65	1.05e-63	yau	136.988
2954	-1.89443	1.39e-16	8.76e-14	1.84e-12	gse25066	30.0384		3854	2.56162	6.34e-09	3.61e-06	8.3e-05	chin	21.0007		2305	1.92697	5.41e-71	6.17e-68	4.93e-67	yau	135.401
367	-1.36219	1.57e-22	6.91e-19	2.07e-18	gse25066	29.7018		5653	2.03861	5.06e-11	1.11e-07	6.64e-07	chin	20.9895		4085	2.03768	5.54e-65	3.6e-62	5.04e-61	yau	130.935
51157	-1.64293	5.01e-18	5.34e-15	6.62e-14	gse25066	28.4224		2568	2.6198	1.87e-07	4.1e-05	0.00244853	chin	17.6239		991	2.0512	2.53e-64	1.44e-61	2.3e-60	yau	130.451
2625	-1.55339	1.09e-18	2.06e-15	1.44e-14	gse25066	27.9024		57758	-2.50868	1.79e-07	4.09e-05	0.00233526	chin	16.9282		24137	1.72851	7.44e-74	1.13e-70	6.77e-70	yau	126.404
3487	-1.62227	2.61e-17	1.92e-14	3.44e-13	gse25066	26.9027		3169	-1.94707	4.73e-09	3.11e-06	6.2e-05	chin	16.2091		29127	1.70586	3.72e-74	6.78e-71	3.39e-70	yau	125.26
56654	-1.49136	3.15e-18	4.62e-15	4.16e-14	gse25066	26.1011		3868	1.404	1.14e-11	2.98e-08	1.49e-07	chin	15.3663		9319	1.81418	6.23e-68	5.16e-65	5.67e-64	yau	121.923
5104	-2.11347	4.84e-13	6.8e-11	6.35e-09	gse25066	26.0273		25800	-2.12721	6.62e-08	2.07e-05	0.000866644	chin	15.2709		22974	1.82828	1.25e-64	7.62e-62	1.14e-60	yau	116.83
2593	-1.67326	6.11e-16	2.78e-13	8.05e-12	gse25066	25.4573		56521	-2.24019	1.56e-07	3.71e-05	0.00203239	chin	15.2517		1058	1.65333	6.28e-70	5.72e-67	5.71e-66	yau	114.414
4137	-1.49293	1.17e-17	9.69e-15	1.55e-13	gse25066	25.276		11240	1.72799	2.63e-09	2.16e-06	3.45e-05	chin	14.8263		51203	1.8953	1.59e-59	7.23e-57	1.44e-55	yau	111.442
4832	-1.16898	8.06e-21	2.66e-17	1.06e-16	gse25066	23.489		9022	1.62739	1.96e-09	1.83e-06	2.56e-05	chin	14.1726		11004	1.54501	1.99e-70	2.01e-67	1.81e-66	yau	107.689
10916	-1.24329	5.05e-19	1.11e-15	6.67e-15	gse25066	22.7481		23158	-1.49252	4.59e-10	6.02e-07	6.01e-06	chin	13.938		55143	1.86958	6.13e-58	2.43e-55	5.57e-54	yau	106.964
11039 /// 11042	-1.97148	3.42e-12	3.27e-10	4.47e-08	gse25066	22.6046		23650	1.83332	2.55e-08	9.05e-06	0.000333974	chin	13.9207		10112	1.83294	6.19e-59	2.68e-56	5.62e-55	yau	106.693
1602	-1.50209	1.02e-15	4.33e-13	1.34e-11	gse25066	22.5206		6664	1.6456	5.62e-09	3.35e-06	7.36e-05	chin	13.5766		891	1.91008	2.21e-56	7.73e-54	2e-52	yau	106.308
114327	-1.77374	3.1e-13	4.71e-11	4.07e-09	gse25066	22.186		2173	2.33889	1.64e-06	0.000219045	0.0213078	chin	13.5335		10615	1.81303	1.08e-58	4.48e-56	9.82e-55	yau	105.095
25800	-1.44866	5.37e-16	2.73e-13	7.08e-12	gse25066	22.1212		7851	1.39414	2.72e-10	4.46e-07	3.57e-06	chin	13.336		890	1.54532	8.78e-67	6.15e-64	7.99e-63	yau	102.079
2530	-1.58171	3.95e-14	9.48e-12	5.19e-10	gse25066	21.2008		2019	1.69415	1.77e-08	6.45e-06	0.000231637	chin	13.1332		259266	1.97088	2.49e-50	5.98e-48	2.26e-46	yau	97.7621
56521	-1.66179	2.58e-13	4.16e-11	3.39e-09	gse25066	20.9193		53335	1.38144	3.97e-10	5.79e-07	5.21e-06	chin	12.9866		9700	1.34718	3.68e-73	4.79e-70	3.35e-69	yau	97.5819
1153	-1.04865	2.79e-20	7.36e-17	3.68e-16	gse25066	20.5062		8842	2.49669	6.79e-06	0.000550366	0.0880654	chin	12.9026		9232	1.63596	8.1e-60	3.88e-57	7.36e-56	yau	96.6717
23158	-1.43668	7.33e-15	2.25e-12	9.65e-11	gse25066	20.3075		1555 /// 1556	-2.41636	5.21e-06	0.000456072	0.0676341	chin	12.7654		1062	1.86436	5.52e-52	1.48e-49	5.01e-48	yau	95.564
4331	-1.49049	4.73e-14	1.08e-11	6.22e-10	gse25066	19.8612		1001	1.61504	1.43e-08	5.87e-06	0.00018735	chin	12.6689		7272	1.71813	7.3e-56	2.29e-53	6.63e-52	yau	94.7318
51117	-1.39297	8.65e-15	2.57e-12	1.14e-10	gse25066	19.5892		79624	-1.62334	1.57e-08	6.26e-06	0.000205996	chin	12.6671		7153	2.13918	9.88e-44	1.67e-41	8.95e-40	yau	91.9961
53635	-1.30459	1.06e-15	4.39e-13	1.4e-11	gse25066	19.5343		7494	-1.41488	1.29e-09	1.3e-06	1.69e-05	chin	12.5765		701	1.4701	3.45e-61	1.85e-58	3.13e-57	yau	88.8861
5241	-1.9219	1.17e-10	6.15e-09	1.52e-06	gse25066	19.0848		6280	2.22309	2.77e-06	0.000284218	0.0360279	chin	12.3541		83461	1.65518	4.56e-52	1.3e-49	4.14e-48	yau	84.9786
23400	-1.47382	1.64e-13	3.01e-11	2.16e-09	gse25066	18.8418		10551	-2.34148	6.87e-06	0.000552937	0.0890161	chin	12.0895		7083	1.6368	1.03e-50	2.54e-48	9.37e-47	yau	81.8168
54361	-1.61593	2.7e-12	2.68e-10	3.53e-08	gse25066	18.6947		64084	-1.68731	1.1e-07	2.88e-05	0.00143254	chin	11.7442		1164	1.71688	5.73e-48	1.19e-45	5.2e-44	yau	81.1084
23030	-1.05581	3.01e-18	4.62e-15	3.97e-14	gse25066	18.4998		6926	-1.69856	1.43e-07	3.48e-05	0.00187138	chin	11.6251		11130	1.63924	1.2e-49	2.8e-47	1.09e-45	yau	80.1945
7852	1.07036	7.97e-18	7.52e-15	1.05e-13	gse25066	18.3015		2296	1.39003	4.46e-09	3.11e-06	5.85e-05	chin	11.6075		3832	1.34278	1.33e-57	5.03e-55	1.21e-53	yau	76.374
81562	-1.19287	6e-16	2.78e-13	7.92e-12	gse25066	18.1572		79083	-1.72052	2.2e-07	4.67e-05	0.0028752	chin	11.4541		4605	1.58554	2.17e-48	4.6e-46	1.97e-44	yau	75.5723
6919	-1.48404	7.36e-13	9.44e-11	9.65e-09	gse25066	18.0056		7031	-2.65499	5.7e-05	0.00217404	0.728321	chin	11.2683		23594	1.35074	5.87e-56	1.91e-53	5.33e-52	yau	74.6029
1396	-1.693	2.65e-11	1.79e-09	3.45e-07	gse25066	17.9061		25818	1.59349	1.09e-07	2.88e-05	0.00143057	chin	11.0922		1033	1.61814	2.97e-45	5.41e-43	2.69e-41	yau	72.052
2099	-1.48199	8.89e-13	1.11e-10	1.16e-08	gse25066	17.8599		6590	1.92761	2.21e-06	0.000254107	0.0287188	chin	10.9028		9156	1.2802	4.29e-56	1.45e-53	3.89e-52	yau	70.8818
79603	-1.41571	2.75e-13	4.37e-11	3.61e-09	gse25066	17.7826		7033	-2.17555	1.03e-05	0.000706747	0.133034	chin	10.8511		55388	1.60556	2.5e-43	4.07e-41	2.26e-39	yau	68.4002
10974	-1.9373	7.38e-10	2.72e-08	9.49e-06	gse25066	17.6912		3872	1.83755	1.37e-06	0.000189023	0.017899	chin	10.7719		9928	1.50053	1.74e-45	3.23e-43	1.58e-41	yau	67.163
9687	-1.74014	7.75e-11	4.28e-09	1e-06	gse25066	17.5942		5918	1.70686	6.96e-07	0.000108739	0.00907629	chin	10.5097		4175	1.19156	1.79e-56	6.54e-54	1.63e-52	yau	66.4246
60598	-1.51415	2.42e-12	2.5e-10	3.16e-08	gse25066	17.5891		11013	1.60058	3.39e-07	6.49e-05	0.0044213	chin	10.3561		2146	1.23745	3.25e-54	9.86e-52	2.95e-50	yau	66.1894
3169	-1.1234	2.78e-16	1.6e-13	3.67e-12	gse25066	17.4752		55765	1.48585	2.21e-07	4.67e-05	0.00288335	chin	9.88999		10460	1.39537	8.85e-48	1.79e-45	8.02e-44	yau	65.6569
100130449	-1.68028	4.73e-11	2.87e-09	6.15e-07	gse25066	17.3489		10451	-1.49632	2.55e-07	5.31e-05	0.00333021	chin	9.86597		4171	1.24324	3e-53	8.81e-51	2.72e-49	yau	65.2985
9231	-1.11549	3.03e-16	1.67e-13	4e-12	gse25066	17.3105		286527	1.17763	4.58e-09	3.11e-06	6e-05	chin	9.82042		3161	1.24583	1.52e-51	3.95e-49	1.38e-47	yau	63.3113
2232	-1.3283	1.09e-13	2.12e-11	1.43e-09	gse25066	17.2175		1672	1.5233	6.16e-07	0.000101005	0.00803179	chin	9.4606		4751	1.31584	8.03e-49	1.78e-46	7.28e-45	yau	63.2859
27134	-1.33496	1.47e-13	2.73e-11	1.93e-09	gse25066	17.1325		94025	1.57352	9.81e-07	0.000147968	0.0127889	chin	9.45426		55872	1.58915	3.83e-40	5.45e-38	3.46e-36	yau	62.6396
1659	-1.50395	4.08e-12	3.82e-10	5.33e-08	gse25066	17.1288		6663	1.43501	3.41e-07	6.49e-05	0.00445817	chin	9.27967		79801	1.24667	1.25e-49	2.84e-47	1.13e-45	yau	60.967
57758	-1.76559	2.73e-10	1.25e-08	3.52e-06	gse25066	16.8868		776	-1.55204	1.2e-06	0.000172404	0.0155812	chin	9.19187		10635	1.29751	4.83e-45	8.46e-43	4.38e-41	yau	57.5006
79083	-1.26296	4.61e-14	1.07e-11	6.07e-10	gse25066	16.8429		8424	1.24454	4.47e-08	1.5e-05	0.000584551	chin	9.14733		9768	1.23341	2.77e-47	5.37e-45	2.51e-43	yau	57.4247
23556	-1.40482	1.24e-12	1.45e-10	1.62e-08	gse25066	16.7263		2001	1.86912	1.44e-05	0.000873476	0.18558	chin	9.05087		9088	1.21941	3.45e-46	6.55e-44	3.13e-42	yau	55.437
3315	-1.31266	1.99e-13	3.5e-11	2.61e-09	gse25066	16.6726		2203	-1.25626	1.09e-07	2.88e-05	0.00143133	chin	8.74442		1869	1.06199	4.82e-52	1.33e-49	4.38e-48	yau	54.4978
55040	-1.34508	5.18e-13	7.13e-11	6.8e-09	gse25066	16.5248		23030	-1.19846	5.14e-08	1.69e-05	0.000672091	chin	8.73595		3833	1.35922	1.41e-40	2.03e-38	1.27e-36	yau	54.168
963	1.13802	4.34e-15	1.4e-12	5.72e-11	gse25066	16.3448		100509001 /// 720 /// 721	-1.60041	4.29e-06	0.000402295	0.0557247	chin	8.58999		9134	1.42712	1.32e-38	1.77e-36	1.19e-34	yau	54.0595
404093	-1.52524	2.04e-11	1.44e-09	2.66e-07	gse25066	16.3043		4316	1.66559	7.95e-06	0.000599357	0.102913	chin	8.49415		1894	1.43193	3.42e-38	4.51e-36	3.09e-34	yau	53.6495
7869	-1.55444	3.76e-11	2.37e-09	4.89e-07	gse25066	16.2041		5650	1.07941	1.41e-08	5.87e-06	0.000184061	chin	8.4756		4969	-2.08006	1.82e-26	1.4e-24	1.64e-22	yau	53.5382
771	-1.29156	3.31e-13	4.96e-11	4.34e-09	gse25066	16.1194		3783	1.19958	1.12e-07	2.89e-05	0.00146902	chin	8.33629		3148	1.41256	6.79e-38	8.84e-36	6.14e-34	yau	52.5018
31	-1.41904	4.43e-12	4.04e-10	5.78e-08	gse25066	16.1119		582	-0.907583	7.27e-10	8.68e-07	9.54e-06	chin	8.29372		57758	-2.5797	1.31e-20	6.29e-19	1.17e-16	yau	51.2893
597	1.41402	4.12e-12	3.83e-10	5.38e-08	gse25066	16.0989		54585	-1.06284	1.69e-08	6.43e-06	0.000220998	chin	8.26096		2487	-1.48147	2.62e-34	2.81e-32	2.36e-30	yau	49.751
6337	-1.6686	3.45e-10	1.5e-08	4.45e-06	gse25066	15.7895		57496	-0.906513	1.12e-09	1.22e-06	1.47e-05	chin	8.11418		5304	-2.92256	1.28e-17	4.37e-16	1.13e-13	yau	49.3699
6689	1.14526	2.04e-14	5.38e-12	2.68e-10	gse25066	15.6798		794	1.25516	3.65e-07	6.85e-05	0.0047689	chin	8.07989		3015	1.11917	4.95e-44	8.51e-42	4.49e-40	yau	48.4658
51181	-1.05318	1.51e-15	5.55e-13	1.99e-11	gse25066	15.608		11202	0.976962	8.06e-09	4.41e-06	0.000105626	chin	7.90704		9582	1.48619	3.43e-33	3.47e-31	3.09e-29	yau	48.2492
5552	1.22817	2.02e-13	3.51e-11	2.66e-09	gse25066	15.5902		54681	-1.12519	9.47e-08	2.7e-05	0.00123785	chin	7.90321		9212	1.08438	4.74e-45	8.46e-43	4.29e-41	yau	48.0644
54985	-0.920109	1.16e-17	9.69e-15	1.52e-13	gse25066	15.5841		36	-1.062	4.22e-08	1.46e-05	0.000552567	chin	7.83164		4288	1.02172	9.26e-48	1.83e-45	8.4e-44	yau	48.0548
9578	-1.28643	9.41e-13	1.16e-10	1.23e-08	gse25066	15.4712		4312	1.94015	9.69e-05	0.00302747	1	chin	7.78717		990	1.61819	4.64e-30	4.11e-28	4.18e-26	yau	47.4665
653784	-0.887814	4.96e-18	5.34e-15	6.55e-14	gse25066	15.3631		100509764 /// 3892	1.34961	2.47e-06	0.000269687	0.0320689	chin	7.56862		641	0.923604	5.6e-51	1.42e-48	5.08e-47	yau	46.4129
22996	-1.29893	2.02e-12	2.17e-10	2.64e-08	gse25066	15.191		3249	-1.34578	3.72e-06	0.000356882	0.048275	chin	7.30735		11339	1.09513	8.03e-43	1.28e-40	7.27e-39	yau	46.1
6692	-1.20031	2.32e-13	3.82e-11	3.04e-09	gse25066	15.1663		9568	0.910888	1.15e-08	5.27e-06	0.000150464	chin	7.23218		79733	1.29009	2.37e-36	2.84e-34	2.14e-32	yau	45.9598
56904	-0.982175	5.96e-16	2.78e-13	7.85e-12	gse25066	14.9536		81611	1.27673	2.25e-06	0.000257054	0.0293044	chin	7.21006		55723	0.954402	1.65e-48	3.57e-46	1.49e-44	yau	45.6047
84726	-1.2622	1.46e-12	1.64e-10	1.91e-08	gse25066	14.9405		3852	1.42622	9.25e-06	0.000660002	0.119747	chin	7.1791		994	1.22569	1.33e-37	1.7e-35	1.2e-33	yau	45.1997
3667	-1.1899	2.83e-13	4.45e-11	3.72e-09	gse25066	14.9308		898	0.831014	2.34e-09	2.04e-06	3.06e-05	chin	7.17281		5111	1.08068	2.2e-42	3.46e-40	2e-38	yau	45.0177
26007	-1.30645	5.65e-12	4.98e-10	7.38e-08	gse25066	14.6944		152015	1.25513	2.18e-06	0.000254107	0.0283464	chin	7.1064		8836	1.67468	1.88e-26	1.43e-24	1.69e-22	yau	43.0818
55112	-1.37172	1.95e-11	1.4e-09	2.54e-07	gse25066	14.6923		23588	-0.882082	9.17e-09	4.81e-06	0.000120092	chin	7.08993		10212	1.07375	8.35e-41	1.23e-38	7.55e-37	yau	43.0344
2952	-1.61315	8.19e-10	2.96e-08	1.05e-05	gse25066	14.6585		6769	0.903231	1.71e-08	6.43e-06	0.000224376	chin	7.01443		54478	1.03894	3.9e-42	5.83e-40	3.53e-38	yau	43.0214
6648	0.980848	1.23e-15	4.82e-13	1.62e-11	gse25066	14.6259		25937	0.874293	9.72e-09	4.91e-06	0.000127343	chin	7.00503		55353	1.5224	5.84e-29	4.92e-27	5.26e-25	yau	42.983
7031	-1.9147	2.71e-08	5.61e-07	0.000340504	gse25066	14.4891		1471	-0.954557	7.97e-08	2.38e-05	0.00104316	chin	6.77572		2237	1.01713	3.88e-42	5.83e-40	3.51e-38	yau	42.1207
8694	-1.29427	7.06e-12	5.98e-10	9.22e-08	gse25066	14.4326		8334	-1.16992	1.67e-06	0.000219496	0.021742	chin	6.75922		993	1.01445	3.54e-42	5.46e-40	3.2e-38	yau	42.0504
7033	-1.7485	6.26e-09	1.66e-07	7.95e-05	gse25066	14.3441		1824	1.12218	1.31e-06	0.000184443	0.0170329	chin	6.60254		1063	1.07532	1.63e-39	2.25e-37	1.47e-35	yau	41.7093
2674	-1.46573	1.73e-10	8.6e-09	2.24e-06	gse25066	14.3079		1528	-1.20422	4.28e-06	0.000402295	0.055585	chin	6.46482		8438	1.21015	6.07e-35	6.83e-33	5.48e-31	yau	41.4076
4069	1.33337	1.98e-11	1.41e-09	2.57e-07	gse25066	14.2726		51466	-1.06385	8.58e-07	0.000130999	0.011193	chin	6.45357		8140	1.41823	1.19e-29	1.03e-27	1.07e-25	yau	41.0204
5192	-1.04453	2.55e-14	6.6e-12	3.35e-10	gse25066	14.1989		6422	1.48903	4.85e-05	0.00192836	0.620404	chin	6.42415		1524	-1.69172	9.63e-25	6.45e-23	8.64e-21	yau	40.629
2286	-1.23049	3.06e-12	2.99e-10	4e-08	gse25066	14.1681		9582	1.40659	2.98e-05	0.00140522	0.382406	chin	6.36656		9401	1.44068	1.85e-28	1.53e-26	1.67e-24	yau	39.9536
4701	-1.17226	8.21e-13	1.04e-10	1.08e-08	gse25066	14.1674		5806	1.08895	1.69e-06	0.000219496	0.0220002	chin	6.28574		4603	1.65263	4.35e-24	2.71e-22	3.9e-20	yau	38.6078
22885	-1.46475	2.13e-10	1.02e-08	2.76e-06	gse25066	14.1663		18	-1.51379	7.74e-05	0.00262363	0.98548	chin	6.22383		3070	1.6125	1.36e-24	8.98e-23	1.22e-20	yau	38.4841
10474	-1.22588	3e-12	2.96e-10	3.93e-08	gse25066	14.1248		5655	1.17335	5.02e-06	0.000447738	0.0650852	chin	6.2184		3479	-1.42647	2.63e-27	2.08e-25	2.36e-23	yau	37.9163
10965 /// 641371	-0.962004	2.29e-15	7.75e-13	3.02e-11	gse25066	14.084		9915	-1.22041	8.26e-06	0.000610109	0.106934	chin	6.2034		4001	1.12657	2.21e-34	2.39e-32	1.99e-30	yau	37.9161
11066	-1.06356	6.07e-14	1.31e-11	7.98e-10	gse25066	14.057		1556	-1.56655	0.00011237	0.00337445	1	chin	6.18684		79838	-2.00733	4.35e-19	1.76e-17	3.87e-15	yau	36.8573
4886	-2.0628	1.54e-07	2.41e-06	0.00190241	gse25066	14.0538		1116	1.49982	7.7e-05	0.00261824	0.980989	chin	6.1694		5888	0.977221	2.52e-37	3.14e-35	2.28e-33	yau	35.7654
9620	-1.13241	4.32e-13	6.2e-11	5.67e-09	gse25066	14.0017		55686	-0.953895	4.14e-07	7.65e-05	0.00540453	chin	6.08866		4312	2.27164	1.8e-16	5.41e-15	1.59e-12	yau	35.7641
80097	-0.802434	3.68e-18	4.86e-15	4.86e-14	gse25066	13.9896		25984	1.59839	0.000155319	0.00415969	1	chin	6.08789		10682	0.920958	4.82e-39	6.55e-37	4.35e-35	yau	35.2887
4054	-1.09802	2.05e-13	3.51e-11	2.69e-09	gse25066	13.9325		7090	-0.849704	7.98e-08	2.38e-05	0.00104428	chin	6.03102		4958	-1.43495	3.83e-25	2.63e-23	3.44e-21	yau	35.0364
10529	-0.953169	2.52e-15	8.31e-13	3.31e-11	gse25066	13.9156		3730	-1.15206	6.1e-06	0.000514446	0.0790762	chin	6.00786		6627	0.955663	4.72e-37	5.81e-35	4.27e-33	yau	34.7154
55663	-1.13231	5.45e-13	7.43e-11	7.15e-09	gse25066	13.8858		56904	-0.939718	5.45e-07	9.29e-05	0.00711326	chin	5.88587		6424	-1.61311	3.23e-22	1.78e-20	2.89e-18	yau	34.6674
2166	-0.941805	1.83e-15	6.35e-13	2.41e-11	gse25066	13.8806		1360	-2.23067	0.00249173	0.0262548	1	chin	5.80755		5984	0.98705	7.92e-36	9.25e-34	7.16e-32	yau	34.6465
388	-0.932986	1.7e-15	6.05e-13	2.23e-11	gse25066	13.7809		4281	1.13316	7.64e-06	0.000586242	0.0989488	chin	5.79835		29899	1.09917	4.65e-32	4.55e-30	4.19e-28	yau	34.4401
3428	1.11492	4.36e-13	6.2e-11	5.72e-09	gse25066	13.7805		585	-0.730245	1.16e-08	5.27e-06	0.00015245	chin	5.79375		1503	1.01494	1.73e-34	1.9e-32	1.56e-30	yau	34.2658
9742	-1.2814	2.07e-11	1.45e-09	2.69e-07	gse25066	13.6906		6279	1.13413	8.92e-06	0.000639734	0.115448	chin	5.72688		29980	0.983136	4.24e-35	4.83e-33	3.83e-31	yau	33.7933
3059	1.01816	4.4e-14	1.04e-11	5.78e-10	gse25066	13.5993		178	-1.19118	1.56e-05	0.000917164	0.20091	chin	5.7268		10742	-1.51032	4.79e-23	2.78e-21	4.29e-19	yau	33.7098
80757	-1.2935	3.13e-11	2.04e-09	4.07e-07	gse25066	13.5871		7272	1.19288	1.6e-05	0.000923207	0.205959	chin	5.72187		22948	0.942697	5.14e-36	6.08e-34	4.65e-32	yau	33.2667
54795	-1.51238	1.24e-09	4.3e-08	1.59e-05	gse25066	13.4713		1956	1.14545	1.03e-05	0.000707383	0.133841	chin	5.71017		51512	0.834091	9.22e-40	1.29e-37	8.34e-36	yau	32.5589
6515	1.23642	1.61e-11	1.18e-09	2.1e-07	gse25066	13.3442		827	1.24253	2.54e-05	0.00128612	0.326579	chin	5.70999		85458	-1.21485	1.83e-27	1.46e-25	1.65e-23	yau	32.4824
374	-1.56561	3.28e-09	9.68e-08	4.19e-05	gse25066	13.2825		55638	-1.2555	3.14e-05	0.00145194	0.403459	chin	5.65323		2331	-1.27501	3.35e-26	2.48e-24	3.01e-22	yau	32.4803
2194	-1.11422	1.7e-12	1.86e-10	2.23e-08	gse25066	13.1134		57728	-0.873411	3.38e-07	6.49e-05	0.00441845	chin	5.65147		3149	1.34504	1.35e-24	8.98e-23	1.21e-20	yau	32.1054
563	-1.52863	2.94e-09	8.83e-08	3.76e-05	gse25066	13.0412		4832	-0.834038	1.88e-07	4.1e-05	0.00245176	chin	5.61024		80310	-1.24863	2.1e-26	1.57e-24	1.89e-22	yau	32.0627
9	-1.50615	2.31e-09	7.26e-08	2.96e-05	gse25066	13.0063		7466	-0.984474	2.11e-06	0.000252309	0.0275235	chin	5.5866		51001	1.0286	6.76e-32	6.55e-30	6.1e-28	yau	32.0615
3675	-1.27616	7.29e-11	4.08e-09	9.46e-07	gse25066	12.9364		3485	-1.26062	3.77e-05	0.00163351	0.483284	chin	5.57669		9	-2.22728	4.1e-15	9.89e-14	3.58e-11	yau	32.0432
51316	0.991122	9.98e-14	2e-11	1.31e-09	gse25066	12.8854		79846	-0.892533	5.67e-07	9.54e-05	0.00739844	chin	5.57506		23303	-1.23718	1.99e-26	1.5e-24	1.79e-22	yau	31.7977
29968	1.07663	1.09e-12	1.34e-10	1.43e-08	gse25066	12.8785		57348	0.949008	1.35e-06	0.000188417	0.0175856	chin	5.57047		10024	0.740186	1.13e-43	1.88e-41	1.03e-39	yau	31.7876
12	-1.48941	2.53e-09	7.76e-08	3.24e-05	gse25066	12.8038		332	0.98808	2.31e-06	0.000261888	0.0301128	chin	5.56829		6713	1.19284	4.35e-27	3.39e-25	3.91e-23	yau	31.445
55643	-1.24452	5.72e-11	3.31e-09	7.43e-07	gse25066	12.7472		27074	1.36217	8.27e-05	0.0027185	1	chin	5.56138		8317	0.934994	6.07e-34	6.28e-32	5.48e-30	yau	31.0575
36	-1.26657	9.09e-11	4.94e-09	1.18e-06	gse25066	12.7181		11254	1.09272	8.65e-06	0.000627417	0.112005	chin	5.53223		1634	-1.31992	3.26e-24	2.06e-22	2.93e-20	yau	31.0003
64374	-1.0666	1.22e-12	1.44e-10	1.6e-08	gse25066	12.7064		26018	-1.04278	4.99e-06	0.000447738	0.0647388	chin	5.52891		3925	0.826524	1.36e-37	1.72e-35	1.23e-33	yau	30.4703
8900	1.03953	6.03e-13	8.05e-11	7.91e-09	gse25066	12.7027		57707	0.816383	1.74e-07	4.09e-05	0.00227818	chin	5.51762		5157	-1.4226	4.89e-22	2.59e-20	4.37e-18	yau	30.3162
1439	1.08692	2.12e-12	2.26e-10	2.78e-08	gse25066	12.688		7593	-0.864657	4.66e-07	8.37e-05	0.00607852	chin	5.47487		79901	-1.9154	2.33e-16	6.82e-15	2.05e-12	yau	29.9439
81490	-1.29233	1.6e-10	8.02e-09	2.07e-06	gse25066	12.6608		1356	1.41127	0.000135617	0.00377055	1	chin	5.45837		7704	-1.44909	2.25e-21	1.14e-19	2.01e-17	yau	29.9218
4067	0.996078	2.41e-13	3.93e-11	3.16e-09	gse25066	12.5689		90355	-0.926591	1.45e-06	0.000196177	0.01889	chin	5.41		10234	-1.59427	2.55e-19	1.06e-17	2.27e-15	yau	29.6417
79767	-1.07594	2.62e-12	2.62e-10	3.43e-08	gse25066	12.4613		140885	0.763178	8.47e-08	2.47e-05	0.00110805	chin	5.3972		1163	1.04875	6.95e-29	5.8e-27	6.25e-25	yau	29.5311
3945	1.21121	5.79e-11	3.32e-09	7.51e-07	gse25066	12.3999		54463	-1.12483	1.73e-05	0.00096992	0.222932	chin	5.35654		54829	-1.87479	2.18e-16	6.42e-15	1.92e-12	yau	29.3604
79176	-1.16588	2.51e-11	1.7e-09	3.27e-07	gse25066	12.3579		6278	2.19644	0.00368187	0.0330713	1	chin	5.34598		1111	0.874363	3.75e-34	3.98e-32	3.39e-30	yau	29.2261
91949	-1.12422	1.1e-11	8.77e-10	1.43e-07	gse25066	12.3212		8140	1.26261	5.86e-05	0.00220946	0.74837	chin	5.34376		1434	0.853866	7.45e-35	8.27e-33	6.72e-31	yau	29.1407
59307	-0.926449	5.6e-14	1.23e-11	7.36e-10	gse25066	12.2774		55612	0.810665	2.78e-07	5.6e-05	0.00362475	chin	5.31523		57088	-1.16001	8.36e-26	6.04e-24	7.51e-22	yau	29.0905
8228	-1.30248	3.93e-10	1.65e-08	5.06e-06	gse25066	12.2511		51700	0.942344	2.36e-06	0.000265026	0.0307377	chin	5.3021		29028	1.14626	4.84e-26	3.56e-24	4.35e-22	yau	29.0173
3930	0.995394	5.06e-13	7.03e-11	6.63e-09	gse25066	12.2394		1602	-1.10569	1.75e-05	0.000978773	0.22591	chin	5.25896		1789	0.893715	5.27e-33	5.28e-31	4.75e-29	yau	28.8475
4904	0.82147	1.28e-15	4.82e-13	1.68e-11	gse25066	12.2349		7802	-1.01939	7.71e-06	0.000587997	0.0998176	chin	5.21228		8404	-1.24568	9.3e-24	5.68e-22	8.33e-20	yau	28.6902
51411	1.44748	3.98e-09	1.14e-07	5.07e-05	gse25066	12.1592		7039	0.91159	1.93e-06	0.000236726	0.0251251	chin	5.20919		440	1.16555	2.75e-25	1.91e-23	2.47e-21	yau	28.6266
1612	0.779846	2.68e-16	1.6e-13	3.53e-12	gse25066	12.1441		2564	1.23436	6.24e-05	0.00228908	0.797197	chin	5.18986		8483	-1.69918	1.77e-17	5.94e-16	1.56e-13	yau	28.4659
29015	0.755214	1.11e-16	7.35e-14	1.47e-12	gse25066	12.0483		5825	-0.827733	6.56e-07	0.000106347	0.0085616	chin	5.11772		898	1.04366	7.49e-28	6.04e-26	6.74e-24	yau	28.3097
64132	-1.26269	3.21e-10	1.42e-08	4.15e-06	gse25066	11.9869		1825	0.998417	8.83e-06	0.000636658	0.114274	chin	5.04606		2205	-1.48754	9.32e-20	4.03e-18	8.3e-16	yau	28.3086
10607	-0.916576	9.81e-14	1.99e-11	1.29e-09	gse25066	11.9231		51604	-0.798252	4.94e-07	8.61e-05	0.00644739	chin	5.03393		4176	0.910061	1.2e-31	1.13e-29	1.08e-27	yau	28.1396
8416	-1.15267	4.55e-11	2.79e-09	5.91e-07	gse25066	11.9213		80310	-1.1337	3.66e-05	0.00159818	0.46903	chin	5.03003		10535	0.892742	1.09e-31	1.05e-29	9.83e-28	yau	27.6414
9308	0.736722	8.42e-17	5.85e-14	1.11e-12	gse25066	11.8425		23303	-0.984181	8.39e-06	0.000615367	0.108657	chin	4.99575		3481	-1.30424	6.41e-22	3.38e-20	5.73e-18	yau	27.6408
3306	-1.21078	1.87e-10	9.17e-09	2.42e-06	gse25066	11.7776		7869	-1.27078	0.000120799	0.00351199	1	chin	4.97882		9735	0.823027	4.33e-34	4.53e-32	3.9e-30	yau	27.4594
79932	-1.0481	6.12e-12	5.32e-10	8e-08	gse25066	11.7523		8291	0.629002	1.28e-08	5.6e-06	0.000167738	chin	4.96436		2053	-1.39958	5.54e-20	2.5e-18	4.94e-16	yau	26.9507
2947	-1.25839	4.59e-10	1.86e-08	5.91e-06	gse25066	11.7514		55861 /// 767557 /// 90196	-0.902456	3.93e-06	0.000373276	0.0509743	chin	4.87879		23768	-1.13505	4.14e-24	2.6e-22	3.71e-20	yau	26.5414
6926	-1.48313	1.25e-08	2.94e-07	0.000158629	gse25066	11.7191		57535	-1.05714	2.63e-05	0.00132237	0.338302	chin	4.84175		10351	-1.478	1.35e-18	5.09e-17	1.2e-14	yau	26.4104
53335	0.862856	3e-14	7.63e-12	3.95e-10	gse25066	11.6679		8228	-0.907902	4.72e-06	0.000429906	0.0612319	chin	4.83576		3627	1.6825	2.04e-16	6.03e-15	1.79e-12	yau	26.3996
51760	-1.34	2.34e-09	7.31e-08	2.99e-05	gse25066	11.5653		3006	-1.23698	0.000125869	0.00359866	1	chin	4.82431		5688	0.874115	9.27e-31	8.36e-29	8.35e-27	yau	26.2521
56935	0.991312	2.56e-12	2.58e-10	3.34e-08	gse25066	11.4917		987	-0.775804	6.12e-07	0.000101005	0.00798353	chin	4.82027		563	-1.59669	3.65e-17	1.18e-15	3.22e-13	yau	26.2456
8479	-1.0594	1.52e-11	1.13e-09	1.98e-07	gse25066	11.4615		10331	0.602159	1.11e-08	5.27e-06	0.000145063	chin	4.79054		26271	0.815981	6.86e-33	6.79e-31	6.19e-29	yau	26.2449
1555 /// 1556	-1.60983	8.32e-08	1.43e-06	0.00103558	gse25066	11.3971		9338	-1.00118	1.66e-05	0.000944652	0.213479	chin	4.78668		51155	0.895142	5.09e-29	4.33e-27	4.58e-25	yau	25.3268
7850	1.26046	9.41e-10	3.37e-08	1.21e-05	gse25066	11.3777		1153	-0.70969	1.81e-07	4.09e-05	0.0023634	chin	4.78516		93594	0.885423	3.13e-29	2.69e-27	2.82e-25	yau	25.2388
7345	1.10374	4.99e-11	2.98e-09	6.48e-07	gse25066	11.3707		10742	-1.17342	8.48e-05	0.00275592	1	chin	4.77743		8914	0.699245	8.38e-37	1.02e-34	7.57e-33	yau	25.2265
51310	-1.2091	3.98e-10	1.66e-08	5.13e-06	gse25066	11.3659		5507	-1.2139	0.000117539	0.00345072	1	chin	4.77042		7043	-1.01703	1.89e-25	1.32e-23	1.69e-21	yau	25.1457
2214 /// 2215	1.21872	4.75e-10	1.9e-08	6.12e-06	gse25066	11.3626		4651	0.827284	1.88e-06	0.000233013	0.0245018	chin	4.73649		7112	0.756699	1.16e-33	1.19e-31	1.05e-29	yau	24.9209
10079	-1.08431	3.36e-11	2.18e-09	4.37e-07	gse25066	11.3566		3212	-1.02497	2.43e-05	0.00127159	0.313088	chin	4.72924		10721	0.718977	3.1e-35	3.57e-33	2.8e-31	yau	24.8113
29956	-0.751858	9.46e-16	4.16e-13	1.25e-11	gse25066	11.2961		54847	-1.03131	2.75e-05	0.00134046	0.353219	chin	4.70382		5347	0.80957	5.13e-31	4.72e-29	4.62e-27	yau	24.5218
55204	-1.18895	3.43e-10	1.5e-08	4.42e-06	gse25066	11.2537		5274	-1.1945	0.00011615	0.00341758	1	chin	4.70031		8839	-1.62143	9.29e-16	2.47e-14	8.14e-12	yau	24.3734
5763	-1.15648	1.86e-10	9.13e-09	2.41e-06	gse25066	11.2532		10112	1.04617	3.27e-05	0.00148547	0.419881	chin	4.69234		8382	-1.17091	2.57e-21	1.29e-19	2.29e-17	yau	24.1097
1040	-1.10442	6.66e-11	3.76e-09	8.65e-07	gse25066	11.2388		3853	0.969853	1.47e-05	0.000880681	0.189814	chin	4.68674		9688	1.14527	1.41e-21	7.19e-20	1.26e-17	yau	23.8786
80183	1.0847	5.23e-11	3.08e-09	6.79e-07	gse25066	11.1525		10644	0.964097	1.41e-05	0.000860271	0.181942	chin	4.6768		55893	-1.00802	3.07e-24	1.96e-22	2.75e-20	yau	23.7015
79643	-1.02275	1.26e-11	9.69e-10	1.65e-07	gse25066	11.1469		419	1.01764	2.59e-05	0.00130517	0.332646	chin	4.66832		27161	0.798839	2.46e-30	2.2e-28	2.22e-26	yau	23.6522
10659	0.961395	2.55e-12	2.58e-10	3.34e-08	gse25066	11.1457		9658	-0.808075	1.87e-06	0.000233013	0.0243345	chin	4.62894		10733	0.77875	5.51e-31	5.02e-29	4.96e-27	yau	23.5643
9770	0.922087	8.5e-13	1.07e-10	1.11e-08	gse25066	11.13		51809	-1.02673	3.11e-05	0.00144443	0.399991	chin	4.62702		23649	0.859457	4.51e-28	3.67e-26	4.06e-24	yau	23.5024
27324	-1.56727	8.14e-08	1.4e-06	0.00101239	gse25066	11.1114		26136	0.881872	6.21e-06	0.000514446	0.0805382	chin	4.59179		10418	-1.02159	2.49e-23	1.48e-21	2.23e-19	yau	23.0923
977	-1.03547	2.09e-11	1.45e-09	2.72e-07	gse25066	11.0586		5578	0.825862	2.89e-06	0.000291464	0.0375179	chin	4.57487		4830	1.1094	2.8e-21	1.38e-19	2.5e-17	yau	22.8018
9858	-1.00755	1.1e-11	8.77e-10	1.44e-07	gse25066	11.0405		6241	1.10024	7.24e-05	0.0025262	0.922707	chin	4.55543		2006	-1.02121	4.79e-23	2.78e-21	4.29e-19	yau	22.7935
51016	-1.36687	8.77e-09	2.19e-07	0.000111264	gse25066	11.0125		5266	0.931786	1.29e-05	0.000822412	0.167159	chin	4.55463		9358	-1.1651	4.94e-20	2.25e-18	4.4e-16	yau	22.494
29903	-1.19243	5.87e-10	2.25e-08	7.55e-06	gse25066	11.008		6478	-1.0004	2.92e-05	0.00139001	0.375604	chin	4.53592		10213	0.714575	1.14e-31	1.08e-29	1.02e-27	yau	22.112
4600	0.847982	1.06e-13	2.09e-11	1.39e-09	gse25066	11.0024		84747	-0.717269	4.78e-07	8.47e-05	0.00623439	chin	4.53372		9547	-1.85832	1.78e-12	3.04e-11	1.53e-08	yau	21.8346
5097	-0.999156	1.17e-11	9.25e-10	1.53e-07	gse25066	10.9228		79094	0.535902	3.79e-09	2.92e-06	4.96e-05	chin	4.51325		125	-1.80334	8.91e-13	1.59e-11	7.66e-09	yau	21.7304
2123	0.978149	7.21e-12	6.07e-10	9.42e-08	gse25066	10.8984		991	1.18333	0.000156382	0.00417115	1	chin	4.50355		3908	-0.989314	2.34e-22	1.31e-20	2.09e-18	yau	21.3995
8906	-0.806927	3.25e-14	8.1e-12	4.28e-10	gse25066	10.8839		10455	-0.899304	1.1e-05	0.00073582	0.142078	chin	4.45965		4582	-1.26403	1.64e-17	5.56e-16	1.45e-13	yau	21.2165
64788	-0.839697	1.28e-13	2.45e-11	1.68e-09	gse25066	10.8258		55816	0.869601	7.51e-06	0.000582838	0.0972386	chin	4.45636		1846	-1.51039	9.47e-15	2.23e-13	8.26e-11	yau	21.1814
5255	-1.02082	2.77e-11	1.85e-09	3.61e-07	gse25066	10.7766		55614	-0.937099	1.9e-05	0.00104079	0.245239	chin	4.42354		10186	-1.05856	2.12e-20	9.99e-19	1.89e-16	yau	20.8266
100137047	-1.18405	8.12e-10	2.95e-08	1.04e-05	gse25066	10.7633		5214	1.01905	4.72e-05	0.00189929	0.603834	chin	4.40865		3487	-1.05103	1.63e-20	7.78e-19	1.46e-16	yau	20.797
3909	-1.32706	7.76e-09	2e-07	9.86e-05	gse25066	10.7624		51155	0.918478	1.59e-05	0.000923207	0.205328	chin	4.40695		10797	0.937493	7.77e-23	4.48e-21	6.96e-19	yau	20.7276
3615	-0.881351	6.17e-13	8.16e-11	8.1e-09	gse25066	10.7607		79006	-1.06021	7.07e-05	0.00248758	0.901564	chin	4.40043		81620	0.870225	1.86e-24	1.21e-22	1.67e-20	yau	20.6512
64581	1.08926	1.43e-10	7.31e-09	1.86e-06	gse25066	10.722		51117	-0.633723	1.16e-07	2.93e-05	0.0015176	chin	4.39499		2643	1.059	4.13e-20	1.89e-18	3.68e-16	yau	20.5273
55890	-1.22766	1.92e-09	6.19e-08	2.45e-05	gse25066	10.7019		8566	0.733063	1.07e-06	0.000156211	0.0139636	chin	4.37644		5709	1.35927	8.06e-16	2.18e-14	7.08e-12	yau	20.516
1632	-0.862318	5.94e-13	8e-11	7.78e-09	gse25066	10.5432		9654	0.797149	4.45e-06	0.00041378	0.0577205	chin	4.26638		6451	-1.13635	9.51e-19	3.64e-17	8.44e-15	yau	20.479
51097	-1.00849	3.57e-11	2.27e-09	4.64e-07	gse25066	10.5359		10562	1.15724	0.000206813	0.00493064	1	chin	4.26375		4521	1.11656	4.59e-19	1.84e-17	4.08e-15	yau	20.4752
3576	1.26469	5.21e-09	1.42e-07	6.63e-05	gse25066	10.4759		9742	-0.689663	6.77e-07	0.000108348	0.00882973	chin	4.25481		6921	0.836433	4.33e-25	2.94e-23	3.88e-21	yau	20.3787
55107	-1.19038	1.66e-09	5.48e-08	2.13e-05	gse25066	10.4515		25875	-0.585263	5.91e-08	1.89e-05	0.000772965	chin	4.2306		2353	-1.6868	8.36e-13	1.5e-11	7.19e-09	yau	20.3731
92579	-0.677448	4.9e-16	2.59e-13	6.47e-12	gse25066	10.3713		26227	1.04433	9.41e-05	0.00297518	1	chin	4.20495		79679	-1.87991	1.83e-11	2.66e-10	1.55e-07	yau	20.1855
595	-1.10454	4.8e-10	1.91e-08	6.18e-06	gse25066	10.2931		10518	0.599291	9.77e-08	2.73e-05	0.00127743	chin	4.20114		4036	-1.47276	2.55e-14	5.71e-13	2.22e-10	yau	20.02
5050	-0.942351	1.24e-11	9.69e-10	1.62e-07	gse25066	10.2769		55893	-0.799572	6.23e-06	0.000514446	0.080728	chin	4.1624		2842	0.971711	2.75e-21	1.37e-19	2.46e-17	yau	19.9786
4478	0.921044	7.01e-12	5.97e-10	9.15e-08	gse25066	10.2739		9833	0.986185	6.08e-05	0.00225929	0.776241	chin	4.15798		4172	0.644046	2.26e-31	2.1e-29	2.04e-27	yau	19.7372
10103	-1.33201	1.97e-08	4.28e-07	0.000248065	gse25066	10.2643		3667	-1.01607	8.12e-05	0.00270567	1	chin	4.15599		8833	0.750588	5.28e-27	4.08e-25	4.75e-23	yau	19.7233
90362	-1.22143	4.13e-09	1.16e-07	5.26e-05	gse25066	10.2408		26636	0.786035	5.2e-06	0.000456072	0.0674103	chin	4.15371		7443	0.834065	2.82e-24	1.81e-22	2.53e-20	yau	19.6416
124641 /// 1801	-0.911646	8.27e-12	6.81e-10	1.08e-07	gse25066	10.1032		7357	-0.882719	2.02e-05	0.00108859	0.259651	chin	4.14486		56943	0.844871	5.73e-24	3.55e-22	5.14e-20	yau	19.6362
18	-1.29855	1.69e-08	3.77e-07	0.000213351	gse25066	10.0922		445	1.14738	0.000265044	0.0057873	1	chin	4.10383		7373	-0.920214	7.12e-22	3.73e-20	6.36e-18	yau	19.4605
146542	-0.727126	1.65e-14	4.63e-12	2.17e-10	gse25066	10.0223		11068	-0.623455	2.62e-07	5.38e-05	0.00342619	chin	4.10304		8208	1.04226	2.15e-19	9.04e-18	1.91e-15	yau	19.456
8531	1.03708	2.22e-10	1.06e-08	2.86e-06	gse25066	10.0126		23324	-0.710231	1.68e-06	0.000219496	0.0218718	chin	4.10148		7804	0.831138	1.36e-23	8.23e-22	1.22e-19	yau	19.0042
161291	-0.787759	2.26e-13	3.79e-11	2.97e-09	gse25066	9.96149		79755	0.772804	5.29e-06	0.000459801	0.0686364	chin	4.07769		6038	-1.04227	6.32e-19	2.49e-17	5.61e-15	yau	18.9687
1020	-1.1886	4.19e-09	1.17e-07	5.34e-05	gse25066	9.95786		55506	0.743984	3.43e-06	0.000338831	0.0446112	chin	4.06527		5860	-1.26034	1.15e-15	3.01e-14	1.01e-11	yau	18.8294
3572	-1.05253	3.6e-10	1.54e-08	4.64e-06	gse25066	9.94024		2737	-0.850828	1.7e-05	0.000959093	0.218593	chin	4.05903		1515	0.910508	2.74e-21	1.37e-19	2.44e-17	yau	18.7228
5788	1.10685	1.06e-09	3.75e-08	1.36e-05	gse25066	9.93282		1027	-0.821686	1.16e-05	0.00076271	0.150223	chin	4.05477		4023	-1.41655	6.41e-14	1.35e-12	5.57e-10	yau	18.6883
9404	0.760032	9.6e-14	1.98e-11	1.26e-09	gse25066	9.89386		266655	-0.715059	2.19e-06	0.000254107	0.0284959	chin	4.04692		9353	-0.957297	3.55e-20	1.63e-18	3.16e-16	yau	18.6198
9103	0.836885	1.51e-12	1.68e-10	1.98e-08	gse25066	9.89247		57763	-0.637835	4.64e-07	8.37e-05	0.00605394	chin	4.03982		730	-1.24801	1.31e-15	3.42e-14	1.15e-11	yau	18.5719
9179	-0.958402	4.81e-11	2.9e-09	6.25e-07	gse25066	9.88824		79269	-0.970222	6.87e-05	0.00244466	0.876175	chin	4.03915		7060	-1.33146	1.51e-14	3.46e-13	1.32e-10	yau	18.4024
7494	-0.955103	5.39e-11	3.16e-09	7e-07	gse25066	9.80733		51380	-0.993409	8.66e-05	0.00279084	1	chin	4.03593		10237	1.02239	1.08e-18	4.09e-17	9.55e-15	yau	18.3705
3553	0.832699	1.68e-12	1.85e-10	2.2e-08	gse25066	9.80385		5577	-1.14317	0.000303786	0.00630597	1	chin	4.02103		28998	0.940116	8.6e-20	3.75e-18	7.66e-16	yau	17.9238
4931	-1.1682	4.17e-09	1.17e-07	5.32e-05	gse25066	9.78892		23761	-0.710535	2.21e-06	0.000254107	0.028693	chin	4.01917		9793	0.643672	2.04e-28	1.67e-26	1.83e-24	yau	17.8242
63926	-1.04729	4.74e-10	1.9e-08	6.1e-06	gse25066	9.76523		55435	-0.728831	3.25e-06	0.000324886	0.0422634	chin	3.99964		51466	-1.11092	1e-16	3.1e-15	8.86e-13	yau	17.7724
55450	-1.03269	3.52e-10	1.52e-08	4.54e-06	gse25066	9.76266		10568	1.12047	0.000279631	0.00595714	1	chin	3.98148		27299	1.38679	1.72e-13	3.47e-12	1.49e-09	yau	17.7003
3880	-1.12166	2.05e-09	6.54e-08	2.62e-05	gse25066	9.74508		94239	-0.70951	2.52e-06	0.000271649	0.0328323	chin	3.97166		4141	0.608344	9.3e-30	8.15e-28	8.38e-26	yau	17.6611
5595	-0.999725	1.79e-10	8.86e-09	2.32e-06	gse25066	9.7444		2348	1.08824	0.000225103	0.00517342	1	chin	3.96949		5557	0.737579	1.84e-24	1.2e-22	1.65e-20	yau	17.5072
64320	-1.03895	4.53e-10	1.85e-08	5.83e-06	gse25066	9.7082		576	-1.01218	0.000120019	0.00350272	1	chin	3.96849		84823	0.699573	1.29e-25	9.26e-24	1.16e-21	yau	17.4119
1877	-0.731034	5.31e-14	1.19e-11	6.98e-10	gse25066	9.70464		8416	-0.977004	8.92e-05	0.00286251	1	chin	3.95644		51226	-1.00724	5.34e-18	1.89e-16	4.73e-14	yau	17.3972
4350	-0.752788	1.38e-13	2.61e-11	1.81e-09	gse25066	9.68072		23007	0.870604	2.94e-05	0.00139476	0.378222	chin	3.94476		150	-0.98546	2.29e-18	8.44e-17	2.03e-14	yau	17.3837
9120	-1.21527	1.14e-08	2.72e-07	0.000144119	gse25066	9.6536		4188	0.623908	4.99e-07	8.61e-05	0.00650892	chin	3.93189		6387	-1.00528	6.4e-18	2.25e-16	5.67e-14	yau	17.2843
3249	-0.965454	1.26e-10	6.57e-09	1.64e-06	gse25066	9.55683		1906	0.854429	2.54e-05	0.00128612	0.326579	chin	3.92649		55247	0.653289	3.7e-27	2.91e-25	3.33e-23	yau	17.2674
80021	-0.669145	5.63e-15	1.77e-12	7.41e-11	gse25066	9.53521		6398	0.898877	4.41e-05	0.00181373	0.564561	chin	3.91521		26150	1.07376	8.43e-17	2.64e-15	7.44e-13	yau	17.2595
9052	-1.36225	1.03e-07	1.7e-06	0.0012781	gse25066	9.51832		728661	-0.781582	9.88e-06	0.00068996	0.127864	chin	3.91186		51053	0.965071	1.51e-18	5.65e-17	1.34e-14	yau	17.1976
834	0.752469	2.89e-13	4.49e-11	3.79e-09	gse25066	9.43554		11059	-0.996662	0.000122233	0.00354098	1	chin	3.89975		6505	-1.53123	5.87e-12	9.1e-11	5.01e-08	yau	17.1975
63920	-1.00934	4.63e-10	1.87e-08	5.96e-06	gse25066	9.42181		427	-0.777337	1.06e-05	0.000717633	0.136972	chin	3.86725		3708	-0.970165	2.04e-18	7.55e-17	1.81e-14	yau	17.1629
587	-0.830309	4.93e-12	4.4e-10	6.44e-08	gse25066	9.38855		79641	-0.78297	1.22e-05	0.000791255	0.157385	chin	3.8478		55970	-0.834344	3.02e-21	1.49e-19	2.7e-17	yau	17.1205
144195 /// 6515	0.826584	4.66e-12	4.19e-10	6.09e-08	gse25066	9.36661		5860	-1.02618	0.000178221	0.00449768	1	chin	3.84719		58494	-0.763956	4.07e-23	2.39e-21	3.65e-19	yau	17.1053
3875	-0.889031	2.95e-11	1.94e-09	3.84e-07	gse25066	9.36119		4814	-0.642715	1.07e-06	0.000156211	0.0139078	chin	3.8382		857	-0.904179	1.31e-19	5.57e-18	1.16e-15	yau	17.074
7755	-1.08055	2.33e-09	7.3e-08	2.98e-05	gse25066	9.32736		3898	0.660189	1.71e-06	0.000219605	0.0222273	chin	3.80783		6373	1.36822	4.06e-13	7.67e-12	3.5e-09	yau	16.9546
27124	-1.08042	2.37e-09	7.36e-08	3.03e-05	gse25066	9.31946		4054	-0.681885	2.61e-06	0.000276106	0.0339352	chin	3.80716		699	0.747801	2.16e-23	1.3e-21	1.94e-19	yau	16.9487
113178	-0.800013	2.49e-12	2.55e-10	3.26e-08	gse25066	9.28302		23116	-0.738897	7.41e-06	0.00057855	0.0959595	chin	3.79083		8614	-1.49268	4.62e-12	7.35e-11	3.94e-08	yau	16.9204
65993	-0.832627	7.33e-12	6.13e-10	9.57e-08	gse25066	9.2712		64359	0.82345	2.52e-05	0.00128612	0.324596	chin	3.78636		6279	1.68605	9.35e-11	1.24e-09	7.88e-07	yau	16.91
1520	0.983887	4.57e-10	1.86e-08	5.89e-06	gse25066	9.1892		79605	0.992388	0.000153511	0.00411968	1	chin	3.78483		51232	-0.928478	7.64e-19	2.96e-17	6.78e-15	yau	16.8214
28663 /// 28738 /// 28755	0.981066	4.46e-10	1.83e-08	5.75e-06	gse25066	9.17344		2938	0.922113	7.92e-05	0.00266414	1	chin	3.78197		6472	0.678973	1.79e-25	1.27e-23	1.61e-21	yau	16.803
318	-1.15692	1.19e-08	2.81e-07	0.00015013	gse25066	9.16943		11201	-0.903353	7.02e-05	0.00248335	0.895345	chin	3.75219		2273	-0.975564	7.54e-18	2.62e-16	6.67e-14	yau	16.7042
4485	-0.876585	3.52e-11	2.27e-09	4.57e-07	gse25066	9.16364		8884	0.820194	2.7e-05	0.0013305	0.346766	chin	3.74758		2922	-1.31675	2.18e-13	4.33e-12	1.88e-09	yau	16.6728
9368	-0.87812	3.92e-11	2.42e-09	5.1e-07	gse25066	9.13821		5336	0.88056	5.56e-05	0.00214428	0.71022	chin	3.74702		1842	-0.912623	8.44e-19	3.25e-17	7.49e-15	yau	16.4942
1917	-1.29233	8.49e-08	1.45e-06	0.00105591	gse25066	9.13821		4128	-1.16052	0.000604204	0.0102442	1	chin	3.73551		6996	0.668231	2.82e-25	1.95e-23	2.53e-21	yau	16.4048
8543	0.942257	2.42e-10	1.14e-08	3.13e-06	gse25066	9.06077		55733	-0.651318	1.86e-06	0.000233013	0.0242056	chin	3.7325		11122	-1.19672	1.99e-14	4.52e-13	1.73e-10	yau	16.3963
80736	-1.08282	4.31e-09	1.2e-07	5.49e-05	gse25066	9.05817		8722	-0.70397	5.01e-06	0.000447738	0.0649906	chin	3.7313		3422	0.752723	1.67e-22	9.52e-21	1.5e-18	yau	16.3918
2065	-0.742465	6.45e-13	8.43e-11	8.45e-09	gse25066	9.05111		11122	-0.970643	0.000147781	0.00402352	1	chin	3.71793		8544	1.00831	6.3e-17	2.01e-15	5.56e-13	yau	16.3354
962	0.916291	1.36e-10	7.04e-09	1.77e-06	gse25066	9.03915		23397	0.681298	3.57e-06	0.000347446	0.0463367	chin	3.7115		8857	-1.41806	3.05e-12	5.02e-11	2.61e-08	yau	16.3309
3820	1.07051	3.83e-09	1.1e-07	4.88e-05	gse25066	9.0109		79627	0.790898	2.14e-05	0.00113959	0.276202	chin	3.69238		23362	-1.40322	2.6e-12	4.35e-11	2.23e-08	yau	16.2554
9595	0.955237	3.72e-10	1.57e-08	4.79e-06	gse25066	9.00783		79600	-0.672696	3.27e-06	0.000324886	0.0424569	chin	3.69022		2330	-0.996613	5.39e-17	1.73e-15	4.76e-13	yau	16.2131
79006	-1.00729	1.37e-09	4.71e-08	1.76e-05	gse25066	8.92735		1580	-1.28874	0.00137382	0.0176234	1	chin	3.68847		1978	0.970157	2.43e-17	8.09e-16	2.15e-13	yau	16.118
80173	-1.37545	3.28e-07	4.54e-06	0.0040251	gse25066	8.91774		54502	-0.657505	2.63e-06	0.000276106	0.0341871	chin	3.66891		26040	-0.994854	7.35e-17	2.32e-15	6.49e-13	yau	16.0505
51161	-0.961919	5.39e-10	2.1e-08	6.94e-06	gse25066	8.9156		4233	0.927737	0.000118442	0.00346945	1	chin	3.64276		4173	0.802164	1.17e-20	5.65e-19	1.05e-16	yau	15.9879
9447	0.763591	2.16e-12	2.27e-10	2.83e-08	gse25066	8.9075		253782	-0.750572	1.45e-05	0.000875029	0.186756	chin	3.63243		8522	-0.645866	1.87e-25	1.32e-23	1.68e-21	yau	15.9717
57111	-0.781976	4.43e-12	4.04e-10	5.79e-08	gse25066	8.87811		7227	-0.796265	2.85e-05	0.00136839	0.365828	chin	3.61955		9823	-1.0552	7.53e-16	2.05e-14	6.61e-12	yau	15.958
301	0.963994	6.25e-10	2.37e-08	8.04e-06	gse25066	8.87258		3295	-0.594394	8.55e-07	0.000130999	0.0111535	chin	3.60668		5427	0.695008	1.18e-23	7.19e-22	1.06e-19	yau	15.9342
6280	1.34151	2.56e-07	3.69e-06	0.00315021	gse25066	8.84232		2517	-0.760814	1.95e-05	0.00105837	0.251421	chin	3.58312		25788	0.742608	4.9e-22	2.59e-20	4.38e-18	yau	15.825
4033	1.15288	2.24e-08	4.77e-07	0.000282274	gse25066	8.81878		1871	0.777825	2.48e-05	0.0012832	0.319649	chin	3.58181		10628	-0.867258	6.17e-19	2.45e-17	5.48e-15	yau	15.7924
6279	1.44233	7.77e-07	9.16e-06	0.00939436	gse25066	8.81201		5141	-0.837398	5.61e-05	0.00215844	0.716959	chin	3.5599		4148	-1.12649	9.62e-15	2.27e-13	8.4e-11	yau	15.7895
55702	-1.2079	5.09e-08	9.58e-07	0.000636876	gse25066	8.80944		11001	-1.11702	0.000676568	0.0109905	1	chin	3.54061		358	-0.866664	6.72e-19	2.64e-17	5.97e-15	yau	15.7496
133	0.897791	1.55e-10	7.82e-09	2e-06	gse25066	8.80803		51133	-0.873518	8.98e-05	0.00286771	1	chin	3.53483		10165	0.677708	9.01e-24	5.55e-22	8.08e-20	yau	15.6178
11145	-1.15403	2.35e-08	4.95e-07	0.000295299	gse25066	8.8047		114327	-0.824869	5.19e-05	0.00203123	0.663144	chin	3.53475		8611	-0.771538	6.26e-21	3.07e-19	5.59e-17	yau	15.5876
1236	0.883271	1.11e-10	5.84e-09	1.44e-06	gse25066	8.79294		50865	-0.797807	3.78e-05	0.00163351	0.485122	chin	3.52793		11260	0.716812	3.68e-22	1.99e-20	3.29e-18	yau	15.3645
3936	0.852628	5.03e-11	2.99e-09	6.53e-07	gse25066	8.78109		1058	0.932857	0.000166725	0.00430703	1	chin	3.52433		7049	-1.24354	4.49e-13	8.36e-12	3.87e-09	yau	15.3553
56949	-0.99153	1.54e-09	5.16e-08	1.97e-05	gse25066	8.73848		2886	1.17546	0.00101958	0.0144443	1	chin	3.51648		9791	0.72946	1.08e-21	5.52e-20	9.64e-18	yau	15.2946
7454	0.851494	5.96e-11	3.41e-09	7.73e-07	gse25066	8.70637		5025	-0.715146	1.24e-05	0.000797029	0.160079	chin	3.50917		92140	0.722384	7.18e-22	3.74e-20	6.42e-18	yau	15.2739
3561	0.787797	9.88e-12	8.01e-10	1.29e-07	gse25066	8.6698		9120	-0.992973	0.000298463	0.00624677	1	chin	3.50034		23371	-0.702938	1.87e-22	1.06e-20	1.67e-18	yau	15.2739
21	-0.86428	1.03e-10	5.51e-09	1.34e-06	gse25066	8.63003		10097	0.678976	7.04e-06	0.000560154	0.0912704	chin	3.49825		9650	0.792789	5.99e-20	2.66e-18	5.34e-16	yau	15.2394
1956	0.944374	7.41e-10	2.73e-08	9.53e-06	gse25066	8.62215		2879	-0.506346	1.31e-07	3.24e-05	0.0017115	chin	3.48514		26289	-1.0004	7.19e-16	1.96e-14	6.31e-12	yau	15.1493
375449	-0.855158	8.28e-11	4.54e-09	1.07e-06	gse25066	8.62168		23362	-1.18032	0.00115281	0.0157587	1	chin	3.46806		16	0.669575	2.68e-23	1.58e-21	2.4e-19	yau	15.1138
958	0.674947	1.73e-13	3.13e-11	2.27e-09	gse25066	8.61403		55930	-0.816703	5.69e-05	0.00217404	0.727605	chin	3.46663		7534	0.786679	9.05e-20	3.93e-18	8.05e-16	yau	14.981
5293	0.872569	1.36e-10	7.04e-09	1.76e-06	gse25066	8.60892		85377	0.664936	6.12e-06	0.000514446	0.0793325	chin	3.46662		2697	-1.29178	2.59e-12	4.34e-11	2.22e-08	yau	14.9675
9263	0.826616	3.89e-11	2.42e-09	5.06e-07	gse25066	8.60515		185	-1.41335	0.0035615	0.0323892	1	chin	3.4604		1153	-0.685735	1.51e-22	8.63e-21	1.35e-18	yau	14.9641
55184	-0.918133	4.3e-10	1.78e-08	5.55e-06	gse25066	8.59951		3572	-0.843192	8.2e-05	0.00271004	1	chin	3.44551		51115	0.81134	4.07e-19	1.66e-17	3.62e-15	yau	14.9205
11284	-0.705131	6.65e-13	8.61e-11	8.72e-09	gse25066	8.58655		6451	-0.926572	0.000192172	0.00477254	1	chin	3.44343		2192	-0.774124	6.63e-20	2.9e-18	5.9e-16	yau	14.8466
7128	0.753448	4.3e-12	3.97e-10	5.62e-08	gse25066	8.56415		6252	-1.10468	0.00076566	0.0117518	1	chin	3.44216		5327	-1.31885	5.66e-12	8.84e-11	4.83e-08	yau	14.833
10560	-0.909204	4.02e-10	1.67e-08	5.19e-06	gse25066	8.54251		28972	-0.697872	1.18e-05	0.000772695	0.152945	chin	3.4383		11274	0.938398	3.45e-16	9.84e-15	3.03e-12	yau	14.5099
4642	-1.2571	1.6e-07	2.49e-06	0.00198158	gse25066	8.54207		60314	-0.643365	4.55e-06	0.000420619	0.0591307	chin	3.43655		2539	0.826016	3.14e-18	1.14e-16	2.78e-14	yau	14.4577
241	0.866325	1.65e-10	8.27e-09	2.14e-06	gse25066	8.47441		26960	-0.89118	0.00014635	0.00400114	1	chin	3.41733		26018	-0.871697	2.75e-17	9.03e-16	2.43e-13	yau	14.4363
8976	-1.08432	1.58e-08	3.55e-07	0.000199117	gse25066	8.45993		10103	-1.19502	0.00140212	0.0178988	1	chin	3.40964		4283	1.57287	6.8e-10	7.87e-09	5.66e-06	yau	14.4192
5914	-0.782598	1.55e-11	1.14e-09	2.02e-07	gse25066	8.45983		56913	0.812117	6.36e-05	0.00232366	0.811438	chin	3.40826		4629	-0.935576	4.7e-16	1.32e-14	4.13e-12	yau	14.3408
64112	-0.672495	2.96e-13	4.54e-11	3.88e-09	gse25066	8.42594		64921	-0.954386	0.000275265	0.00592182	1	chin	3.39785		23541	-1.20349	1.28e-12	2.24e-11	1.1e-08	yau	14.3112
9135	-0.705772	1.18e-12	1.42e-10	1.55e-08	gse25066	8.41736		9254	-1.01432	0.000450473	0.00840904	1	chin	3.39427		57509	-0.765975	2.17e-19	9.09e-18	1.93e-15	yau	14.2952
1075	0.92684	8.42e-10	3.04e-08	1.08e-05	gse25066	8.41087		699	0.858745	0.000112986	0.00337782	1	chin	3.38944		5708	0.586172	4.4e-25	2.97e-23	3.95e-21	yau	14.2771
6386	0.747311	5.59e-12	4.95e-10	7.3e-08	gse25066	8.4094		22885	-0.848936	0.000107905	0.00327528	1	chin	3.3677		26586	0.793141	1.02e-18	3.88e-17	9.03e-15	yau	14.2704
2019	1.187	8.32e-08	1.43e-06	0.0010346	gse25066	8.4041		9633	-0.897038	0.000188146	0.00471191	1	chin	3.34192		6999	1.01211	8.52e-15	2.02e-13	7.43e-11	yau	14.2402
403	-0.704699	1.21e-12	1.44e-10	1.58e-08	gse25066	8.39827		10205	0.787097	5.75e-05	0.00217971	0.734352	chin	3.33773		7079	-1.2362	3.04e-12	5.02e-11	2.61e-08	yau	14.2367
64208	1.05205	1.08e-08	2.61e-07	0.000136792	gse25066	8.38119		25975	0.882225	0.000170305	0.00437361	1	chin	3.32491		25926	0.756371	1.66e-19	6.99e-18	1.47e-15	yau	14.205
9524	-0.641664	8.72e-14	1.83e-11	1.15e-09	gse25066	8.37974		23175	0.746434	3.64e-05	0.00159623	0.466435	chin	3.31362		3978	0.5586	5.8e-26	4.23e-24	5.21e-22	yau	14.0972
8434	1.18344	8.73e-08	1.49e-06	0.00108587	gse25066	8.35379		2762	0.692261	1.65e-05	0.000944652	0.213177	chin	3.31017		2200	-1.12073	2.81e-13	5.45e-12	2.43e-09	yau	14.0659
914	0.898553	5.58e-10	2.17e-08	7.18e-06	gse25066	8.31446		23389	-0.736312	3.26e-05	0.00148547	0.418656	chin	3.30352		79776	-0.812459	5.25e-18	1.86e-16	4.65e-14	yau	14.0391
915	1.01413	6.6e-09	1.74e-07	8.39e-05	gse25066	8.29617		56912	-0.745383	3.78e-05	0.00163351	0.484719	chin	3.2964		216	-1.1205	3.18e-13	6.1e-12	2.74e-09	yau	14.0043
2203	-0.825963	9.21e-11	4.98e-09	1.19e-06	gse25066	8.28931		55198	-0.699027	1.95e-05	0.00105837	0.250846	chin	3.29284		7296	0.700519	1.12e-20	5.41e-19	9.96e-17	yau	13.977
10096	0.630359	7.16e-14	1.52e-11	9.41e-10	gse25066	8.28625		79666	-0.820079	0.000100958	0.00310276	1	chin	3.27692		7167	0.663641	8.88e-22	4.57e-20	7.93e-18	yau	13.9708
2317	-0.822351	8.75e-11	4.78e-09	1.13e-06	gse25066	8.27115		8073	-0.656038	1.02e-05	0.000701585	0.131381	chin	3.27573		27303	-0.644154	3.15e-22	1.75e-20	2.82e-18	yau	13.8507
26636	0.597527	1.77e-14	4.88e-12	2.34e-10	gse25066	8.21651		9987	-0.574267	2.02e-06	0.000244657	0.0263421	chin	3.26978		4016	-0.99343	1.15e-14	2.68e-13	1e-10	yau	13.8474
10455	-0.799617	5.45e-11	3.17e-09	7.08e-07	gse25066	8.20682		8195	-0.582342	2.67e-06	0.00027854	0.0347617	chin	3.24526		11047	0.70815	3.03e-20	1.41e-18	2.71e-16	yau	13.8216
221061	0.844235	2e-10	9.66e-09	2.58e-06	gse25066	8.18882		55793	-0.775197	6.56e-05	0.00237212	0.837328	chin	3.24264		8894	0.687616	8.07e-21	3.93e-19	7.2e-17	yau	13.8162
5167	-0.963672	3.24e-09	9.58e-08	4.13e-05	gse25066	8.1816		11158 /// 11159	-0.576568	2.38e-06	0.000265026	0.0309942	chin	3.24196		10248	0.644175	3.63e-22	1.98e-20	3.25e-18	yau	13.8109
10856	-0.883217	5.66e-10	2.19e-08	7.28e-06	gse25066	8.16753		388	-0.749109	4.82e-05	0.0019242	0.617239	chin	3.23359		23024	-0.585401	2.75e-24	1.78e-22	2.47e-20	yau	13.7923
10230	-1.02369	1.08e-08	2.61e-07	0.000136873	gse25066	8.15495		79629	-0.620877	6.21e-06	0.000514446	0.0805382	chin	3.23282		29901	0.788726	3.71e-18	1.33e-16	3.29e-14	yau	13.7476
5778	0.725896	6.51e-12	5.62e-10	8.5e-08	gse25066	8.12028		9201	-1.17237	0.00175801	0.0208975	1	chin	3.22987		4856	-0.818424	1.63e-17	5.53e-16	1.44e-13	yau	13.7405
10982	0.604166	3.92e-14	9.48e-12	5.16e-10	gse25066	8.09957		2810	0.759221	5.67e-05	0.0021739	0.724154	chin	3.22423		10516	-0.881277	3.83e-16	1.08e-14	3.37e-12	yau	13.5862
931	1.03485	1.5e-08	3.41e-07	0.000189836	gse25066	8.09566		5921	-0.69377	2.27e-05	0.00119805	0.292678	chin	3.22142		1805	-1.06807	1.94e-13	3.88e-12	1.68e-09	yau	13.5786
6402	1.08189	3.4e-08	6.79e-07	0.000426352	gse25066	8.08048		51398	-0.559095	1.76e-06	0.000223822	0.0228745	chin	3.21775		51182	0.704392	6.01e-20	2.66e-18	5.35e-16	yau	13.5391
64743	-0.911025	1.37e-09	4.7e-08	1.75e-05	gse25066	8.07592		637	0.661928	1.39e-05	0.000858326	0.179039	chin	3.21568		3043	-1.33239	8.44e-11	1.13e-09	7.11e-07	yau	13.4223
79087	-0.985828	6.57e-09	1.73e-07	8.34e-05	gse25066	8.06677		9749	0.495035	3.3e-07	6.49e-05	0.00431467	chin	3.20829		23532	1.27932	3.42e-11	4.81e-10	2.9e-07	yau	13.389
10421	-0.745006	1.53e-11	1.13e-09	1.99e-07	gse25066	8.05763		5046	-1.0882	0.00115795	0.0158124	1	chin	3.19529		1346	-0.874939	5.25e-16	1.45e-14	4.61e-12	yau	13.3687
5327	-1.19496	1.88e-07	2.84e-06	0.00232326	gse25066	8.03612		79919	0.986991	0.000579096	0.0100257	1	chin	3.19514		1717	0.906964	1.85e-15	4.75e-14	1.62e-11	yau	13.3623
8837	0.571221	8.76e-15	2.57e-12	1.15e-10	gse25066	8.02994		23336	1.07088	0.00104705	0.0146964	1	chin	3.19125		908	0.614298	2.04e-22	1.15e-20	1.83e-18	yau	13.3241
6522	-1.12752	7.65e-08	1.33e-06	0.000952575	gse25066	8.02373		1952	-0.925786	0.000373514	0.00733776	1	chin	3.17331		3014	0.622879	4.2e-22	2.27e-20	3.76e-18	yau	13.3149
26018	-0.852462	4.09e-10	1.69e-08	5.27e-06	gse25066	8.00306		7358	-0.873735	0.000235734	0.0053245	1	chin	3.16954		1736	0.62899	8.29e-22	4.29e-20	7.41e-18	yau	13.2599
65990	-0.628637	1.98e-13	3.5e-11	2.6e-09	gse25066	7.98584		9334	0.758105	6.75e-05	0.00241472	0.860928	chin	3.16191		4174	0.8049	3.37e-17	1.1e-15	2.97e-13	yau	13.2588
6548	-1.04357	2.25e-08	4.78e-07	0.000283593	gse25066	7.98047		22796	-0.65073	1.48e-05	0.000880681	0.190517	chin	3.14354		5440	0.801584	3.07e-17	1e-15	2.71e-13	yau	13.236
7456	0.730724	1.24e-11	9.69e-10	1.62e-07	gse25066	7.97003		51200	0.509082	6.85e-07	0.000108355	0.00893726	chin	3.13804		8470	-0.966559	2.25e-14	5.06e-13	1.96e-10	yau	13.1913
5364	-1.12889	9.11e-08	1.54e-06	0.00113221	gse25066	7.94803		23492	-0.681363	2.51e-05	0.00128612	0.323619	chin	3.13394		1746	-1.00545	7.93e-14	1.65e-12	6.88e-10	yau	13.1721
3728	-0.847959	4.69e-10	1.89e-08	6.04e-06	gse25066	7.91072		9787	0.874147	0.000260064	0.00570706	1	chin	3.13375		5713	0.612684	3.28e-22	1.8e-20	2.93e-18	yau	13.163
7091	0.910723	2.1e-09	6.67e-08	2.69e-05	gse25066	7.9027		8833	0.597228	5.76e-06	0.000497093	0.0746888	chin	3.12932		10072	0.744339	2.31e-18	8.48e-17	2.05e-14	yau	13.1276
10712	-0.965695	6.83e-09	1.79e-07	8.68e-05	gse25066	7.88549		8649	-0.634149	1.16e-05	0.00076271	0.150229	chin	3.1293		5241	-1.36676	3.37e-10	4.09e-09	2.82e-06	yau	12.9465
64223	-0.823426	2.72e-10	1.25e-08	3.52e-06	gse25066	7.87607		1657	-0.614326	8.2e-06	0.000610109	0.106123	chin	3.12473		10204	0.7059	7.27e-19	2.84e-17	6.46e-15	yau	12.8039
8241	-1.06642	4.13e-08	7.99e-07	0.00051766	gse25066	7.87424		26048	-0.561983	2.84e-06	0.000288501	0.0368536	chin	3.11749		6873	0.711817	1.15e-18	4.36e-17	1.02e-14	yau	12.7689
7263	-1.10441	7.79e-08	1.35e-06	0.000970007	gse25066	7.8505		161291	-0.809173	0.000140771	0.00388939	1	chin	3.11652		9415	1.15459	9.19e-12	1.38e-10	7.82e-08	yau	12.7429
29104	-1.17265	2.04e-07	3.04e-06	0.00251862	gse25066	7.84444		1410	1.00793	0.000814013	0.0122363	1	chin	3.11385		5885	0.787922	6.97e-17	2.21e-15	6.15e-13	yau	12.7302
4213	-0.727783	1.69e-11	1.24e-09	2.21e-07	gse25066	7.83885		55355	0.733761	5.74e-05	0.00217971	0.733867	chin	3.11179		2621	-0.737401	6.75e-18	2.37e-16	5.98e-14	yau	12.6615
2359	0.739282	2.5e-11	1.7e-09	3.26e-07	gse25066	7.83777		9924	-0.729423	5.42e-05	0.00211107	0.693215	chin	3.11165		3572	-0.95393	5.44e-14	1.16e-12	4.72e-10	yau	12.6532
1345	-0.82844	3.65e-10	1.56e-08	4.71e-06	gse25066	7.81857		215	0.635972	1.31e-05	0.000824233	0.168736	chin	3.10604		57122	0.683186	3.63e-19	1.5e-17	3.23e-15	yau	12.5979
9976	0.929163	3.92e-09	1.12e-07	5e-05	gse25066	7.8113		55450	-0.98071	0.000691527	0.0110672	1	chin	3.09923		3489	-0.804361	2.39e-16	6.95e-15	2.1e-12	yau	12.5658
2124	0.994493	1.44e-08	3.3e-07	0.000182507	gse25066	7.79702		10974	-1.07073	0.00127765	0.0167834	1	chin	3.09826		2886	1.25726	1.13e-10	1.49e-09	9.48e-07	yau	12.5082
3635	0.703418	8.31e-12	6.81e-10	1.08e-07	gse25066	7.79429		220	0.863068	0.00025851	0.005692	1	chin	3.09628		1054	0.713192	3.59e-18	1.29e-16	3.18e-14	yau	12.4413
55194	-0.86402	1.02e-09	3.63e-08	1.31e-05	gse25066	7.76802		55165	0.918612	0.000457434	0.00851454	1	chin	3.06786		8835	-0.965403	1.35e-13	2.73e-12	1.17e-09	yau	12.4254
27243	-0.665309	2.15e-12	2.27e-10	2.81e-08	gse25066	7.76287		2593	-0.725047	5.88e-05	0.00220946	0.750653	chin	3.06762		29088	0.776913	1.08e-16	3.3e-15	9.49e-13	yau	12.4057
23406	0.843335	6.5e-10	2.45e-08	8.35e-06	gse25066	7.74798		11098	-0.948532	0.000608288	0.0102506	1	chin	3.05037		7832	-0.840127	2.14e-15	5.42e-14	1.87e-11	yau	12.324
60481	-0.80633	2.64e-10	1.22e-08	3.41e-06	gse25066	7.72356		9388	0.545443	2.59e-06	0.000276106	0.033681	chin	3.04717		4591	0.725871	1.06e-17	3.65e-16	9.39e-14	yau	12.3208
10419	-0.793066	2.08e-10	1e-08	2.69e-06	gse25066	7.67884		244 /// 653145 /// 728113	0.89451	0.000392187	0.00760654	1	chin	3.04715		115207	-0.818629	1.05e-15	2.79e-14	9.22e-12	yau	12.2615
3898	0.793951	2.14e-10	1.02e-08	2.76e-06	gse25066	7.6777		8204	-0.750374	8.73e-05	0.00280649	1	chin	3.04593		901	-0.838577	3.57e-15	8.68e-14	3.11e-11	yau	12.1157
253782	-0.712582	1.71e-11	1.24e-09	2.22e-07	gse25066	7.67287		8877	0.706459	4.89e-05	0.00193154	0.625097	chin	3.04554		8490	-1.0316	1.97e-12	3.34e-11	1.69e-08	yau	12.0761
5590	-0.868874	1.49e-09	5.08e-08	1.91e-05	gse25066	7.66888		4857	-1.06204	0.00139811	0.0178708	1	chin	3.03155		5507	-1.11466	1.63e-11	2.4e-10	1.39e-07	yau	12.0238
11039	-0.902691	3.38e-09	9.9e-08	4.31e-05	gse25066	7.6467		91298	-0.638372	1.84e-05	0.00101229	0.237141	chin	3.02276		5718	0.752707	1.08e-16	3.31e-15	9.54e-13	yau	12.0175
10644	1.12795	1.69e-07	2.61e-06	0.00209188	gse25066	7.63758		4036	-0.99228	0.000901601	0.013161	1	chin	3.02148		9936	-0.84375	6.88e-15	1.65e-13	6.01e-11	yau	11.9494
54496	-1.17329	3.13e-07	4.35e-06	0.00383482	gse25066	7.63193		6949	0.632289	1.79e-05	0.000991818	0.230834	chin	3.00138		9590	-0.816531	2.93e-15	7.22e-14	2.56e-11	yau	11.8664
6720	-0.790916	2.26e-10	1.08e-08	2.93e-06	gse25066	7.62834		3929	0.963917	0.000785	0.0119369	1	chin	2.99309		10468	-0.775211	5.06e-16	1.41e-14	4.44e-12	yau	11.8577
26580	-1.09904	1.18e-07	1.91e-06	0.00146006	gse25066	7.61507		10265	-0.805658	0.000194581	0.00478181	1	chin	2.98972		81831	1.03352	3.71e-12	6e-11	3.17e-08	yau	11.8132
5188	-1.06048	6.62e-08	1.19e-06	0.000826127	gse25066	7.61326		10884	-1.08785	0.00179525	0.0212244	1	chin	2.98711		6888	0.613039	5.67e-20	2.54e-18	5.05e-16	yau	11.7988
4953	0.807023	3.7e-10	1.57e-08	4.78e-06	gse25066	7.61149		3909	-1.03889	0.00135192	0.0174447	1	chin	2.98062		81873	0.613616	6.48e-20	2.85e-18	5.77e-16	yau	11.7743
517	-0.551098	1.62e-14	4.63e-12	2.14e-10	gse25066	7.59939		9547	-1.2097	0.00347945	0.0319224	1	chin	2.97403		6664	1.23393	3.08e-10	3.77e-09	2.58e-06	yau	11.7364
7138	-1.31722	1.73e-06	1.8e-05	0.0206912	gse25066	7.58857		7507	-0.497053	1.06e-06	0.000156211	0.0138294	chin	2.96956		11096	-0.920014	2.4e-13	4.72e-12	2.08e-09	yau	11.6097
89927	-0.920644	5.73e-09	1.54e-07	7.29e-05	gse25066	7.58785		23597	0.650665	2.76e-05	0.00134126	0.354716	chin	2.96649		10472	-1.03399	6.09e-12	9.41e-11	5.19e-08	yau	11.5962
51019	-1.08817	1.1e-07	1.8e-06	0.00136436	gse25066	7.57215		2353	-1.01365	0.00118856	0.0161059	1	chin	2.96491		51373	0.636028	6.18e-19	2.45e-17	5.49e-15	yau	11.5816
3856	-0.857391	1.53e-09	5.14e-08	1.96e-05	gse25066	7.5591		9724	-0.620678	1.71e-05	0.000963898	0.220618	chin	2.95855		23165	0.538192	4.53e-22	2.43e-20	4.05e-18	yau	11.4869
5336	0.631635	1.18e-12	1.42e-10	1.54e-08	gse25066	7.53441		59272	0.565863	6.23e-06	0.000514446	0.0808121	chin	2.94548		2617	0.607458	1.38e-19	5.86e-18	1.23e-15	yau	11.4562
29914	-0.923903	7.37e-09	1.92e-07	9.36e-05	gse25066	7.51359		22977	-0.959854	0.000854393	0.012673	1	chin	2.94516		8532	-0.832445	1.73e-14	3.96e-13	1.51e-10	yau	11.4553
6364	0.946284	1.19e-08	2.81e-07	0.000150226	gse25066	7.49969		10873	-0.841795	0.000323567	0.00655273	1	chin	2.93789		81034	0.656403	3.95e-18	1.41e-16	3.5e-14	yau	11.4237
1471	-0.939957	1.1e-08	2.64e-07	0.000138962	gse25066	7.48162		8190	0.808346	0.000239404	0.00537043	1	chin	2.92691		6678	-0.87492	9.09e-14	1.88e-12	7.88e-10	yau	11.4101
291	-0.725284	4.99e-11	2.98e-09	6.48e-07	gse25066	7.47185		7123	-0.685943	5.45e-05	0.00211509	0.696541	chin	2.92472		284119	-0.785258	3.26e-15	7.95e-14	2.84e-11	yau	11.3763
114908	0.797808	4.82e-10	1.92e-08	6.21e-06	gse25066	7.43286		27347	-0.802406	0.000228322	0.00521258	1	chin	2.92192		23414	-0.862868	6.96e-14	1.45e-12	6.04e-10	yau	11.3531
7249	-0.821019	9.22e-10	3.32e-08	1.18e-05	gse25066	7.41797		1628	-0.652302	3.32e-05	0.00149168	0.426101	chin	2.92152		55635	0.680805	2.45e-17	8.11e-16	2.16e-13	yau	11.309
10451	-0.83062	1.18e-09	4.12e-08	1.51e-05	gse25066	7.41603		91949	-0.657136	3.59e-05	0.00158128	0.460557	chin	2.92084		55526	0.753926	1.03e-15	2.73e-14	9.01e-12	yau	11.2999
3853	1.02178	5.56e-08	1.03e-06	0.00069419	gse25066	7.41325		54733	0.69298	6.12e-05	0.00225929	0.781195	chin	2.9198		9867	-0.708933	1.24e-16	3.77e-15	1.09e-12	yau	11.2776
28639	0.930199	1.13e-08	2.7e-07	0.000142572	gse25066	7.39353		7844	-0.551028	5.06e-06	0.000448551	0.0656419	chin	2.91822		862	-0.5819	5.71e-20	2.55e-18	5.09e-16	yau	11.1975
25792	-0.895513	5.81e-09	1.55e-07	7.38e-05	gse25066	7.37556		100133941	0.999729	0.00121068	0.0162451	1	chin	2.91618		3397	-0.845489	5.73e-14	1.21e-12	4.97e-10	yau	11.1961
4435	-1.18236	5.79e-07	7.23e-06	0.00703499	gse25066	7.37486		89927	-0.883951	0.000515115	0.00924109	1	chin	2.90651		11346	-0.709262	1.64e-16	4.94e-15	1.45e-12	yau	11.1952
6478	-0.974781	2.86e-08	5.87e-07	0.000359924	gse25066	7.35273		7545	1.04429	0.00174442	0.0208109	1	chin	2.8805		4129	-1.46359	2.47e-08	2.19e-07	0.000199543	yau	11.1343
321	0.92784	1.23e-08	2.89e-07	0.000155468	gse25066	7.3396		375035	0.640523	3.22e-05	0.00147694	0.413232	chin	2.87742		26137	-0.753904	1.72e-15	4.44e-14	1.51e-11	yau	11.1303
10540	-0.71854	6.29e-11	3.57e-09	8.17e-07	gse25066	7.32993		80208	-0.602368	1.69e-05	0.000958723	0.217583	chin	2.87494		5052	0.630437	2.59e-18	9.47e-17	2.29e-14	yau	11.0875
10943	0.533973	1.94e-14	5.23e-12	2.55e-10	gse25066	7.32215		4059	-0.777748	0.000202942	0.00487767	1	chin	2.87193		10647	-2.06209	4.21e-06	2.39e-05	0.031575	yau	11.0861
107	-1.05428	1.14e-07	1.86e-06	0.00141743	gse25066	7.3186		27124	-0.737595	0.000130199	0.0036744	1	chin	2.86585		5898	0.728456	8.2e-16	2.21e-14	7.2e-12	yau	10.9895
81553	0.616981	1.38e-12	1.58e-10	1.8e-08	gse25066	7.31816		84942	-0.5934	1.5e-05	0.000891559	0.193731	chin	2.86226		483	0.602706	5.87e-19	2.34e-17	5.21e-15	yau	10.9883
55733	-0.831762	1.63e-09	5.4e-08	2.08e-05	gse25066	7.31029		10948	0.911919	0.000732808	0.0114076	1	chin	2.85887		29997	-0.643048	8.51e-18	2.94e-16	7.53e-14	yau	10.9769
64215	-0.745069	1.57e-10	7.91e-09	2.03e-06	gse25066	7.30513		10234	-1.06551	0.00208216	0.0233232	1	chin	2.85715		3913	-0.784291	1.01e-14	2.37e-13	8.84e-11	yau	10.9756
29763	-1.14549	4.43e-07	5.77e-06	0.00539955	gse25066	7.27834		3755	0.64375	3.67e-05	0.00159818	0.470056	chin	2.85557		10036	0.55996	2.81e-20	1.31e-18	2.51e-16	yau	10.9477
11098	-1.19114	8.05e-07	9.45e-06	0.00972659	gse25066	7.25914		5364	-0.766351	0.000198583	0.00482593	1	chin	2.83708		9631	0.603741	7.54e-19	2.94e-17	6.69e-15	yau	10.9414
1360	-1.67643	4.68e-05	0.000282214	0.516077	gse25066	7.25797		80097	-0.592073	1.65e-05	0.000944652	0.212219	chin	2.83228		3613	0.902318	7.55e-13	1.37e-11	6.5e-09	yau	10.9381
2358	0.963965	2.98e-08	6.08e-07	0.000373807	gse25066	7.25527		6790	0.894491	0.000695933	0.0110672	1	chin	2.8243		57161	-0.815541	4.21e-14	9.21e-13	3.66e-10	yau	10.9087
5579	0.806055	1.05e-09	3.73e-08	1.35e-05	gse25066	7.23646		55739	-0.645944	4.26e-05	0.00177404	0.545451	chin	2.82327		4035	-0.737292	1.63e-15	4.22e-14	1.43e-11	yau	10.902
11226	-0.932605	1.74e-08	3.85e-07	0.000219518	gse25066	7.23641		51306	-0.553017	8.2e-06	0.000610109	0.10621	chin	2.81266		2625	-1.08989	1.13e-10	1.49e-09	9.51e-07	yau	10.8414
6503	0.73211	1.39e-10	7.12e-09	1.79e-06	gse25066	7.21739		3294	0.754058	0.00018802	0.00471191	1	chin	2.80947		6890	0.904964	1.09e-12	1.92e-11	9.34e-09	yau	10.8266
23179	0.664592	1.39e-11	1.04e-09	1.81e-07	gse25066	7.21533		2674	-0.951889	0.00112077	0.015482	1	chin	2.80853		1036	-0.747328	3.87e-15	9.38e-14	3.38e-11	yau	10.7706
23643	0.904487	1.12e-08	2.69e-07	0.000141947	gse25066	7.19092		1827	0.712076	0.000114038	0.00337782	1	chin	2.80768		55214	-0.787401	2.1e-14	4.76e-13	1.83e-10	yau	10.7691
55227	-0.856603	4.1e-09	1.16e-07	5.23e-05	gse25066	7.18409		22800	0.694686	9.1e-05	0.00289776	1	chin	2.80728		6882	0.568412	1.15e-19	4.92e-18	1.02e-15	yau	10.765
387751	0.758336	3.39e-10	1.49e-08	4.38e-06	gse25066	7.18104		10763	0.729641	0.000142092	0.00391737	1	chin	2.80724		23475	1.02172	3.59e-11	5.03e-10	3.04e-07	yau	10.6712
64755	-0.717179	9.9e-11	5.32e-09	1.28e-06	gse25066	7.17495		9936	-0.789814	0.000284541	0.00602313	1	chin	2.80057		6774	-0.691498	3.79e-16	1.07e-14	3.33e-12	yau	10.6641
1022	-0.708141	7.47e-11	4.16e-09	9.69e-07	gse25066	7.17127		23247	-0.612548	2.72e-05	0.00133453	0.34973	chin	2.79653		29097	0.79766	4.76e-14	1.03e-12	4.14e-10	yau	10.6265
4351	-0.843752	3.38e-09	9.9e-08	4.31e-05	gse25066	7.14767		112479	-0.762982	0.000220312	0.00511708	1	chin	2.7902		9452	-1.00761	2.95e-11	4.2e-10	2.5e-07	yau	10.6096
51604	-0.626857	4.02e-12	3.79e-10	5.26e-08	gse25066	7.14343		8786	-0.956269	0.00123529	0.016391	1	chin	2.78105		51647	0.594308	1.41e-18	5.29e-17	1.25e-14	yau	10.6086
9056	0.715309	1.07e-10	5.66e-09	1.38e-06	gse25066	7.13288		8581	0.68323	8.51e-05	0.00275649	1	chin	2.7809		11073	0.605105	3.16e-18	1.15e-16	2.8e-14	yau	10.5899
23704	-1.37068	6.26e-06	5.3e-05	0.0728842	gse25066	7.13259		2824	0.7294	0.000163053	0.00426961	1	chin	2.76273		9079	-0.721541	2.4e-15	6.01e-14	2.1e-11	yau	10.5486
8363	-1.05981	1.98e-07	2.95e-06	0.00243959	gse25066	7.10442		220972	-0.726379	0.000157852	0.00419661	1	chin	2.76151		11081	-0.845072	4.05e-13	7.67e-12	3.49e-09	yau	10.4726
7162	-0.767467	5.69e-10	2.19e-08	7.32e-06	gse25066	7.09539		1612	0.743485	0.000197461	0.00482175	1	chin	2.75425		3476	-0.551329	1.11e-19	4.76e-18	9.86e-16	yau	10.4508
3091	0.812701	1.89e-09	6.12e-08	2.42e-05	gse25066	7.0903		2525	0.616703	3.47e-05	0.00154148	0.444548	chin	2.75066		5348	-0.70736	1.9e-15	4.86e-14	1.66e-11	yau	10.4134
10320	0.669326	2.66e-11	1.79e-09	3.47e-07	gse25066	7.07788		23232	-0.562142	1.3e-05	0.000822412	0.167567	chin	2.74717		2633	1.00539	4.49e-11	6.22e-10	3.8e-07	yau	10.4033
51191	0.720254	1.51e-10	7.68e-09	1.96e-06	gse25066	7.07337		11070	-0.465888	1.29e-06	0.000184443	0.0168606	chin	2.74321		5108	-0.678767	5.18e-16	1.44e-14	4.55e-12	yau	10.3755
54504	0.934559	2.71e-08	5.61e-07	0.000340446	gse25066	7.07217		7162	-0.721631	0.000158313	0.00419705	1	chin	2.74254		8082	-0.770508	3.46e-14	7.71e-13	3.01e-10	yau	10.3716
125058	-0.716981	1.4e-10	7.19e-09	1.82e-06	gse25066	7.06394		53407	-0.485808	2.42e-06	0.000267421	0.0315369	chin	2.72795		8604	-0.62592	2.74e-17	9.03e-16	2.42e-13	yau	10.3664
6652	-0.816034	2.27e-09	7.16e-08	2.9e-05	gse25066	7.05444		11341	0.736006	0.000197676	0.00482175	1	chin	2.7262		2669	-0.871694	1.54e-12	2.66e-11	1.32e-08	yau	10.2975
55214	1.02543	1.38e-07	2.19e-06	0.00170455	gse25066	7.03556		6414	-0.689519	0.000113338	0.00337782	1	chin	2.72058		4256	-1.14618	1.05e-09	1.18e-08	8.71e-06	yau	10.2917
81563	-1.08729	3.4e-07	4.66e-06	0.00416363	gse25066	7.03322		221061	0.851529	0.000659004	0.0107966	1	chin	2.70881		7336	0.640267	8.72e-17	2.72e-15	7.69e-13	yau	10.2823
10123	0.74367	3.51e-10	1.52e-08	4.53e-06	gse25066	7.03126		55005	-0.839349	0.000606073	0.0102506	1	chin	2.70058		5350	-0.779439	6.77e-14	1.42e-12	5.88e-10	yau	10.2646
2950	0.866412	7.89e-09	2.02e-07	0.000100165	gse25066	7.02044		54545	0.495021	3.57e-06	0.000347446	0.0464263	chin	2.69629		6595	-0.555306	3.87e-19	1.58e-17	3.44e-15	yau	10.2246
4059	-0.764991	7.04e-10	2.62e-08	9.05e-06	gse25066	7.00135		79570	-0.775504	0.000335591	0.00673389	1	chin	2.69425		2189	0.57428	1.63e-18	6.05e-17	1.44e-14	yau	10.2156
10534	-0.914137	2.22e-08	4.74e-07	0.000279439	gse25066	6.99663		3005	-0.631522	5.49e-05	0.00212547	0.701976	chin	2.69052		686	-0.644451	1.47e-16	4.45e-15	1.3e-12	yau	10.2031
57162	0.96839	6.23e-08	1.13e-06	0.000777314	gse25066	6.97791		22908	-0.458575	1.38e-06	0.000189023	0.0180149	chin	2.6869		56944	-0.773691	6.54e-14	1.37e-12	5.67e-10	yau	10.2007
10875	0.862221	8.14e-09	2.06e-07	0.000103338	gse25066	6.97465		10935	-0.675983	0.00010838	0.00327711	1	chin	2.68031		8639	-0.85415	1.26e-12	2.2e-11	1.08e-08	yau	10.1654
51495	-0.793474	1.64e-09	5.43e-08	2.1e-05	gse25066	6.97077		466	-0.641001	6.61e-05	0.00237703	0.843552	chin	2.6792		10253	-0.843811	1.01e-12	1.79e-11	8.66e-09	yau	10.123
54585	-0.678304	5.43e-11	3.17e-09	7.05e-07	gse25066	6.96308		3066	0.557938	1.59e-05	0.000923207	0.205328	chin	2.67703		2152	-0.962763	3.83e-11	5.33e-10	3.24e-07	yau	10.029
3575	0.889807	1.62e-08	3.62e-07	0.000204088	gse25066	6.9327		64112	-0.602775	3.87e-05	0.00165562	0.496422	chin	2.6594		6732	0.518638	5.18e-20	2.35e-18	4.62e-16	yau	10.0022
2919	0.800013	2.21e-09	6.99e-08	2.82e-05	gse25066	6.92534		9095	0.478017	2.74e-06	0.000282914	0.0355851	chin	2.65901		55630	0.902106	8.31e-12	1.25e-10	7.07e-08	yau	9.99585
4860	0.556526	3.96e-13	5.75e-11	5.2e-09	gse25066	6.90209		63931	-0.701975	0.000164291	0.00427775	1	chin	2.65655		7941	0.853673	1.98e-12	3.35e-11	1.69e-08	yau	9.99149
864	0.647671	2.32e-11	1.59e-09	3.02e-07	gse25066	6.88792		9665	-0.515567	7.2e-06	0.000569294	0.0933145	chin	2.65135		4692	-0.719254	1.38e-14	3.18e-13	1.21e-10	yau	9.96813
90861	-0.67853	7.09e-11	3.98e-09	9.19e-07	gse25066	6.88684		136	0.579355	2.66e-05	0.00132515	0.341557	chin	2.65102		83700	-0.681442	2.72e-15	6.74e-14	2.38e-11	yau	9.92519
11336	-1.11677	6.82e-07	8.25e-06	0.00826958	gse25066	6.88597		107	-1.14781	0.0049038	0.0397403	1	chin	2.65082		23480	0.62364	1.28e-16	3.89e-15	1.13e-12	yau	9.91122
3903	0.612186	6.1e-12	5.32e-10	7.96e-08	gse25066	6.86552		8349	-0.867236	0.000884156	0.012993	1	chin	2.64808		4250	-1.98786	1.04e-05	5.52e-05	0.077123	yau	9.90258
987	-0.577943	1.45e-12	1.64e-10	1.89e-08	gse25066	6.84283		9391	0.526188	1.01e-05	0.000698541	0.130133	chin	2.62956		580	0.706441	9.99e-15	2.35e-13	8.71e-11	yau	9.89053
10512	-0.996669	1.38e-07	2.19e-06	0.0017085	gse25066	6.83718		1029	0.714085	0.000211467	0.00497327	1	chin	2.62409		899	0.592982	2.16e-17	7.2e-16	1.91e-13	yau	9.88282
1756	0.862064	1.19e-08	2.81e-07	0.00015026	gse25066	6.8321		3425	-0.720084	0.000228395	0.00521258	1	chin	2.62205		5176	-0.817464	8.31e-13	1.5e-11	7.15e-09	yau	9.87548
26636 /// 391632	0.575578	1.47e-12	1.64e-10	1.92e-08	gse25066	6.81113		79000	0.524745	1.06e-05	0.000717633	0.137283	chin	2.61007		26227	0.785068	2.71e-13	5.26e-12	2.34e-09	yau	9.86649
8204	-0.864256	1.34e-08	3.11e-07	0.000169453	gse25066	6.80402		2752	-0.550064	1.84e-05	0.00101229	0.237549	chin	2.60419		4137	-0.889823	8.3e-12	1.25e-10	7.06e-08	yau	9.86015
100509001 /// 720 /// 721	-1.09377	6.35e-07	7.84e-06	0.00771352	gse25066	6.77806		10023	-0.479153	3.73e-06	0.000356882	0.0483861	chin	2.60122		10549	0.666708	1.63e-15	4.21e-14	1.43e-11	yau	9.85947
214	-0.85867	1.28e-08	2.99e-07	0.000162192	gse25066	6.7765		8382	-0.821808	0.000690048	0.0110672	1	chin	2.59783		51309	-0.83439	1.75e-12	3e-11	1.5e-08	yau	9.80917
23240	0.658206	5.19e-11	3.07e-09	6.74e-07	gse25066	6.76949		50649	0.563712	2.47e-05	0.0012823	0.318192	chin	2.59698		1264	-0.850482	3.09e-12	5.07e-11	2.64e-08	yau	9.78967
2817	-0.767872	1.61e-09	5.37e-08	2.07e-05	gse25066	6.75104		51669	-0.574404	3.05e-05	0.00143108	0.392183	chin	2.59356		11332	0.64202	6.33e-16	1.74e-14	5.56e-12	yau	9.75766
5937	0.678793	1.18e-10	6.15e-09	1.53e-06	gse25066	6.7397		79754	-0.655392	0.000112108	0.0033743	1	chin	2.58904		3212	-1.00207	1.86e-10	2.38e-09	1.56e-06	yau	9.7507
9934	1.02619	2.72e-07	3.89e-06	0.00334633	gse25066	6.73676		1101	-1.03368	0.00316416	0.0301053	1	chin	2.58394		7298	0.559902	3.9e-18	1.39e-16	3.45e-14	yau	9.74728
57535	-0.785932	2.77e-09	8.37e-08	3.54e-05	gse25066	6.72507		10656	0.657893	0.000124231	0.00357988	1	chin	2.56958		22885	-0.908112	2.11e-11	3.05e-10	1.79e-07	yau	9.69403
8477	0.764308	1.7e-09	5.6e-08	2.18e-05	gse25066	6.70201		286887 /// 3853 /// 3854	0.557456	2.46e-05	0.00128108	0.316657	chin	2.56935		6947	-1.42745	1.74e-07	1.3e-06	0.00137535	yau	9.64778
7039	0.780249	2.62e-09	7.98e-08	3.35e-05	gse25066	6.69565		55837	-0.546496	2.11e-05	0.00113011	0.271729	chin	2.55528		3251	0.638002	8.27e-16	2.22e-14	7.25e-12	yau	9.62265
3689	0.851899	1.46e-08	3.33e-07	0.000184224	gse25066	6.67556		55650	-0.559148	2.86e-05	0.00136914	0.36734	chin	2.54068		665	-0.668397	4.06e-15	9.8e-14	3.54e-11	yau	9.61957
2023	0.570211	1.97e-12	2.14e-10	2.58e-08	gse25066	6.674		27229	-0.577851	4.02e-05	0.00170019	0.514647	chin	2.54033		6182	0.656798	2.34e-15	5.87e-14	2.04e-11	yau	9.60999
126299	-1.021	2.93e-07	4.14e-06	0.00360035	gse25066	6.6698		6857	-1.13622	0.00591776	0.04445	1	chin	2.53131		57658	-0.486628	1.9e-20	9e-19	1.69e-16	yau	9.59727
55816	0.657817	7.77e-11	4.28e-09	1.01e-06	gse25066	6.65009		26035	-0.779545	0.000571796	0.00995182	1	chin	2.52788		6876	-0.857582	6.71e-12	1.03e-10	5.72e-08	yau	9.58203
3708	-0.867978	2.24e-08	4.77e-07	0.000281733	gse25066	6.64022		9200	0.684709	0.000206023	0.00493064	1	chin	2.52389		6636	0.608373	1.91e-16	5.7e-15	1.68e-12	yau	9.56322
10193	-1.01743	2.98e-07	4.18e-06	0.00365391	gse25066	6.63984		9420	0.484898	6.32e-06	0.000518536	0.0819605	chin	2.52105		27235	0.576171	3.02e-17	9.9e-16	2.67e-13	yau	9.51829
5880	0.889557	3.84e-08	7.49e-07	0.00048111	gse25066	6.59682		321	0.556689	3.07e-05	0.0014358	0.394888	chin	2.51189		10940	0.650886	2.44e-15	6.09e-14	2.14e-11	yau	9.51094
10609	-0.997781	2.47e-07	3.59e-06	0.00303895	gse25066	6.59255		26031	0.611727	7.95e-05	0.00266895	1	chin	2.50779		26039	0.636043	1.13e-15	2.96e-14	9.86e-12	yau	9.508
50485	-1.02192	3.55e-07	4.83e-06	0.00434984	gse25066	6.59067		23475	0.687347	0.000226126	0.00517879	1	chin	2.50583		23788	0.52471	8.23e-19	3.18e-17	7.3e-15	yau	9.48919
2021	-1.08278	8.33e-07	9.7e-06	0.0100631	gse25066	6.58241		139322	0.48726	7.26e-06	0.000570728	0.0941059	chin	2.50397		2167	-1.3109	5.78e-08	4.76e-07	0.000462792	yau	9.48824
4321	1.0521	5.55e-07	6.97e-06	0.00675129	gse25066	6.58136		404734 /// 8637	-0.567067	4.19e-05	0.00176371	0.537235	chin	2.48231		4330	-0.708884	4.39e-14	9.54e-13	3.81e-10	yau	9.46904
56848	-0.763283	2.43e-09	7.52e-08	3.1e-05	gse25066	6.5758		6584	-0.664953	0.000188824	0.00471988	1	chin	2.47625		3400	-0.841765	5.8e-12	9.02e-11	4.95e-08	yau	9.45844
10479	0.69796	3.87e-10	1.63e-08	4.99e-06	gse25066	6.56936		22974	0.796448	0.000786843	0.0119511	1	chin	2.47226		3614	0.551101	6.97e-18	2.43e-16	6.17e-14	yau	9.45516
27010	0.613034	2.02e-11	1.44e-09	2.63e-07	gse25066	6.55585		53832	-0.818137	0.000952901	0.0137417	1	chin	2.47155		65263	0.836108	5.85e-12	9.08e-11	4.99e-08	yau	9.39164
2533	0.874841	3.43e-08	6.83e-07	0.000430444	gse25066	6.53033		51340	-0.725307	0.000395109	0.00763624	1	chin	2.46843		509	0.508618	3.46e-19	1.43e-17	3.08e-15	yau	9.38964
240	0.844559	1.87e-08	4.08e-07	0.000235663	gse25066	6.52696		26156	-0.66597	0.000198316	0.00482593	1	chin	2.46585		10198	0.580053	7.11e-17	2.25e-15	6.27e-13	yau	9.36688
51295	-0.873848	3.41e-08	6.79e-07	0.00042742	gse25066	6.52565		902	-0.512666	1.56e-05	0.000917164	0.201068	chin	2.46453		1311	-1.22449	2.24e-08	2e-07	0.000181381	yau	9.36671
6624	1.12234	1.55e-06	1.63e-05	0.0185387	gse25066	6.52026		9319	0.797179	0.000810769	0.0122296	1	chin	2.46416		2162	-0.875181	2.03e-11	2.94e-10	1.72e-07	yau	9.35776
54583	0.598183	1.37e-11	1.03e-09	1.78e-07	gse25066	6.49856		55975	0.596156	7.39e-05	0.0025498	0.94133	chin	2.46306		2791	-0.74421	2.82e-13	5.46e-12	2.44e-09	yau	9.33934
5266	0.789531	6e-09	1.6e-07	7.63e-05	gse25066	6.49148		3149	0.758059	0.000569513	0.00993846	1	chin	2.45952		27440	0.598001	2.57e-16	7.4e-15	2.26e-12	yau	9.32302
57061	0.890004	5.28e-08	9.84e-07	0.000659855	gse25066	6.47704		3800	-1.02127	0.00390743	0.0344373	1	chin	2.45933		4675	-0.698859	4.74e-14	1.02e-12	4.12e-10	yau	9.31199
5912	0.591726	1.26e-11	9.69e-10	1.64e-07	gse25066	6.45049		653784	-0.56463	4.48e-05	0.00182449	0.573116	chin	2.45559		4329	-0.580598	9.56e-17	2.96e-15	8.43e-13	yau	9.30096
23245	-0.800925	8.94e-09	2.22e-07	0.000113384	gse25066	6.44627		6530	0.472672	6.39e-06	0.000520897	0.082842	chin	2.45527		27250	-0.861176	1.62e-11	2.38e-10	1.37e-07	yau	9.29359
8362 /// 8363	-1.17698	3.43e-06	3.17e-05	0.0404345	gse25066	6.43147		3551	-0.667934	0.000210921	0.00497327	1	chin	2.45524		6637	0.612953	8.23e-16	2.21e-14	7.22e-12	yau	9.24606
5507	-0.992001	3.29e-07	4.54e-06	0.00403473	gse25066	6.43058		26576	0.769581	0.000645667	0.0106312	1	chin	2.45496		56034	-0.728401	2.33e-13	4.59e-12	2.02e-09	yau	9.20156
5873	0.55663	3.09e-12	3e-10	4.04e-08	gse25066	6.40697		79659	-0.647433	0.000163327	0.00426961	1	chin	2.45179		6355	0.860708	2.14e-11	3.08e-10	1.81e-07	yau	9.18389
10000	0.656104	1.72e-10	8.59e-09	2.23e-06	gse25066	6.40601		23590	0.607274	9.63e-05	0.00302747	1	chin	2.43893		9023	-0.739098	4.24e-13	7.96e-12	3.66e-09	yau	9.14461
83638	-0.74649	2.65e-09	8.06e-08	3.39e-05	gse25066	6.40187		23331	-0.472647	6.93e-06	0.00055434	0.0897826	chin	2.43858		51705	-0.865254	2.75e-11	3.92e-10	2.33e-07	yau	9.13794
7096	0.685752	4.9e-10	1.94e-08	6.3e-06	gse25066	6.3845		6496	0.643861	0.000163232	0.00426961	1	chin	2.43843		4128	-0.943497	2.15e-10	2.73e-09	1.81e-06	yau	9.12077
5272	0.726823	1.68e-09	5.53e-08	2.15e-05	gse25066	6.37772		23406	0.656599	0.000194198	0.00478181	1	chin	2.43713		10397	0.797731	3.76e-12	6.06e-11	3.21e-08	yau	9.1139
7020	-0.697768	7.26e-10	2.69e-08	9.33e-06	gse25066	6.37703		9448	0.603188	9.52e-05	0.00300159	1	chin	2.42577		7021	-1.20605	3.3e-08	2.87e-07	0.000266017	yau	9.0233
10077	0.673354	3.5e-10	1.52e-08	4.52e-06	gse25066	6.36697		1070	-0.633729	0.000153305	0.00411968	1	chin	2.41732		11337	-0.49146	4.41e-19	1.78e-17	3.92e-15	yau	9.02107
5300	-1.07403	1.21e-06	1.32e-05	0.0145505	gse25066	6.3543		587	-0.549618	4e-05	0.00170019	0.512379	chin	2.41731		1793	-0.567916	1.56e-16	4.71e-15	1.37e-12	yau	8.97686
3934	0.996792	4.27e-07	5.63e-06	0.00520841	gse25066	6.34954		7277	0.727924	0.000482459	0.00884261	1	chin	2.41419		8566	0.57272	2.36e-16	6.89e-15	2.08e-12	yau	8.94992
79966	1.00346	4.73e-07	6.1e-06	0.00576134	gse25066	6.34721		128872	0.541568	3.51e-05	0.00155317	0.450557	chin	2.41237		6632	0.528786	1.23e-17	4.2e-16	1.08e-13	yau	8.94261
54463	-0.816848	1.7e-08	3.78e-07	0.000214379	gse25066	6.34672		9846	-0.624904	0.00014078	0.00388939	1	chin	2.40679		1287	-1.01378	1.76e-09	1.9e-08	1.46e-05	yau	8.8739
5786	-0.532843	1.32e-12	1.53e-10	1.73e-08	gse25066	6.32936		23321	0.807621	0.0010471	0.0146964	1	chin	2.40672		6252	-1.02138	2.21e-09	2.35e-08	1.82e-05	yau	8.84161
23231	0.800424	1.25e-08	2.93e-07	0.000158135	gse25066	6.32572		1287	-0.962948	0.0031677	0.0301053	1	chin	2.40665		8321	-0.677205	8.8e-14	1.83e-12	7.63e-10	yau	8.84134
23509	-0.851849	3.84e-08	7.49e-07	0.000481212	gse25066	6.31707		1946	0.697672	0.000356146	0.00709211	1	chin	2.40583		6934	-0.635159	1.33e-14	3.08e-13	1.16e-10	yau	8.81279
10647	-1.82415	0.000353837	0.0015324	1	gse25066	6.29549		6038	-0.815553	0.00113001	0.0155554	1	chin	2.40337		10874	1.0792	6.98e-09	6.84e-08	5.71e-05	yau	8.80234
4602	-0.78675	1e-08	2.44e-07	0.000127116	gse25066	6.29277		5174	-1.22871	0.0112242	0.0668004	1	chin	2.3958		55268	-0.703164	3.08e-13	5.93e-12	2.66e-09	yau	8.79761
23541	-0.89852	1e-07	1.66e-06	0.00124462	gse25066	6.2886		6821	-0.546307	4.12e-05	0.00173898	0.528048	chin	2.39554		5627	-0.78968	7.33e-12	1.11e-10	6.23e-08	yau	8.7932
27074	1.11922	2.45e-06	2.41e-05	0.0290318	gse25066	6.28058		55003	0.554702	4.89e-05	0.00193154	0.624963	chin	2.39138		9168	0.560326	2.07e-16	6.11e-15	1.82e-12	yau	8.78805
80762	-0.569957	1e-11	8.08e-10	1.31e-07	gse25066	6.26873		5638	0.664371	0.000259229	0.00569827	1	chin	2.38265		10055	0.476596	3.7e-19	1.52e-17	3.29e-15	yau	8.78432
100170939	-0.806997	1.78e-08	3.91e-07	0.000224877	gse25066	6.25318		23255	-0.773814	0.000839292	0.012553	1	chin	2.38032		8480	0.566622	3.46e-16	9.84e-15	3.04e-12	yau	8.76078
120	0.922274	1.71e-07	2.62e-06	0.00210625	gse25066	6.24209		11039 /// 11042	-0.843234	0.00151232	0.0187051	1	chin	2.37822		7122	-0.749176	2.23e-12	3.76e-11	1.91e-08	yau	8.72884
3295	-0.599506	3.9e-11	2.42e-09	5.07e-07	gse25066	6.24037		9326	-0.679861	0.000320063	0.00651192	1	chin	2.37595		8767	0.597764	2.52e-15	6.28e-14	2.21e-11	yau	8.7263
843	0.825539	2.77e-08	5.69e-07	0.00034811	gse25066	6.23902		80199	-0.566573	6.46e-05	0.00235399	0.824253	chin	2.3739		4081	-0.81924	2.24e-11	3.23e-10	1.9e-07	yau	8.72394
1446	1.04925	1.15e-06	1.27e-05	0.0137911	gse25066	6.23259		29058	-0.877363	0.00198727	0.0226183	1	chin	2.37041		4886	-1.63482	4.63e-06	2.62e-05	0.0347429	yau	8.72046
10643	0.916324	1.62e-07	2.51e-06	0.0019964	gse25066	6.22343		1675	-0.872106	0.00193424	0.0222853	1	chin	2.36645		4678	0.527291	3.59e-17	1.16e-15	3.17e-13	yau	8.67131
51170	0.792204	1.4e-08	3.21e-07	0.000176411	gse25066	6.2228		5613 /// 5616	0.658259	0.000257909	0.00568831	1	chin	2.36218		4212	-0.711997	7.09e-13	1.29e-11	6.11e-09	yau	8.65025
8832	0.595492	3.58e-11	2.27e-09	4.65e-07	gse25066	6.22073		63895	-0.934163	0.00296779	0.0288277	1	chin	2.36116		5693	0.563072	4.71e-16	1.32e-14	4.14e-12	yau	8.63023
8601	1.00446	6.44e-07	7.93e-06	0.00781815	gse25066	6.21859		6833	-0.812239	0.00125287	0.01656	1	chin	2.35719		2199	-0.862542	1.18e-10	1.56e-09	9.95e-07	yau	8.56294
6304	0.837563	3.82e-08	7.48e-07	0.000478963	gse25066	6.21292		8646	-0.695897	0.00041	0.00785464	1	chin	2.35715		12	-1.22617	1.06e-07	8.2e-07	0.000841475	yau	8.55181
23347	0.571109	1.34e-11	1.02e-09	1.75e-07	gse25066	6.20974		90362	-0.691116	0.000397714	0.00765278	1	chin	2.35009		1811	-0.997341	2.67e-09	2.81e-08	2.2e-05	yau	8.55008
54733	0.587786	2.79e-11	1.85e-09	3.63e-07	gse25066	6.20341		5269	-0.538338	4.34e-05	0.00179465	0.555206	chin	2.34877		7374	0.543822	1.97e-16	5.84e-15	1.73e-12	yau	8.54126
23175	0.587148	2.87e-11	1.89e-09	3.73e-07	gse25066	6.18994		1728	-0.76424	0.000846572	0.0126101	1	chin	2.348		1281	-0.880349	2.05e-10	2.6e-09	1.72e-06	yau	8.52943
79724	-0.664889	5.22e-10	2.05e-08	6.71e-06	gse25066	6.172		56994	-0.806394	0.00122601	0.0163394	1	chin	2.34782		4915	-0.80892	2.98e-11	4.23e-10	2.52e-07	yau	8.5145
79641	-0.557554	8.61e-12	7.02e-10	1.12e-07	gse25066	6.1693		1396	-0.869839	0.00200949	0.0227725	1	chin	2.34588		9143	0.964514	1.5e-09	1.64e-08	1.24e-05	yau	8.51161
51696	0.537228	3.41e-12	3.27e-10	4.46e-08	gse25066	6.16042		3976	0.687975	0.000392992	0.00760654	1	chin	2.34298		114899	-0.867932	1.66e-10	2.15e-09	1.4e-06	yau	8.48758
7805	0.76922	9.82e-09	2.4e-07	0.000124352	gse25066	6.15998		80762	-0.529877	3.8e-05	0.00163523	0.487734	chin	2.34188		83463	0.620918	2.31e-14	5.19e-13	2.01e-10	yau	8.46672
55340	0.684559	1.08e-09	3.78e-08	1.38e-05	gse25066	6.13949		9232	0.724848	0.000597074	0.0102076	1	chin	2.33689		4726	0.548942	3.78e-16	1.07e-14	3.33e-12	yau	8.4658
51149	-0.754938	7.53e-09	1.95e-07	9.57e-05	gse25066	6.13242		7804	0.642494	0.000231692	0.00525129	1	chin	2.33552		23090	-0.606218	1.13e-14	2.64e-13	9.84e-11	yau	8.45517
90480	-1.09525	2.52e-06	2.48e-05	0.0299043	gse25066	6.13181		63941	-0.663614	0.000302694	0.00630517	1	chin	2.33526		3419	0.516495	4.45e-17	1.43e-15	3.93e-13	yau	8.44555
2534	0.723613	3.48e-09	1.02e-07	4.45e-05	gse25066	6.1202		6624	0.689237	0.000415121	0.00788369	1	chin	2.33088		5160	0.482242	3.33e-18	1.2e-16	2.95e-14	yau	8.42848
3702	0.739697	5.33e-09	1.45e-07	6.78e-05	gse25066	6.12001		9674	-0.668953	0.000328028	0.00662263	1	chin	2.33069		5889	0.603736	1.3e-14	3e-13	1.13e-10	yau	8.38395
3932	0.957791	4.13e-07	5.49e-06	0.00504698	gse25066	6.11444		3155	-0.510094	2.73e-05	0.00133453	0.350376	chin	2.32836		705	0.560971	1.23e-15	3.21e-14	1.08e-11	yau	8.36433
925	0.807434	2.73e-08	5.62e-07	0.000343039	gse25066	6.1074		2195	0.779729	0.00105524	0.0147789	1	chin	2.32098		26502	0.572339	2.97e-15	7.29e-14	2.6e-11	yau	8.31453
57513	-0.831262	4.51e-08	8.63e-07	0.000564954	gse25066	6.10608		10460	0.648282	0.000268156	0.00581214	1	chin	2.31541		26960	-0.704353	1.6e-12	2.75e-11	1.37e-08	yau	8.30921
3115	0.845911	6.08e-08	1.11e-06	0.000759272	gse25066	6.10409		29094	0.511905	3.05e-05	0.00143108	0.391329	chin	2.31186		25875	-0.532461	2.58e-16	7.4e-15	2.27e-12	yau	8.30054
51093	-0.636241	2.57e-10	1.2e-08	3.32e-06	gse25066	6.10181		2617	0.452387	7.89e-06	0.000598644	0.102208	chin	2.30845		7474	-0.848905	1.99e-10	2.54e-09	1.67e-06	yau	8.23542
4323	0.594558	5.75e-11	3.32e-09	7.47e-07	gse25066	6.08836		27020	-0.609588	0.000165169	0.0042921	1	chin	2.30551		1786	0.515404	1.07e-16	3.28e-15	9.4e-13	yau	8.23208
10217	-0.649326	4.34e-10	1.79e-08	5.59e-06	gse25066	6.07934		90627	-0.661333	0.00033187	0.00667965	1	chin	2.3008		7262	0.79644	5.21e-11	7.16e-10	4.4e-07	yau	8.18973
916	0.723086	4.06e-09	1.15e-07	5.17e-05	gse25066	6.06781		5317	0.789906	0.00123014	0.0163558	1	chin	2.29866		5831	0.564619	3.18e-15	7.79e-14	2.78e-11	yau	8.18542
7349	-0.946753	3.93e-07	5.26e-06	0.00479884	gse25066	6.06497		79370	0.511388	3.21e-05	0.00147694	0.412718	chin	2.29761		10606	0.53325	5.2e-16	1.44e-14	4.57e-12	yau	8.15002
1230	0.692239	1.75e-09	5.72e-08	2.24e-05	gse25066	6.06266		9814	-0.528826	4.58e-05	0.0018593	0.585817	chin	2.29483		4599	1.10779	4.57e-08	3.85e-07	0.000366699	yau	8.13175
51133	-0.815133	3.85e-08	7.49e-07	0.000482068	gse25066	6.04414		80700	-0.409315	2.53e-06	0.000271649	0.0328356	chin	2.29121		81691	0.614487	6.09e-14	1.29e-12	5.28e-10	yau	8.12088
483	0.568668	2.36e-11	1.61e-09	3.07e-07	gse25066	6.04377		2217	-0.690693	0.000485427	0.00884759	1	chin	2.28887		51142	0.519292	2.6e-16	7.45e-15	2.29e-12	yau	8.09326
5578	0.771892	1.5e-08	3.41e-07	0.000189836	gse25066	6.03849		655	0.631267	0.000239953	0.00537356	1	chin	2.28511		347	-1.23309	3.01e-07	2.14e-06	0.00235747	yau	8.04142
6352	0.79687	2.65e-08	5.51e-07	0.000332757	gse25066	6.03822		54478	0.584458	0.000125569	0.0035979	1	chin	2.28004		966	-0.619271	1.08e-13	2.21e-12	9.32e-10	yau	8.03103
10053	-0.701858	2.53e-09	7.76e-08	3.23e-05	gse25066	6.03416		79665	-0.706412	0.000593922	0.0101883	1	chin	2.27908		6603	0.599097	3.94e-14	8.68e-13	3.43e-10	yau	8.03037
7913	0.645361	4.49e-10	1.84e-08	5.79e-06	gse25066	6.0326		10140	-0.683137	0.00046814	0.00865268	1	chin	2.27459		7802	-1.02262	1.65e-08	1.51e-07	0.000133548	yau	7.95978
79570	-0.912391	2.52e-07	3.65e-06	0.00310108	gse25066	6.02025		1051	0.620024	0.000215459	0.00503109	1	chin	2.2734		2175	0.52183	5.94e-16	1.63e-14	5.21e-12	yau	7.94568
9201	-0.986488	8.05e-07	9.45e-06	0.00973088	gse25066	6.01171		3727	-0.548053	7.22e-05	0.00252506	0.919911	chin	2.26989		1408	-0.732641	1.53e-11	2.26e-10	1.3e-07	yau	7.92306
999	-0.943609	4.34e-07	5.71e-06	0.00530223	gse25066	6.00332		51026	0.623891	0.000231492	0.00525129	1	chin	2.26814		54205	0.539061	2.24e-15	5.66e-14	1.96e-11	yau	7.89687
25809	-0.80871	3.82e-08	7.48e-07	0.000479293	gse25066	5.99862		64847	-0.718275	0.000696291	0.0110672	1	chin	2.26774		1009	-0.852188	5.48e-10	6.49e-09	4.57e-06	yau	7.89203
22874	-0.82938	5.87e-08	1.08e-06	0.000733404	gse25066	5.99743		9240	-0.649647	0.000326809	0.00660819	1	chin	2.26448		7388	0.559643	8.67e-15	2.05e-13	7.57e-11	yau	7.86964
969	0.928501	3.54e-07	4.82e-06	0.00433643	gse25066	5.98947		51232	-0.775971	0.00122982	0.0163558	1	chin	2.2582		1101	-1.2233	4.25e-07	2.91e-06	0.00330984	yau	7.79385
1058	0.527377	4.64e-12	4.19e-10	6.06e-08	gse25066	5.97725		2166	-0.720116	0.000739272	0.0114946	1	chin	2.25483		1975	-0.498656	2.44e-16	7.07e-15	2.14e-12	yau	7.78564
9416	-0.900374	2.3e-07	3.36e-06	0.00283158	gse25066	5.97673		9635	0.894071	0.00305645	0.0294276	1	chin	2.24839		164	0.581026	4.23e-14	9.25e-13	3.68e-10	yau	7.77022
4913	-0.797077	3.18e-08	6.45e-07	0.00039977	gse25066	5.9758		79137	-0.447743	9.55e-06	0.000673746	0.12355	chin	2.24768		5125	-0.585504	5.54e-14	1.18e-12	4.81e-10	yau	7.76185
23171	-0.64549	5.69e-10	2.19e-08	7.32e-06	gse25066	5.96737		3112	0.719996	0.000756369	0.0116364	1	chin	2.2473		9675	0.533023	2.9e-15	7.16e-14	2.53e-11	yau	7.74895
231	0.640622	4.95e-10	1.96e-08	6.38e-06	gse25066	5.96115		23479	-0.451714	1.07e-05	0.000717633	0.13787	chin	2.24596		7319	0.394772	2.35e-20	1.11e-18	2.1e-16	yau	7.74859
6542	-1.04364	1.94e-06	1.98e-05	0.0231478	gse25066	5.96076		64943	0.639696	0.000317114	0.00648207	1	chin	2.23816		5691	0.766283	7.85e-11	1.05e-09	6.62e-07	yau	7.74355
861	-0.80764	4.39e-08	8.43e-07	0.000549148	gse25066	5.94263		10492	0.630405	0.000286223	0.00603875	1	chin	2.23371		90627	-0.644412	1.34e-12	2.34e-11	1.15e-08	yau	7.65065
327	-0.696488	3.29e-09	9.68e-08	4.2e-05	gse25066	5.90832		8440	0.497763	3.26e-05	0.00148547	0.418107	chin	2.23355		1359	-0.996801	2.2e-08	1.97e-07	0.000177689	yau	7.63405
54020	-1.01779	1.58e-06	1.66e-05	0.018888	gse25066	5.90445		28981	-0.538159	7.14e-05	0.00250657	0.910813	chin	2.23125		7353	0.528168	3.64e-15	8.84e-14	3.18e-11	yau	7.62631
51292	-0.549095	1.78e-11	1.28e-09	2.32e-07	gse25066	5.90256		55503	0.620628	0.000256268	0.00566161	1	chin	2.22886		5687	0.564462	3.09e-14	6.91e-13	2.69e-10	yau	7.62568
79096	-0.568869	4.61e-11	2.82e-09	6e-07	gse25066	5.8798		57117	-0.605156	0.000208515	0.00494372	1	chin	2.2275		22863	-0.469803	6.16e-17	1.97e-15	5.44e-13	yau	7.61555
149628	0.655511	1.09e-09	3.82e-08	1.4e-05	gse25066	5.8752		3851	0.526234	5.87e-05	0.00220946	0.749974	chin	2.22668		5478	0.390171	3.13e-20	1.45e-18	2.79e-16	yau	7.61024
400451	-0.722828	7.49e-09	1.95e-07	9.52e-05	gse25066	5.87328		7368	0.559231	0.000104977	0.00321123	1	chin	2.22513		3306	-1.06243	7.29e-08	5.83e-07	0.000581138	yau	7.58284
25827	-0.756925	1.78e-08	3.91e-07	0.000223946	gse25066	5.8666		80006	-0.595123	0.000183141	0.00461297	1	chin	2.2241		6950	0.518136	2.34e-15	5.87e-14	2.04e-11	yau	7.58101
585	-0.559517	3.57e-11	2.27e-09	4.64e-07	gse25066	5.84547		34	-0.604846	0.000211263	0.00497327	1	chin	2.22292		6307	0.646675	2.03e-12	3.43e-11	1.74e-08	yau	7.56146
2207	0.696959	4.11e-09	1.16e-07	5.23e-05	gse25066	5.84516		57515	-0.726481	0.000875632	0.0129257	1	chin	2.22135		7283	0.643864	1.95e-12	3.32e-11	1.67e-08	yau	7.53927
2173	0.919343	4.41e-07	5.77e-06	0.00538301	gse25066	5.8427		1047	-0.946639	0.00456245	0.0380872	1	chin	2.21589		3861	-1.33423	2.29e-06	1.36e-05	0.0173354	yau	7.52594
909	0.617074	3.55e-10	1.53e-08	4.58e-06	gse25066	5.83113		79735	-0.544008	8.47e-05	0.00275592	1	chin	2.21525		9141	0.511786	1.97e-15	5.03e-14	1.73e-11	yau	7.52555
695	0.741686	1.38e-08	3.19e-07	0.000174644	gse25066	5.82928		10116	-0.551776	9.79e-05	0.0030463	1	chin	2.21215		51110	0.621274	8.02e-13	1.45e-11	6.9e-09	yau	7.51491
7378	0.992605	1.4e-06	1.5e-05	0.0167399	gse25066	5.8113		80195	-0.529012	6.61e-05	0.00237703	0.84288	chin	2.21132		6653	-0.652331	3.1e-12	5.09e-11	2.65e-08	yau	7.50717
55857	-1.01615	1.92e-06	1.96e-05	0.0229148	gse25066	5.80823		55143	0.613989	0.000250339	0.00554932	1	chin	2.21127		3866	-1.34994	2.79e-06	1.63e-05	0.0210385	yau	7.49903
2215	1.09349	4.88e-06	4.3e-05	0.0571645	gse25066	5.80799		5108	-0.584258	0.000166493	0.00430703	1	chin	2.20768		11113	0.503367	1.33e-15	3.46e-14	1.17e-11	yau	7.48785
55303	0.938512	6.51e-07	7.97e-06	0.00790226	gse25066	5.8058		1345	-0.647582	0.00039277	0.00760654	1	chin	2.20558		55210	0.437929	8.05e-18	2.79e-16	7.12e-14	yau	7.48616
123	0.806537	6.39e-08	1.16e-06	0.000797379	gse25066	5.80267		8568	0.473112	2.26e-05	0.00119616	0.291065	chin	2.19798		4921	-0.65525	4.6e-12	7.33e-11	3.93e-08	yau	7.4289
7357	-0.782971	3.91e-08	7.61e-07	0.000490374	gse25066	5.79982		773	0.576284	0.000160222	0.00422209	1	chin	2.18716		10406	-1.07749	1.28e-07	9.74e-07	0.00101231	yau	7.42723
10585	-0.82852	1e-07	1.66e-06	0.00124099	gse25066	5.79976		5500	0.534982	8.18e-05	0.00270992	1	chin	2.18668		5496	0.483688	4.49e-16	1.26e-14	3.95e-12	yau	7.42333
27242	1.03673	2.56e-06	2.5e-05	0.0303654	gse25066	5.79709		10370	-0.820954	0.00217965	0.024077	1	chin	2.18506		8436	-0.61836	1.01e-12	1.79e-11	8.72e-09	yau	7.41661
5936	-0.978176	1.19e-06	1.3e-05	0.0142481	gse25066	5.79628		2919	0.612641	0.000277137	0.00592323	1	chin	2.17935		10687	-0.657089	5.29e-12	8.33e-11	4.52e-08	yau	7.40949
10614	-0.656564	1.51e-09	5.1e-08	1.93e-05	gse25066	5.7917		993	0.609191	0.000265568	0.00578825	1	chin	2.17836		8863	-0.625637	1.56e-12	2.69e-11	1.34e-08	yau	7.38747
1528	-0.716112	8.21e-09	2.07e-07	0.000104204	gse25066	5.79011		2707	0.439701	1.13e-05	0.000749429	0.145432	chin	2.17601		1307	-0.66498	8.21e-12	1.24e-10	6.99e-08	yau	7.37161
2261	-1.23244	2.04e-05	0.000141442	0.230809	gse25066	5.78009		54101	0.669023	0.000561134	0.00983145	1	chin	2.17495		8813	0.624682	1.64e-12	2.82e-11	1.41e-08	yau	7.36151
9071	0.663816	2.03e-09	6.5e-08	2.6e-05	gse25066	5.76979		2184	-0.765514	0.00144321	0.0182108	1	chin	2.17457		50814	0.490544	1.11e-15	2.94e-14	9.76e-12	yau	7.33518
92104	-0.682723	3.59e-09	1.04e-07	4.58e-05	gse25066	5.76515		2746	-0.497155	4.26e-05	0.00177404	0.545122	chin	2.17311		54920	0.453738	7.7e-17	2.42e-15	6.79e-13	yau	7.31136
3133	0.71952	1e-08	2.44e-07	0.000126958	gse25066	5.75545		93210	0.836244	0.00252185	0.0263699	1	chin	2.1728		6628	0.549027	4.92e-14	1.06e-12	4.28e-10	yau	7.30636
5325	0.763265	3.05e-08	6.21e-07	0.000383456	gse25066	5.73617		6564	0.501106	4.64e-05	0.0018726	0.59357	chin	2.17164		56649	0.898056	7.35e-09	7.17e-08	6.01e-05	yau	7.30434
25803	-0.724303	1.22e-08	2.88e-07	0.000154658	gse25066	5.73121		440026	-0.608877	0.000272328	0.00587789	1	chin	2.17059		7295	0.589975	4.21e-13	7.92e-12	3.63e-09	yau	7.30148
23647	-0.560561	6.09e-11	3.47e-09	7.9e-07	gse25066	5.72635		8690	0.584808	0.000200273	0.00484906	1	chin	2.16284		262	0.627865	2.76e-12	4.6e-11	2.37e-08	yau	7.25715
80704	0.921115	6.16e-07	7.65e-06	0.00747677	gse25066	5.72082		5613	0.620336	0.000329229	0.00663666	1	chin	2.16032		1938	-0.528126	1.83e-14	4.16e-13	1.59e-10	yau	7.25535
4050	0.89914	4.37e-07	5.73e-06	0.00533281	gse25066	5.71809		3615	-0.540993	0.000101736	0.00311934	1	chin	2.15993		6897	0.545248	5.1e-14	1.09e-12	4.43e-10	yau	7.24763
7412	0.75566	2.72e-08	5.62e-07	0.000341777	gse25066	5.71704		4485	-0.652955	0.000492663	0.0089422	1	chin	2.15961		8562	0.528813	2.22e-14	5.01e-13	1.93e-10	yau	7.22016
7009	-0.489874	2.2e-12	2.28e-10	2.87e-08	gse25066	5.71121		53373	-0.52609	8.04e-05	0.00268571	1	chin	2.15429		995	0.476674	7.99e-16	2.17e-14	7.01e-12	yau	7.19666
84148	-0.633537	1e-09	3.57e-08	1.29e-05	gse25066	5.70091		5204	-0.377646	2.03e-06	0.000244657	0.0264481	chin	2.14958		55040	0.764388	4.1e-10	4.92e-09	3.42e-06	yau	7.17574
8821	-0.789426	6.01e-08	1.1e-06	0.000750537	gse25066	5.70048		3779	0.606751	0.000292818	0.00614825	1	chin	2.1439		18	-0.818007	1.7e-09	1.85e-08	1.41e-05	yau	7.17293
5698	0.73857	1.99e-08	4.3e-07	0.000250384	gse25066	5.68829		5063	0.487627	4.01e-05	0.00170019	0.514463	chin	2.14379		9690	0.479433	1.13e-15	2.96e-14	9.88e-12	yau	7.16644
10295	-0.598719	3.27e-10	1.44e-08	4.22e-06	gse25066	5.67943		55325	-0.524107	8.15e-05	0.00270893	1	chin	2.14288		7468	0.561576	2.2e-13	4.35e-12	1.9e-09	yau	7.1087
8553	-0.667498	3.13e-09	9.32e-08	3.99e-05	gse25066	5.6771		57798	-0.56709	0.00016839	0.00434143	1	chin	2.14002		57535	-0.831496	2.86e-09	2.99e-08	2.36e-05	yau	7.10362
10135	0.806068	9.07e-08	1.54e-06	0.00112731	gse25066	5.6767		54149	0.505839	5.92e-05	0.00221184	0.755651	chin	2.13867		39	0.518942	2.06e-14	4.67e-13	1.79e-10	yau	7.10236
10346	0.808841	9.67e-08	1.62e-06	0.00120127	gse25066	5.67363		9743	-0.641816	0.000465862	0.00862653	1	chin	2.13837		2619	-0.721484	1.45e-10	1.88e-09	1.22e-06	yau	7.0981
10227	-0.719968	1.35e-08	3.12e-07	0.000170459	gse25066	5.66621		80227	-0.51237	6.75e-05	0.00241472	0.861485	chin	2.13684		6631	0.440937	9.08e-17	2.82e-15	8.01e-13	yau	7.0735
4345	0.714565	1.18e-08	2.81e-07	0.000149173	gse25066	5.66548		6282	0.45703	2.13e-05	0.00113465	0.273913	chin	2.13535		8772	0.676738	3.56e-11	4.99e-10	3.01e-07	yau	7.0711
23683	0.788298	6.77e-08	1.21e-06	0.000843706	gse25066	5.65181		113178	-0.565501	0.000169315	0.0043567	1	chin	2.13268		56521	-1.08835	3.41e-07	2.39e-06	0.00266354	yau	7.03869
9750	0.770431	4.69e-08	8.88e-07	0.000586397	gse25066	5.64662		64151	0.671221	0.000677618	0.0109905	1	chin	2.12711		55131	0.4778	1.93e-15	4.91e-14	1.69e-11	yau	7.03103
9522	-0.446228	2.27e-13	3.79e-11	2.98e-09	gse25066	5.64229		4781	0.704025	0.000959303	0.0137885	1	chin	2.12478		185	-1.19369	1.35e-06	8.35e-06	0.0102962	yau	7.00747
6296	0.860864	2.87e-07	4.06e-06	0.00351784	gse25066	5.63248		11226	-0.892452	0.00418381	0.0362883	1	chin	2.12263		54512	0.565037	4.14e-13	7.81e-12	3.57e-09	yau	6.99681
54505	-0.57861	1.86e-10	9.13e-09	2.4e-06	gse25066	5.63063		23194	-0.71161	0.00104127	0.0146773	1	chin	2.12233		3993	0.652705	1.96e-11	2.84e-10	1.66e-07	yau	6.98946
28958	-0.526173	2.04e-11	1.44e-09	2.65e-07	gse25066	5.62515		83752	-0.766056	0.0017097	0.0205274	1	chin	2.11974		5187	-0.598011	2.1e-12	3.55e-11	1.8e-08	yau	6.98349
6732	0.493454	4.01e-12	3.79e-10	5.24e-08	gse25066	5.62386		138162	-0.473326	3.33e-05	0.00149168	0.427337	chin	2.11931		26092	-0.573177	6.55e-13	1.2e-11	5.64e-09	yau	6.98347
3123 /// 3126 /// 3127	0.779554	6.15e-08	1.12e-06	0.000767768	gse25066	5.62143		9133	0.734007	0.00133676	0.0173171	1	chin	2.1095		3040	-1.00131	1.07e-07	8.28e-07	0.000850001	yau	6.97908
567	0.630338	1.24e-09	4.31e-08	1.6e-05	gse25066	5.61339		51585	-0.434145	1.39e-05	0.00085849	0.179904	chin	2.10817		6427	0.446416	2.49e-16	7.2e-15	2.19e-12	yau	6.96595
27289	-0.786124	7.72e-08	1.34e-06	0.000961393	gse25066	5.5911		29066	-0.526541	0.0001	0.00309371	1	chin	2.10627		10873	-0.623106	6.69e-12	1.03e-10	5.7e-08	yau	6.96296
9938	0.701464	1.09e-08	2.63e-07	0.000138307	gse25066	5.58479		23767	-0.831352	0.00293159	0.028573	1	chin	2.10573		23513	0.612234	4.55e-12	7.26e-11	3.88e-08	yau	6.94423
5997	1.04764	4.69e-06	4.16e-05	0.0549724	gse25066	5.58263		3002	0.739121	0.00142346	0.0180659	1	chin	2.10402		3669	0.850418	6.84e-09	6.73e-08	5.6e-05	yau	6.94375
115703	-0.902771	6.58e-07	8.03e-06	0.00798385	gse25066	5.58052		8574	-0.573298	0.000214974	0.00502871	1	chin	2.10263		55156	0.60184	2.96e-12	4.91e-11	2.53e-08	yau	6.93838
5349	-0.952604	1.4e-06	1.5e-05	0.0167676	gse25066	5.57636		83461	0.65575	0.000629562	0.0104844	1	chin	2.09903		55204	-0.665278	3.81e-11	5.32e-10	3.23e-07	yau	6.93122
8942	0.69528	9.59e-09	2.35e-07	0.000121516	gse25066	5.5749		55914	-0.430664	1.35e-05	0.000842274	0.174504	chin	2.09701		2354	-1.03415	1.99e-07	1.47e-06	0.00156727	yau	6.93012
9806	0.610255	7.63e-10	2.8e-08	9.8e-06	gse25066	5.56401		1978	0.728993	0.00133371	0.0173042	1	chin	2.09581		10039	-0.540379	1.52e-13	3.08e-12	1.32e-09	yau	6.92634
55784	0.590969	3.87e-10	1.63e-08	4.99e-06	gse25066	5.56261		5898	0.506034	7.26e-05	0.00252777	0.925665	chin	2.09445		9122	-0.864721	1.04e-08	9.81e-08	8.46e-05	yau	6.90378
4983	0.923405	9.67e-07	1.1e-05	0.0116605	gse25066	5.55374		22976	-0.585246	0.000273789	0.00589972	1	chin	2.08499		60436	0.5286	1.04e-13	2.14e-12	9.02e-10	yau	6.86278
54959	0.786361	8.83e-08	1.5e-06	0.00109776	gse25066	5.5471		72	0.983274	0.00761207	0.0525733	1	chin	2.08306		4681	-0.712826	2.39e-10	2.99e-09	2.01e-06	yau	6.85812
414308 /// 4360	0.844022	2.71e-07	3.87e-06	0.00332611	gse25066	5.54312		9817	-0.45766	2.88e-05	0.00137531	0.370313	chin	2.07791		4324	0.697364	1.6e-10	2.07e-09	1.34e-06	yau	6.83186
80195	-0.679139	7.02e-09	1.84e-07	8.92e-05	gse25066	5.53747		3861	1.1746	0.0170685	0.087379	1	chin	2.07647		2252	-0.510459	4.26e-14	9.29e-13	3.7e-10	yau	6.82506
419	0.901998	7.27e-07	8.73e-06	0.00880597	gse25066	5.53679		3833	0.557609	0.000189422	0.00472582	1	chin	2.07574		6422	-0.956625	7.43e-08	5.9e-07	0.000591422	yau	6.82006
7431	0.844816	2.84e-07	4.03e-06	0.00348523	gse25066	5.53098		80129	-0.658626	0.000713318	0.0112241	1	chin	2.07251		8550	0.483557	7.96e-15	1.89e-13	6.95e-11	yau	6.81768
7097	0.777494	7.82e-08	1.35e-06	0.000973945	gse25066	5.52528		8775	-0.503018	7.77e-05	0.00262701	0.989221	chin	2.06727		7037	0.703762	2.14e-10	2.72e-09	1.8e-06	yau	6.80482
5551	0.791072	1.1e-07	1.8e-06	0.00136859	gse25066	5.50366		25864	-0.578268	0.00026711	0.00580346	1	chin	2.06633		30846	-0.542503	2.98e-13	5.75e-12	2.57e-09	yau	6.79533
729230	0.649978	3.51e-09	1.02e-07	4.48e-05	gse25066	5.49525		9231	-0.701423	0.00114657	0.0156897	1	chin	2.0626		51292	-0.487867	1.18e-14	2.75e-13	1.03e-10	yau	6.79472
653361 /// 654816 /// 654817	1.23279	3.51e-05	0.000222157	0.39027	gse25066	5.49194		11065	0.762583	0.0019793	0.0225864	1	chin	2.06163		3131	-0.674424	9.33e-11	1.24e-09	7.86e-07	yau	6.76471
26115	-0.955248	1.78e-06	1.84e-05	0.0212663	gse25066	5.49164		1589	-0.673769	0.000873417	0.0129122	1	chin	2.06091		1149	-0.738604	7.51e-10	8.59e-09	6.24e-06	yau	6.73938
1070	-0.595867	6.56e-10	2.47e-08	8.43e-06	gse25066	5.47202		4292	-0.409731	9.34e-06	0.000662262	0.120801	chin	2.06088		11169	0.457504	2.01e-15	5.1e-14	1.76e-11	yau	6.72377
3122	0.851094	3.73e-07	5.04e-06	0.00456575	gse25066	5.47079		3159	0.608552	0.000413342	0.00787263	1	chin	2.05915		5376	-0.678635	1.27e-10	1.66e-09	1.07e-06	yau	6.71553
8349	-0.749263	5.09e-08	9.58e-07	0.000637151	gse25066	5.46433		83439	0.751427	0.00181841	0.0214018	1	chin	2.05914		2743	-0.771474	2.03e-09	2.18e-08	1.68e-05	yau	6.7053
3550 /// 55374	-0.853152	4.02e-07	5.37e-06	0.00491568	gse25066	5.45635		10420	-0.627978	0.000528697	0.00938849	1	chin	2.05775		10245	0.507019	6.2e-14	1.31e-12	5.38e-10	yau	6.69635
2212	0.777658	9.66e-08	1.62e-06	0.00119999	gse25066	5.45528		1632	-0.542884	0.000163665	0.00426993	1	chin	2.05538		6280	1.15389	1.69e-06	1.03e-05	0.0128415	yau	6.66125
5724	0.607988	1.07e-09	3.76e-08	1.37e-05	gse25066	5.45453		23594	0.567302	0.00023828	0.00536354	1	chin	2.05528		30008	-0.563706	1.53e-12	2.65e-11	1.31e-08	yau	6.66056
27065	0.708123	2.02e-08	4.37e-07	0.000254788	gse25066	5.44841		2305	0.721883	0.0014303	0.0181001	1	chin	2.05345		7411	0.534329	3.46e-13	6.58e-12	2.99e-09	yau	6.65825
3123 /// 3126	0.768761	8.36e-08	1.43e-06	0.00104	gse25066	5.44113		8309	-0.995206	0.00877859	0.0575163	1	chin	2.04672		10512	-0.726487	7.07e-10	8.15e-09	5.88e-06	yau	6.64777
1397	-0.781584	1.1e-07	1.8e-06	0.0013663	gse25066	5.43825		79786	0.463163	3.81e-05	0.00163523	0.488749	chin	2.0466		55344	0.550594	8.84e-13	1.58e-11	7.61e-09	yau	6.63649
2171	0.903434	9.57e-07	1.1e-05	0.0115393	gse25066	5.43779		4137	-0.585855	0.000322183	0.00654491	1	chin	2.04575		10059	0.498327	5.03e-14	1.08e-12	4.37e-10	yau	6.62698
56731	-0.623407	1.9e-09	6.15e-08	2.43e-05	gse25066	5.43711		2744	0.455757	3.29e-05	0.00148769	0.421928	chin	2.04321		3281	0.526352	2.69e-13	5.23e-12	2.32e-09	yau	6.61661
6303	0.617785	1.6e-09	5.35e-08	2.05e-05	gse25066	5.4338		53836	0.471591	4.78e-05	0.00191153	0.611359	chin	2.03764		56888	0.420203	1.97e-16	5.84e-15	1.73e-12	yau	6.59975
51112	-0.947488	1.86e-06	1.9e-05	0.0221552	gse25066	5.42987		23432	0.581427	0.000313877	0.00644603	1	chin	2.03688		55706	0.574527	3.36e-12	5.47e-11	2.87e-08	yau	6.59184
4783	0.638923	3.2e-09	9.51e-08	4.08e-05	gse25066	5.42796		2633	0.803111	0.00294208	0.0286416	1	chin	2.03295		5230	0.534194	4.87e-13	9.03e-12	4.2e-09	yau	6.57728
3439 /// 3447	0.750882	6.01e-08	1.1e-06	0.000750043	gse25066	5.4224		79838	-1.04167	0.0112102	0.0667763	1	chin	2.03166		3418	0.674681	1.85e-10	2.37e-09	1.56e-06	yau	6.5661
64084	-0.940794	1.74e-06	1.8e-05	0.0208067	gse25066	5.4176		65990	-0.555064	0.000224715	0.00517342	1	chin	2.02508		4321	0.844742	1.7e-08	1.56e-07	0.000138201	yau	6.56261
4105	1.17856	2.54e-05	0.000169067	0.285072	gse25066	5.41579		8100	-0.547309	0.000202111	0.00487767	1	chin	2.02198		10200	0.71954	7.75e-10	8.85e-09	6.44e-06	yau	6.55549
51313	-1.0553	7.48e-06	6.12e-05	0.0867234	gse25066	5.40971		1050	-0.537805	0.00017687	0.00447729	1	chin	2.01803		3066	0.584352	6.27e-12	9.66e-11	5.34e-08	yau	6.54653
23048	0.61118	1.46e-09	5e-08	1.87e-05	gse25066	5.40018		10158	0.981314	0.00884043	0.0577728	1	chin	2.01515		5393	0.469992	1.22e-14	2.82e-13	1.06e-10	yau	6.53965
1101	-1.19733	3.12e-05	0.000201404	0.347859	gse25066	5.39579		26007	-0.557055	0.000241284	0.00539017	1	chin	2.01513		353	0.541315	8.57e-13	1.54e-11	7.37e-09	yau	6.53212
7163	-0.671319	9.34e-09	2.31e-07	0.000118433	gse25066	5.39034		5283	-0.461652	4.46e-05	0.00182423	0.571298	chin	2.00839		5437	0.485159	3.63e-14	8.05e-13	3.16e-10	yau	6.5206
6932	0.646287	4.64e-09	1.28e-07	5.91e-05	gse25066	5.38554		4582	-0.82423	0.00367024	0.0330121	1	chin	2.00725		10561	0.780666	4.5e-09	4.57e-08	3.69e-05	yau	6.51639
2841	1.00771	4.57e-06	4.06e-05	0.0535747	gse25066	5.3813		23522	-0.6085	0.000508955	0.00916189	1	chin	2.00399		10969	0.494655	6.92e-14	1.45e-12	6e-10	yau	6.50959
4082	0.753185	7.35e-08	1.29e-06	0.0009157	gse25066	5.37301		54870	-0.421195	1.76e-05	0.000981044	0.22738	chin	2.00212		776	-0.536577	7.44e-13	1.35e-11	6.41e-09	yau	6.50782
5283	-0.781121	1.36e-07	2.16e-06	0.00167978	gse25066	5.36438		51477	-0.785284	0.00283561	0.0280956	1	chin	2.0004		55055	0.661848	1.47e-10	1.91e-09	1.24e-06	yau	6.50751
5653	0.779451	1.33e-07	2.14e-06	0.00165241	gse25066	5.35855		85458	-0.618048	0.000590393	0.0101427	1	chin	1.99559		10491	-0.432343	9.26e-16	2.47e-14	8.12e-12	yau	6.49957
9057	0.533541	9.4e-11	5.07e-09	1.22e-06	gse25066	5.34976		64170	0.549344	0.000233792	0.00528975	1	chin	1.99476		10157	-0.59041	9.94e-12	1.48e-10	8.45e-08	yau	6.49618
5601	-0.746985	7.28e-08	1.28e-06	0.000906981	gse25066	5.33195		55259	-0.46089	4.73e-05	0.00189965	0.605753	chin	1.99326		5334	-0.710705	7.37e-10	8.46e-09	6.13e-06	yau	6.49041
5292	0.627034	3.29e-09	9.68e-08	4.2e-05	gse25066	5.31887		224	-0.620519	0.000617843	0.010355	1	chin	1.99132		27122	-0.702569	5.86e-10	6.9e-09	4.89e-06	yau	6.48623
9654	0.618954	2.58e-09	7.86e-08	3.29e-05	gse25066	5.3163		1203	-0.559975	0.000284521	0.00602313	1	chin	1.98561		6520	0.482794	3.92e-14	8.65e-13	3.41e-10	yau	6.47268
50865	-0.660357	8.99e-09	2.23e-07	0.00011401	gse25066	5.31331		3576	0.753983	0.00234128	0.0252669	1	chin	1.98339		3176	-0.499453	1.1e-13	2.25e-12	9.54e-10	yau	6.47195
29842	0.609617	1.92e-09	6.2e-08	2.46e-05	gse25066	5.31322		9807	-0.405195	1.27e-05	0.000815924	0.164664	chin	1.98328		573	-0.674169	2.71e-10	3.35e-09	2.27e-06	yau	6.44939
3303 /// 3304	-0.644409	5.69e-09	1.53e-07	7.24e-05	gse25066	5.31286		56674	-0.502855	0.000114284	0.00337782	1	chin	1.98226		3654	0.509046	2.19e-13	4.34e-12	1.89e-09	yau	6.44457
10884	-0.783466	1.68e-07	2.6e-06	0.00208146	gse25066	5.30676		10181	-0.480272	7.56e-05	0.00259116	0.963525	chin	1.97937		8817	-0.614536	3.34e-11	4.71e-10	2.83e-07	yau	6.43767
5613 /// 5616	0.558411	3.14e-10	1.39e-08	4.06e-06	gse25066	5.30656		29903	-0.487444	8.96e-05	0.0028668	1	chin	1.9731		3628	-0.505746	2.01e-13	4.01e-12	1.74e-09	yau	6.42098
4316	0.970141	3.42e-06	3.16e-05	0.0402526	gse25066	5.3032		5104	-0.882265	0.00581253	0.0439114	1	chin	1.97242		5106	0.543141	1.63e-12	2.81e-11	1.4e-08	yau	6.40192
10424	-0.646695	6.35e-09	1.69e-07	8.08e-05	gse25066	5.30095		11057	-0.672737	0.00119008	0.0161059	1	chin	1.96737		3329	0.556436	3.61e-12	5.84e-11	3.08e-08	yau	6.36711
2013	-0.629683	3.94e-09	1.13e-07	5.02e-05	gse25066	5.2923		10463	-0.481416	8.4e-05	0.00274202	1	chin	1.96216		3607	0.514778	4.39e-13	8.21e-12	3.78e-09	yau	6.36149
7130	0.742204	7.5e-08	1.31e-06	0.000934324	gse25066	5.28806		140890	-0.497066	0.000113718	0.00337782	1	chin	1.96051		7168	-0.588566	1.62e-11	2.38e-10	1.38e-07	yau	6.35049
2287	-0.543877	1.94e-10	9.42e-09	2.51e-06	gse25066	5.28229		5327	-0.905522	0.00685488	0.0492986	1	chin	1.95955		7056	-0.57692	1.04e-11	1.55e-10	8.84e-08	yau	6.33623
919	0.815268	3.34e-07	4.6e-06	0.00408836	gse25066	5.28021		688	0.720765	0.0019182	0.0221394	1	chin	1.95839		5764	-0.680219	4.94e-10	5.87e-09	4.12e-06	yau	6.33037
6891	0.600197	1.61e-09	5.35e-08	2.06e-05	gse25066	5.27842		1746	-0.951945	0.00878764	0.0575163	1	chin	1.95732		10964	1.06789	1.19e-06	7.43e-06	0.0090903	yau	6.32772
3055	0.753909	9.99e-08	1.66e-06	0.00123997	gse25066	5.27776		1975	-0.598107	0.000535189	0.00946535	1	chin	1.9567		7371	0.553196	3.85e-12	6.19e-11	3.29e-08	yau	6.31461
5358	0.949842	2.81e-06	2.69e-05	0.0332439	gse25066	5.2728		1960	-0.795246	0.00348098	0.0319224	1	chin	1.95495		5412	-0.565933	7.05e-12	1.08e-10	6e-08	yau	6.31111
140885	0.57584	7.02e-10	2.62e-08	9.02e-06	gse25066	5.27112		6286	1.20272	0.0237972	0.107798	1	chin	1.95258		8613	-0.612471	4.97e-11	6.84e-10	4.2e-07	yau	6.31063
4250	-1.60703	0.000527	0.00211714	1	gse25066	5.26814		10983	-0.423175	2.54e-05	0.00128612	0.326293	chin	1.94486		23450	0.447368	7.85e-15	1.87e-13	6.85e-11	yau	6.3102
22861	0.834751	5.02e-07	6.4e-06	0.00611375	gse25066	5.25817		5754	0.607924	0.000636143	0.0105612	1	chin	1.9432		9370	-0.958468	2.92e-07	2.09e-06	0.00228967	yau	6.26288
6374	0.953222	3.06e-06	2.89e-05	0.0361729	gse25066	5.25597		26123	-0.525816	0.000202249	0.00487767	1	chin	1.94242		5424	0.413279	7.03e-16	1.92e-14	6.17e-12	yau	6.26253
10019	0.503669	3.9e-11	2.42e-09	5.07e-07	gse25066	5.24244		7378	0.471482	7.6e-05	0.00259514	0.967671	chin	1.94224		5690	0.372583	1.76e-17	5.94e-16	1.56e-13	yau	6.24234
7718	-1.22797	5.39e-05	0.000316158	0.590773	gse25066	5.24136		4240	0.61726	0.000714666	0.0112315	1	chin	1.94184		54585	-0.651807	2.7e-10	3.34e-09	2.26e-06	yau	6.23693
1663 /// 440081 /// 642846	0.551326	3.14e-10	1.39e-08	4.06e-06	gse25066	5.23922		6732	0.48958	0.00010807	0.00327528	1	chin	1.94182		367	-0.79172	1.34e-08	1.24e-07	0.00010899	yau	6.23298
156	0.610964	2.75e-09	8.32e-08	3.52e-05	gse25066	5.22996		3752	-0.829911	0.00460379	0.0383835	1	chin	1.93941		54503	0.565	9.55e-12	1.43e-10	8.12e-08	yau	6.22632
26002	0.757751	1.26e-07	2.03e-06	0.00155803	gse25066	5.22889		55900	-0.548808	0.000293826	0.00615956	1	chin	1.93834		6634	0.536328	3e-12	4.97e-11	2.57e-08	yau	6.17995
1382	-0.902768	1.61e-06	1.69e-05	0.0192882	gse25066	5.22874		5884	-0.491667	0.000115114	0.0033947	1	chin	1.93661		2064	0.987725	5.67e-07	3.79e-06	0.00439117	yau	6.1701
25907	1.06827	1.28e-05	9.52e-05	0.14599	gse25066	5.22818		51706	-0.521398	0.000194186	0.00478181	1	chin	1.93532		55830	-0.473433	1.01e-13	2.08e-12	8.74e-10	yau	6.153
5621	0.853307	7.74e-07	9.15e-06	0.00936136	gse25066	5.21472		64430	-0.49687	0.000127549	0.00362301	1	chin	1.93497		60481	-0.66635	5.87e-10	6.9e-09	4.89e-06	yau	6.15154
11314	0.717634	5.44e-08	1.01e-06	0.00067943	gse25066	5.21339		1515	0.498535	0.000131656	0.00369172	1	chin	1.93459		4638	-0.772444	1.18e-08	1.1e-07	9.59e-05	yau	6.12459
10610	-0.89995	1.62e-06	1.69e-05	0.0193772	gse25066	5.21059		2891	-1.29917	0.0325372	0.130537	1	chin	1.93266		1363	-0.762697	9.45e-09	9.02e-08	7.71e-05	yau	6.12031
9111	0.628416	5.28e-09	1.44e-07	6.71e-05	gse25066	5.20183		24137	0.659972	0.0011939	0.0161355	1	chin	1.92912		117246	0.540662	4.93e-12	7.84e-11	4.21e-08	yau	6.11323
2526	0.77944	2.15e-07	3.17e-06	0.00264695	gse25066	5.19704		547	0.66491	0.00126158	0.0166221	1	chin	1.92763		64699	-0.97156	5.13e-07	3.46e-06	0.0039787	yau	6.11128
55198	-0.571318	8.14e-10	2.95e-08	1.05e-05	gse25066	5.19288		55251	-0.630065	0.000893547	0.0130871	1	chin	1.92099		55661	0.454033	3.51e-14	7.79e-13	3.05e-10	yau	6.10915
389	-0.545329	3.1e-10	1.39e-08	4.01e-06	gse25066	5.18503		8437	0.468729	8.04e-05	0.00268571	1	chin	1.91925		9445	-0.458949	5.07e-14	1.08e-12	4.4e-10	yau	6.10173
9743	-0.568676	7.71e-10	2.82e-08	9.91e-06	gse25066	5.18221		56938	0.484758	0.000110266	0.00332648	1	chin	1.91846		55159	0.488033	3.21e-13	6.15e-12	2.78e-09	yau	6.09694
79921	-0.730059	8.15e-08	1.4e-06	0.00101446	gse25066	5.17517		10040	-0.690743	0.00168464	0.0203599	1	chin	1.91577		10971	0.471118	1.15e-13	2.34e-12	9.94e-10	yau	6.09652
6775	0.6084	3.22e-09	9.56e-08	4.11e-05	gse25066	5.16667		9447	0.656477	0.00122528	0.0163394	1	chin	1.91151		6839	0.365138	2.06e-17	6.9e-16	1.82e-13	yau	6.09276
3488	-1.2275	6.2e-05	0.000354095	0.675436	gse25066	5.16502		81603	-0.447123	5.37e-05	0.00209615	0.686328	chin	1.90934		3396	0.621415	1.6e-10	2.07e-09	1.34e-06	yau	6.08758
8991	-0.668579	1.89e-08	4.12e-07	0.000238242	gse25066	5.16376		8720	-0.477689	0.000100939	0.00310276	1	chin	1.90882		1337	0.494686	5.45e-13	1.01e-11	4.7e-09	yau	6.06649
5063	0.702155	4.55e-08	8.66e-07	0.000568898	gse25066	5.15555		100	0.498608	0.000148708	0.00404037	1	chin	1.9085		10522	-0.572017	2.56e-11	3.65e-10	2.17e-07	yau	6.05907
5080	0.774881	2.23e-07	3.26e-06	0.00274042	gse25066	5.15482		890	0.703653	0.00194339	0.0223319	1	chin	1.90791		1592	-0.735058	5.86e-09	5.83e-08	4.8e-05	yau	6.05093
3384	0.636117	8.08e-09	2.06e-07	0.000102583	gse25066	5.14773		6767	-0.541099	0.00030429	0.00630597	1	chin	1.90289		51279	-0.549393	1.05e-11	1.56e-10	8.94e-08	yau	6.03135
6504	0.544896	3.69e-10	1.57e-08	4.75e-06	gse25066	5.14025		55540	-0.749601	0.00290022	0.0284027	1	chin	1.90216		10855	0.611957	1.43e-10	1.86e-09	1.21e-06	yau	6.02379
51312	0.739838	1.13e-07	1.84e-06	0.00140556	gse25066	5.13855		5783	-0.745935	0.00283372	0.0280956	1	chin	1.90038		151011	-0.553379	1.36e-11	2.01e-10	1.16e-07	yau	6.01277
4582	-1.10995	2.4e-05	0.000161805	0.269989	gse25066	5.12781		201229	-0.411293	2.42e-05	0.0012696	0.311377	chin	1.8987		6591	-0.695249	2.26e-09	2.4e-08	1.86e-05	yau	6.01152
11059	-0.673722	2.45e-08	5.14e-07	0.000308254	gse25066	5.12754		4771	0.463867	8.26e-05	0.0027185	1	chin	1.89402		533	0.534754	6e-12	9.28e-11	5.12e-08	yau	6.00081
442381 /// 650293 /// 8586	0.737305	1.12e-07	1.82e-06	0.00138621	gse25066	5.12544		9256	-0.654946	0.00128572	0.0168557	1	chin	1.89335		7913	0.644444	4.88e-10	5.81e-09	4.07e-06	yau	6.00076
11162	-0.92215	2.78e-06	2.66e-05	0.0328576	gse25066	5.12386		2048	0.38965	1.4e-05	0.000860271	0.181284	chin	1.8908		3202	-0.661611	8.61e-10	9.78e-09	7.15e-06	yau	5.99748
10992	-0.744977	1.36e-07	2.16e-06	0.00167947	gse25066	5.11624		760	-1.12931	0.0212503	0.100348	1	chin	1.88892		86	0.481498	3.57e-13	6.78e-12	3.08e-09	yau	5.99321
80221	-0.713065	6.93e-08	1.23e-06	0.00086425	gse25066	5.10492		9212	0.538822	0.000315733	0.0064639	1	chin	1.88624		5046	-0.625021	2.74e-10	3.38e-09	2.29e-06	yau	5.97698
11151	0.981165	6.35e-06	5.36e-05	0.0739428	gse25066	5.09939		2530	-0.62651	0.000976474	0.0139669	1	chin	1.88601		55759	0.432168	1.55e-14	3.55e-13	1.35e-10	yau	5.96809
3002	0.807882	4.92e-07	6.31e-06	0.00599528	gse25066	5.09596		6666	-0.571124	0.000501396	0.00905064	1	chin	1.88461		1958	-0.782403	2.47e-08	2.19e-07	0.000199897	yau	5.95147
580	-0.948243	4.41e-06	3.95e-05	0.051769	gse25066	5.07823		1847	-0.726375	0.00254503	0.0265277	1	chin	1.88444		3735	0.470718	2.3e-13	4.53e-12	1.99e-09	yau	5.94916
11070	-0.633576	9.72e-09	2.38e-07	0.000123128	gse25066	5.0765		23410	-0.513405	0.000220057	0.00511708	1	chin	1.87776		7979	0.495646	1.01e-12	1.79e-11	8.65e-09	yau	5.94655
5142	0.660904	2.08e-08	4.49e-07	0.000262646	gse25066	5.07634		21	-0.65988	0.00142737	0.0180805	1	chin	1.87766		2737	-0.645621	6.25e-10	7.32e-09	5.21e-06	yau	5.94233
126353	-0.746337	1.62e-07	2.52e-06	0.00200529	gse25066	5.06746		10232	0.72605	0.00261684	0.0269551	1	chin	1.87482		56833	0.616624	2.33e-10	2.93e-09	1.96e-06	yau	5.93925
8872	0.45335	6.76e-12	5.8e-10	8.83e-08	gse25066	5.06388		1911	-0.464324	9.39e-05	0.00297518	1	chin	1.86991		9655	-0.491952	8.64e-13	1.55e-11	7.43e-09	yau	5.93472
5915	0.587655	2.5e-09	7.68e-08	3.19e-05	gse25066	5.05549		114625	-0.459976	8.63e-05	0.00278992	1	chin	1.8693		23212	0.570143	4.01e-11	5.58e-10	3.39e-07	yau	5.92775
57109	-0.825727	7.54e-07	8.95e-06	0.00912556	gse25066	5.05544		4067	0.639705	0.00119988	0.0161829	1	chin	1.86849		1573	0.797362	3.76e-08	3.23e-07	0.000302486	yau	5.92053
8843	0.824747	7.46e-07	8.88e-06	0.00902247	gse25066	5.05366		133	0.772177	0.00382999	0.0339781	1	chin	1.8662		594	-0.576335	5.53e-11	7.59e-10	4.67e-07	yau	5.91154
7127	0.641448	1.34e-08	3.11e-07	0.000169302	gse25066	5.05019		22808	0.426356	4.26e-05	0.00177404	0.545122	chin	1.86364		5950	-0.738831	1e-08	9.54e-08	8.19e-05	yau	5.90916
5734	0.856975	1.29e-06	1.4e-05	0.0155009	gse25066	5.04636		4636	-0.558097	0.000458071	0.00851454	1	chin	1.86352		11200	0.460752	1.6e-13	3.24e-12	1.39e-09	yau	5.89545
1233	0.736696	1.46e-07	2.3e-06	0.00180401	gse25066	5.03618		85453	0.915786	0.0092826	0.0595967	1	chin	1.86118		5202	0.512657	3.22e-12	5.26e-11	2.76e-08	yau	5.89143
11013	0.79161	4.41e-07	5.77e-06	0.00537912	gse25066	5.03119		9858	-0.496062	0.000177072	0.00447729	1	chin	1.86115		4602	-0.736641	1.01e-08	9.54e-08	8.19e-05	yau	5.89142
79754	-0.617214	7.09e-09	1.85e-07	9e-05	gse25066	5.03003		7779	-0.633542	0.00117177	0.0159514	1	chin	1.85701		10252	-0.596598	1.35e-10	1.77e-09	1.14e-06	yau	5.88729
23168	-0.452377	7.63e-12	6.34e-10	9.96e-08	gse25066	5.02932		54583	0.443393	6.48e-05	0.00235712	0.827577	chin	1.85699		55695	0.403387	2.66e-15	6.6e-14	2.33e-11	yau	5.87938
3587	0.643676	1.55e-08	3.51e-07	0.000196029	gse25066	5.02641		10755	0.385672	1.57e-05	0.000920097	0.202599	chin	1.85275		6286	1.4117	6.95e-05	0.000306845	0.489907	yau	5.86969
23324	-0.548226	6.85e-10	2.57e-08	8.81e-06	gse25066	5.02402		51474	-0.551608	0.000437742	0.00824173	1	chin	1.85273		1843	-0.750055	1.54e-08	1.41e-07	0.00012502	yau	5.85979
23220	0.660315	2.48e-08	5.18e-07	0.000311444	gse25066	5.02253		10762	0.502068	0.000204153	0.00489781	1	chin	1.85265		3638	0.518519	5.05e-12	7.99e-11	4.31e-08	yau	5.85758
894	0.666473	3.02e-08	6.15e-07	0.000379224	gse25066	5.01198		57136	-0.552338	0.000444195	0.00833219	1	chin	1.85167		5520	-0.488509	1.02e-12	1.81e-11	8.79e-09	yau	5.85732
55770	-0.826512	8.71e-07	1.01e-05	0.0105135	gse25066	5.0086		5733	-0.683418	0.00195542	0.0223773	1	chin	1.85121		1490	-0.835077	1.01e-07	7.82e-07	0.000798509	yau	5.84344
79370	0.718973	1.08e-07	1.78e-06	0.00134501	gse25066	5.00758		374	-1.10266	0.0211411	0.0999046	1	chin	1.84681		4061	0.725991	9.29e-09	8.88e-08	7.58e-05	yau	5.83131
3433	0.668631	3.32e-08	6.68e-07	0.000416989	gse25066	5.00044		55148	-0.555715	0.000484652	0.00884759	1	chin	1.84196		6573	0.481339	7.86e-13	1.42e-11	6.76e-09	yau	5.82647
9232	0.566562	1.49e-09	5.08e-08	1.92e-05	gse25066	5.00019		55830	-0.404167	2.78e-05	0.00134793	0.357898	chin	1.84108		1796	-0.529393	1e-11	1.49e-10	8.5e-08	yau	5.82344
81627	-0.644184	1.73e-08	3.85e-07	0.000218706	gse25066	4.99953		595	-0.817391	0.00562312	0.0430778	1	chin	1.83915		3315	0.775088	3.07e-08	2.7e-07	0.000248202	yau	5.82272
5087	-0.638999	1.51e-08	3.42e-07	0.000190393	gse25066	4.99803		23704	-0.969496	0.01274	0.0723126	1	chin	1.83703		53832	-0.803525	5.79e-08	4.77e-07	0.000463754	yau	5.81513
10769	-0.877411	2.02e-06	2.05e-05	0.0240909	gse25066	4.9958		5152	0.52511	0.00031928	0.00650607	1	chin	1.8357		51087	0.551164	2.82e-11	4.01e-10	2.39e-07	yau	5.81459
3123 /// 3125 /// 3126	0.788235	4.94e-07	6.33e-06	0.00601906	gse25066	4.97065		79961	-0.533174	0.000364001	0.00719395	1	chin	1.83353		10550	-0.458718	2.2e-13	4.36e-12	1.91e-09	yau	5.80585
7475	0.630971	1.39e-08	3.2e-07	0.000175844	gse25066	4.95721		23541	-0.778508	0.00443656	0.0374728	1	chin	1.83179		5902	0.407478	6.36e-15	1.52e-13	5.55e-11	yau	5.7849
55686	-0.582035	3.09e-09	9.23e-08	3.94e-05	gse25066	4.95327		4886	-1.17061	0.0272575	0.116477	1	chin	1.83143		771	-0.831953	1.12e-07	8.63e-07	0.000889523	yau	5.78203
6275	0.776236	4.35e-07	5.71e-06	0.00531132	gse25066	4.93787		23220	0.607267	0.000966812	0.0138661	1	chin	1.8307		55689	0.434243	4.98e-14	1.07e-12	4.32e-10	yau	5.77678
81606	0.679831	5.54e-08	1.02e-06	0.00069183	gse25066	4.93338		55240	0.611864	0.00102143	0.0144443	1	chin	1.82996		10536	-0.572628	8.35e-11	1.12e-09	7.04e-07	yau	5.77108
80164	-0.859989	1.85e-06	1.9e-05	0.0220411	gse25066	4.93045		4133	0.364619	9.66e-06	0.000677852	0.124962	chin	1.82859		4436	0.523055	9.76e-12	1.46e-10	8.3e-08	yau	5.75904
5670	0.890775	2.94e-06	2.8e-05	0.0348113	gse25066	4.92682		55268	-0.601646	0.000928122	0.0134732	1	chin	1.82443		900	-0.576306	1.02e-10	1.36e-09	8.63e-07	yau	5.75707
60672	0.462276	2.24e-11	1.55e-09	2.91e-07	gse25066	4.92336		5824	-0.491095	0.00019435	0.00478181	1	chin	1.82266		1471	-0.656029	1.69e-09	1.84e-08	1.4e-05	yau	5.75392
10892	0.688368	7.06e-08	1.25e-06	0.000879464	gse25066	4.92282		8479	-0.47976	0.000158893	0.00420395	1	chin	1.82256		3295	-0.588867	1.84e-10	2.36e-09	1.55e-06	yau	5.73272
8724	0.475693	4.72e-11	2.87e-09	6.13e-07	gse25066	4.91224		55388	0.550026	0.000486293	0.00885107	1	chin	1.82229		4313	-0.768672	3.53e-08	3.05e-07	0.000284298	yau	5.7285
5270	0.744504	2.54e-07	3.67e-06	0.00312353	gse25066	4.91009		7018	0.934041	0.0112025	0.0667763	1	chin	1.82202		5468	-0.743052	1.96e-08	1.77e-07	0.000158962	yau	5.72692
55325	-0.467159	3.11e-11	2.03e-09	4.04e-07	gse25066	4.90867		54898	-0.965776	0.0129948	0.0731194	1	chin	1.82168		55743	0.43931	9.39e-14	1.94e-12	8.14e-10	yau	5.72306
9332	0.770548	4.29e-07	5.65e-06	0.00523368	gse25066	4.90672		549	-0.475109	0.000146925	0.00400852	1	chin	1.82105		7307	0.457353	3.29e-13	6.28e-12	2.84e-09	yau	5.70929
9444	0.69611	9.16e-08	1.54e-06	0.00113782	gse25066	4.89942		5525	-0.509913	0.000270946	0.00585769	1	chin	1.81892		29117	0.46723	6.26e-13	1.15e-11	5.39e-09	yau	5.70192
10092	0.449309	1.25e-11	9.69e-10	1.63e-07	gse25066	4.89909		2491	0.367335	1.14e-05	0.000752624	0.146783	chin	1.8164		54927	0.456197	3.2e-13	6.14e-12	2.77e-09	yau	5.69999
9849	0.715378	1.42e-07	2.24e-06	0.00175596	gse25066	4.89893		55112	-0.450132	9.27e-05	0.00294475	1	chin	1.8154		3376	0.465737	6.34e-13	1.16e-11	5.46e-09	yau	5.68099
23677	-0.730608	1.98e-07	2.96e-06	0.00244335	gse25066	4.8971		1690	0.735478	0.00340183	0.0315093	1	chin	1.81537		8572	-0.460056	5.62e-13	1.04e-11	4.84e-09	yau	5.63591
2057	0.626621	1.56e-08	3.51e-07	0.00019676	gse25066	4.89219		2800	-0.437323	7.07e-05	0.00248758	0.901289	chin	1.8152		3052	0.435744	1.25e-13	2.54e-12	1.08e-09	yau	5.62264
81858	-0.818196	1.05e-06	1.18e-05	0.0126917	gse25066	4.89024		6500	-0.483008	0.000174547	0.0044391	1	chin	1.81519		55120	0.535588	3.24e-11	4.58e-10	2.75e-07	yau	5.61777
6622	0.95185	7.38e-06	6.05e-05	0.085591	gse25066	4.88489		25976	-0.593303	0.000878506	0.0129463	1	chin	1.81328		10580	-0.462161	7.11e-13	1.3e-11	6.12e-09	yau	5.61433
1846	-1.06672	2.64e-05	0.000174349	0.295562	gse25066	4.8846		100505603 /// 55629	-0.487928	0.000196804	0.00481839	1	chin	1.80825		56994	-0.769168	5.14e-08	4.3e-07	0.000412719	yau	5.60618
4695	-0.490149	1.1e-10	5.79e-09	1.42e-06	gse25066	4.88184		114932	-0.461451	0.000126645	0.00360511	1	chin	1.79847		10799	0.495682	4.97e-12	7.89e-11	4.24e-08	yau	5.60292
3001	0.709303	1.35e-07	2.15e-06	0.00166823	gse25066	4.87334		9168	0.398521	3.09e-05	0.0014358	0.396226	chin	1.79761		23743	-0.580576	2.25e-10	2.85e-09	1.89e-06	yau	5.60104
25864 /// 95	-0.60153	7.92e-09	2.02e-07	0.000100547	gse25066	4.87311		22978	0.491958	0.000224613	0.00517342	1	chin	1.79494		833	0.418118	4.16e-14	9.14e-13	3.62e-10	yau	5.59468
839	-0.663334	4.55e-08	8.66e-07	0.000569639	gse25066	4.87011		9236	-0.574391	0.000751975	0.011596	1	chin	1.79428		6642	-0.41529	3.83e-14	8.47e-13	3.33e-10	yau	5.5719
23650	0.803228	8.71e-07	1.01e-05	0.010514	gse25066	4.86745		4236	-0.490063	0.000219967	0.00511708	1	chin	1.79248		11167	-0.599086	5.15e-10	6.11e-09	4.3e-06	yau	5.56424
5143	0.644897	2.85e-08	5.85e-07	0.000358254	gse25066	4.86575		6787	-0.570678	0.000724942	0.011312	1	chin	1.79176		8458	0.471932	1.65e-12	2.83e-11	1.42e-08	yau	5.56053
259197	0.794694	7.65e-07	9.06e-06	0.00925384	gse25066	4.86055		2947	-0.92809	0.0117472	0.0686676	1	chin	1.79127		50650	-0.579053	2.68e-10	3.34e-09	2.25e-06	yau	5.5423
79058	-0.804803	9.16e-07	1.05e-05	0.0110455	gse25066	4.85947		9695	-0.450626	0.00010782	0.00327528	1	chin	1.78777		5471	0.548976	8.4e-11	1.13e-09	7.08e-07	yau	5.53134
3557	0.565761	2.58e-09	7.86e-08	3.29e-05	gse25066	4.8593		29803	-0.466538	0.000149417	0.00404947	1	chin	1.78479		57211	0.779307	8.08e-08	6.37e-07	0.000642704	yau	5.52738
11103	-0.507396	2.72e-10	1.25e-08	3.51e-06	gse25066	4.85371		51368	-0.457994	0.000128357	0.00363809	1	chin	1.78232		9766	-0.462578	1.16e-12	2.03e-11	9.93e-09	yau	5.52186
2175	0.728635	2.21e-07	3.24e-06	0.00271761	gse25066	4.84985		25928	0.659942	0.00200723	0.0227666	1	chin	1.78013		4940	0.67622	6.87e-09	6.75e-08	5.62e-05	yau	5.51998
1466	0.99509	1.34e-05	9.91e-05	0.153121	gse25066	4.84882		23398	-0.478494	0.00019061	0.00474645	1	chin	1.77993		6502	0.42603	1.13e-13	2.3e-12	9.75e-10	yau	5.5166
64359	0.711821	1.59e-07	2.48e-06	0.00196301	gse25066	4.83982		283232	-0.463083	0.00014546	0.00398983	1	chin	1.77697		597	0.685232	9.16e-09	8.78e-08	7.48e-05	yau	5.50782
7515	-0.596793	7.81e-09	2e-07	9.92e-05	gse25066	4.83828		8398	-0.514553	0.00035609	0.00709211	1	chin	1.77441		23677	-0.619215	1.32e-09	1.46e-08	1.09e-05	yau	5.49843
6769	0.675367	6.95e-08	1.23e-06	0.000866693	gse25066	4.83418		3913	-0.63177	0.0015693	0.0192467	1	chin	1.77167		55701	-0.4851	4.98e-12	7.89e-11	4.25e-08	yau	5.48309
10214	0.773468	5.66e-07	7.08e-06	0.0068817	gse25066	4.83187		54829	-0.953176	0.0138652	0.0762588	1	chin	1.77107		9314	-0.676962	8.32e-09	8.03e-08	6.8e-05	yau	5.46968
26353	-1.09673	4.06e-05	0.000249877	0.448988	gse25066	4.81654		93129	-0.502607	0.000299835	0.0062655	1	chin	1.77074		8406	-0.729726	3.2e-08	2.8e-07	0.000258	yau	5.46948
55129	-0.778084	6.54e-07	7.99e-06	0.00793128	gse25066	4.81205		80736	-0.933245	0.0127038	0.0722108	1	chin	1.76949		1072	0.433908	2.49e-13	4.85e-12	2.15e-09	yau	5.46906
79646	-0.557782	2.47e-09	7.61e-08	3.15e-05	gse25066	4.80137		9748	-0.525117	0.000428632	0.00810509	1	chin	1.76855		27257	0.631595	2.21e-09	2.35e-08	1.82e-05	yau	5.46683
8535	-0.766851	5.49e-07	6.89e-06	0.0066758	gse25066	4.80076		23506	-0.423275	6.87e-05	0.00244466	0.876783	chin	1.762		6898	-1.07499	8.31e-06	4.48e-05	0.0616551	yau	5.4616
10232	1.14375	6.36e-05	0.000361222	0.691844	gse25066	4.80017		597	0.756173	0.00471757	0.0389362	1	chin	1.75907		1734	-0.558059	1.69e-10	2.17e-09	1.42e-06	yau	5.45399
3783	0.770084	6.02e-07	7.5e-06	0.00731538	gse25066	4.79018		64284	-0.579948	0.000936951	0.0135863	1	chin	1.75625		3992	0.644693	3.5e-09	3.61e-08	2.88e-05	yau	5.45187
2109	-0.959321	1.03e-05	8e-05	0.118739	gse25066	4.78349		9100	0.383763	2.68e-05	0.00132754	0.344721	chin	1.75447		8357	0.941645	1.64e-06	1e-05	0.012511	yau	5.44705
29928	-0.824557	1.58e-06	1.66e-05	0.0188908	gse25066	4.78338		8535	-0.492878	0.00027627	0.00592323	1	chin	1.75399		51299	-0.605509	1.04e-09	1.16e-08	8.59e-06	yau	5.44049
114791	-0.940962	8.31e-06	6.68e-05	0.0961411	gse25066	4.78038		23413	0.342231	7.61e-06	0.000586242	0.0985859	chin	1.75174		10769	-0.756888	6.6e-08	5.33e-07	0.000527181	yau	5.43461
64087	-0.573302	4.6e-09	1.27e-07	5.85e-05	gse25066	4.77993		3866	1.02406	0.0194939	0.0948529	1	chin	1.75125		4214	-0.755391	6.44e-08	5.22e-07	0.000514126	yau	5.43229
11034	-0.498817	2.64e-10	1.22e-08	3.41e-06	gse25066	4.77785		8553	-0.66935	0.00243234	0.0259298	1	chin	1.74966		133	0.799833	1.66e-07	1.25e-06	0.0013132	yau	5.42217
4118	0.697848	1.43e-07	2.25e-06	0.00176541	gse25066	4.77724		3988	-0.707239	0.00340227	0.0315093	1	chin	1.74563		292	0.471061	3.2e-12	5.23e-11	2.74e-08	yau	5.4148
64092	0.753719	4.64e-07	6.01e-06	0.00565981	gse25066	4.77348		100510692 /// 4671	-0.66737	0.00245325	0.0260892	1	chin	1.74201		4704	0.437837	4.75e-13	8.83e-12	4.1e-09	yau	5.39553
9817	-0.539415	1.47e-09	5.03e-08	1.89e-05	gse25066	4.76376		79156	0.520124	0.000448832	0.00839035	1	chin	1.74133		9812	-0.439813	5.41e-13	1e-11	4.66e-09	yau	5.39518
79624	-0.884359	4.2e-06	3.8e-05	0.0493415	gse25066	4.75507		55544	0.615277	0.00149023	0.018625	1	chin	1.73923		6576	0.567405	3.17e-10	3.87e-09	2.65e-06	yau	5.38944
10978	0.38227	3.77e-13	5.54e-11	4.95e-09	gse25066	4.74911		5947	0.909354	0.0122587	0.0707122	1	chin	1.73828		54968	0.535393	8.73e-11	1.17e-09	7.36e-07	yau	5.38559
10627	0.497167	3.05e-10	1.37e-08	3.94e-06	gse25066	4.73103		3487	-0.529979	0.000529699	0.00939357	1	chin	1.7362		10788	-0.695963	1.96e-08	1.77e-07	0.000159163	yau	5.36358
26052	0.598274	1.25e-08	2.93e-07	0.00015773	gse25066	4.72882		25977	-0.448475	0.000135008	0.00376959	1	chin	1.73544		1808	-0.606588	1.44e-09	1.58e-08	1.19e-05	yau	5.36294
55954	-0.837394	2.3e-06	2.29e-05	0.0273516	gse25066	4.72112		2047	0.325038	4.58e-06	0.000420619	0.0594977	chin	1.73531		2678	0.66064	7.7e-09	7.48e-08	6.29e-05	yau	5.36022
51167	0.495856	3.09e-10	1.38e-08	3.99e-06	gse25066	4.71575		1969	0.414567	6.56e-05	0.00237212	0.836709	chin	1.73428		79693	0.401854	4.58e-14	9.94e-13	3.98e-10	yau	5.36021
5825	-0.647157	5.3e-08	9.87e-07	0.000662921	gse25066	4.70836		112	-0.501452	0.000352528	0.00704143	1	chin	1.73142		8366	0.624164	2.78e-09	2.92e-08	2.29e-05	yau	5.3402
10981	0.489941	2.49e-10	1.17e-08	3.21e-06	gse25066	4.7056		81563	-0.550697	0.000718925	0.0112315	1	chin	1.73101		29887	0.662909	8.86e-09	8.52e-08	7.23e-05	yau	5.33818
9053	-0.80114	1.35e-06	1.45e-05	0.0162165	gse25066	4.70152		5816	-1.02216	0.0204345	0.0976554	1	chin	1.72709		27123	-0.625005	2.95e-09	3.07e-08	2.43e-05	yau	5.33155
55861 /// 767557 /// 90196	-0.645278	5.28e-08	9.84e-07	0.000660483	gse25066	4.69574		54665	-0.5	0.000357911	0.00710569	1	chin	1.72311		1513	-0.730777	5.17e-08	4.31e-07	0.000414289	yau	5.32507
1051	0.628563	3.39e-08	6.78e-07	0.000425243	gse25066	4.69537		3984	0.368151	2.09e-05	0.00112672	0.26983	chin	1.72252		84159	-0.568773	4.55e-10	5.45e-09	3.8e-06	yau	5.31329
56951	-0.482815	1.91e-10	9.29e-09	2.47e-06	gse25066	4.6928		51138	-0.546381	0.000709168	0.0111856	1	chin	1.72069		57826	0.589915	1.08e-09	1.21e-08	9e-06	yau	5.28847
22895	0.58123	8.51e-09	2.13e-07	0.000107882	gse25066	4.69069		4926	-0.504434	0.000389155	0.00757697	1	chin	1.72006		54674	-0.515317	6.03e-11	8.25e-10	5.09e-07	yau	5.26643
64856	-0.900154	6.16e-06	5.24e-05	0.0718269	gse25066	4.69004		100506162	-0.457429	0.000174546	0.0044391	1	chin	1.71906		6772	0.677424	1.71e-08	1.57e-07	0.000139146	yau	5.26072
28956	-0.509155	6.21e-10	2.36e-08	7.99e-06	gse25066	4.68781		4071	0.687283	0.00317014	0.0301053	1	chin	1.71747		1910	-0.491557	1.99e-11	2.88e-10	1.68e-07	yau	5.26069
7088	0.552586	3.46e-09	1.01e-07	4.41e-05	gse25066	4.6757		3017	-0.692011	0.00330182	0.0309499	1	chin	1.71705		3357	-0.714025	4.44e-08	3.75e-07	0.00035662	yau	5.25003
9518	-0.964542	1.42e-05	0.000104276	0.162361	gse25066	4.67484		79650	0.37639	2.79e-05	0.00134793	0.359065	chin	1.714		4102	0.946894	2.89e-06	1.69e-05	0.0218223	yau	5.24478
942	0.716691	3.07e-07	4.28e-06	0.00376122	gse25066	4.668		8728	0.564712	0.000943723	0.0136543	1	chin	1.70834		4604	-1.05611	1.08e-05	5.71e-05	0.0799051	yau	5.24449
54509	0.630307	4.03e-08	7.8e-07	0.000504588	gse25066	4.66109		6273	0.818048	0.00819639	0.0552719	1	chin	1.70676		3205	-0.722267	5.59e-08	4.62e-07	0.000447858	yau	5.23815
51659	-1.06612	4.25e-05	0.000259804	0.469454	gse25066	4.66085		51364	-0.530836	0.000610176	0.0102658	1	chin	1.7064		2813	-0.680844	2.06e-08	1.85e-07	0.000166859	yau	5.23303
10957	0.577456	8.62e-09	2.15e-07	0.000109316	gse25066	4.65687		7060	-0.787424	0.00687253	0.0493641	1	chin	1.70311		6310	-0.601061	2.21e-09	2.35e-08	1.83e-05	yau	5.20234
1069	-0.488517	2.95e-10	1.34e-08	3.81e-06	gse25066	4.65596		3897	0.722431	0.00448195	0.0377029	1	chin	1.69665		5066	-0.565469	6.42e-10	7.48e-09	5.35e-06	yau	5.19795
3448	0.671553	1.17e-07	1.9e-06	0.00145594	gse25066	4.65394		29911	-0.478291	0.000285024	0.00602313	1	chin	1.6956		1389	-0.466178	7.3e-12	1.11e-10	6.22e-08	yau	5.19159
2633	0.897527	6.54e-06	5.47e-05	0.0760214	gse25066	4.65339		5304	-1.28802	0.0489894	0.167419	1	chin	1.68718		4054	-0.627319	5.38e-09	5.37e-08	4.41e-05	yau	5.1872
4688	0.830136	2.51e-06	2.46e-05	0.0297368	gse25066	4.64963		5981	-0.407966	7.34e-05	0.00253999	0.934929	chin	1.68676		5686	0.464362	7.14e-12	1.09e-10	6.08e-08	yau	5.17589
5860	-0.777323	1.06e-06	1.19e-05	0.0127442	gse25066	4.64453		51560	0.441832	0.00015269	0.00411447	1	chin	1.68612		2717	-0.810381	4.19e-07	2.87e-06	0.00326259	yau	5.16827
3383	0.520969	1.27e-09	4.4e-08	1.63e-05	gse25066	4.63414		9528	-0.532121	0.00068338	0.0110443	1	chin	1.68434		2274	-0.773067	2.11e-07	1.55e-06	0.00166285	yau	5.1601
83439	0.569734	7.52e-09	1.95e-07	9.55e-05	gse25066	4.62851		170680	0.345513	1.35e-05	0.000842274	0.174876	chin	1.68206		10455	-0.587653	1.74e-09	1.88e-08	1.44e-05	yau	5.1472
3359	0.559286	5.34e-09	1.45e-07	6.8e-05	gse25066	4.62653		80176	0.452069	0.000199214	0.00483232	1	chin	1.67296		25864	-0.464996	8.61e-12	1.3e-10	7.33e-08	yau	5.14513
4016	-1.09244	5.83e-05	0.000337384	0.6374	gse25066	4.62545		1299	0.72111	0.00479673	0.0393558	1	chin	1.67229		55775	0.403961	1.96e-13	3.92e-12	1.7e-09	yau	5.13317
4332	1.02591	3.12e-05	0.000201546	0.348244	gse25066	4.62277		1524	-0.807569	0.00849749	0.0563613	1	chin	1.67224		51022	0.493606	4.07e-11	5.65e-10	3.44e-07	yau	5.12868
51512	0.616507	3.21e-08	6.49e-07	0.000402859	gse25066	4.61994		1154	-0.604542	0.00172058	0.0206391	1	chin	1.67115		7453	0.586331	1.83e-09	1.96e-08	1.51e-05	yau	5.12325
54440	0.571476	8.38e-09	2.11e-07	0.000106339	gse25066	4.61556		8821	-0.717083	0.00468975	0.0388182	1	chin	1.66998		5433	0.358297	5.07e-15	1.22e-13	4.43e-11	yau	5.1219
5753	-1.00214	2.51e-05	0.00016708	0.281372	gse25066	4.61089		9333	0.328985	8.56e-06	0.00062424	0.110831	chin	1.6671		27244	-0.547166	4.75e-10	5.67e-09	3.97e-06	yau	5.1013
8427	-0.637424	5.87e-08	1.08e-06	0.000732853	gse25066	4.60958		3267	0.408707	8.34e-05	0.00273757	1	chin	1.66695		5982	0.452403	5.48e-12	8.6e-11	4.67e-08	yau	5.09476
10798	0.804173	1.88e-06	1.92e-05	0.0224451	gse25066	4.6039		7730	-0.588555	0.00147877	0.0185348	1	chin	1.66567		9135	-0.605484	3.88e-09	3.98e-08	3.19e-05	yau	5.09312
2334	0.625917	4.44e-08	8.52e-07	0.000555697	gse25066	4.60226		3840	0.525243	0.000677798	0.0109905	1	chin	1.66444		1308	-0.663747	2.13e-08	1.92e-07	0.00017284	yau	5.09135
57047	0.793872	1.6e-06	1.67e-05	0.0191311	gse25066	4.6009		6698	0.413094	9.66e-05	0.00302747	1	chin	1.65852		51081	0.552618	6.37e-10	7.43e-09	5.3e-06	yau	5.08189
9760	0.658479	1.07e-07	1.77e-06	0.00133304	gse25066	4.58882		375449	-0.622353	0.00220199	0.0241814	1	chin	1.65371		6185	0.458639	9.22e-12	1.38e-10	7.84e-08	yau	5.06126
472	0.497845	6.14e-10	2.34e-08	7.9e-06	gse25066	4.58601		367	-0.615166	0.00207503	0.0232826	1	chin	1.65048		64761	0.532467	3.31e-10	4.03e-09	2.77e-06	yau	5.04811
64284	-0.57711	1.14e-08	2.72e-07	0.000144148	gse25066	4.58427		64981	-0.505054	0.000540509	0.00954658	1	chin	1.65011		1960	-0.771914	2.95e-07	2.1e-06	0.00231138	yau	5.0406
2184	-0.616381	3.66e-08	7.23e-07	0.000459118	gse25066	4.58366		5817	0.439537	0.000176883	0.00447729	1	chin	1.64928		79042	0.439982	3.59e-12	5.82e-11	3.07e-08	yau	5.0355
55638	-0.642934	7.45e-08	1.31e-06	0.000928065	gse25066	4.5827		8614	-0.832105	0.010558	0.0646427	1	chin	1.64459		56270	0.4322	2.24e-12	3.76e-11	1.92e-08	yau	5.03519
576	-0.754309	8.44e-07	9.8e-06	0.0101863	gse25066	4.58152		259266	0.740702	0.00607396	0.0452727	1	chin	1.64179		6611	0.518813	2.04e-10	2.6e-09	1.72e-06	yau	5.02711
3560	0.549753	4.74e-09	1.3e-07	6.03e-05	gse25066	4.57652		5121	0.529937	0.000798764	0.0121034	1	chin	1.64152		6513	0.422197	1.28e-12	2.24e-11	1.1e-08	yau	5.0208
4200	0.494973	5.74e-10	2.2e-08	7.38e-06	gse25066	4.57423		80196	-0.38267	5.16e-05	0.00202772	0.660072	chin	1.64061		8840	-0.485787	4.93e-11	6.8e-10	4.17e-07	yau	5.007
6875	0.477323	2.63e-10	1.22e-08	3.4e-06	gse25066	4.57276		54894	-0.629655	0.00248053	0.0262093	1	chin	1.64054		4222	-0.669157	3.31e-08	2.88e-07	0.000267262	yau	5.005
22977	-0.679832	1.89e-07	2.85e-06	0.00233657	gse25066	4.57016		5932	-0.650775	0.0030342	0.0293209	1	chin	1.63862		8683	0.400842	3.4e-13	6.49e-12	2.94e-09	yau	4.99771
1718	-0.636679	6.72e-08	1.2e-06	0.000838182	gse25066	4.56667		1842	-0.662723	0.00338164	0.0314064	1	chin	1.6375		27074	0.84185	1.16e-06	7.28e-06	0.00888755	yau	4.99676
23242	-0.968317	1.95e-05	0.000136615	0.220935	gse25066	4.56052		5202	0.474762	0.000357136	0.00710105	1	chin	1.63658		5985	0.456436	1.15e-11	1.71e-10	9.81e-08	yau	4.99238
5268	1.09953	7.23e-05	0.000404118	0.784216	gse25066	4.55305		4103	0.526526	0.000784592	0.0119369	1	chin	1.63505		6586	-0.474141	3.03e-11	4.29e-10	2.57e-07	yau	4.98722
5359	0.6658	1.49e-07	2.35e-06	0.00184842	gse25066	4.54447		6182	0.507865	0.0006067	0.0102506	1	chin	1.63382		5721	0.522388	2.87e-10	3.52e-09	2.4e-06	yau	4.98478
6964	0.698214	3.13e-07	4.35e-06	0.00384031	gse25066	4.54125		6159	-0.417253	0.000122893	0.00355226	1	chin	1.63166		10440	0.402915	4.3e-13	8.06e-12	3.71e-09	yau	4.98267
7447	0.636995	7.56e-08	1.32e-06	0.000941075	gse25066	4.53643		6715	0.520549	0.000741323	0.0115129	1	chin	1.62931		10752	-0.69881	7.46e-08	5.93e-07	0.00059416	yau	4.98058
5664	-0.610067	3.67e-08	7.24e-07	0.000460223	gse25066	4.53605		6468	-0.442752	0.000213003	0.00499149	1	chin	1.62562		333	0.671258	3.82e-08	3.27e-07	0.000307064	yau	4.9797
79649	0.595294	2.41e-08	5.06e-07	0.000303054	gse25066	4.53509		55184	-0.502154	0.000582331	0.0100552	1	chin	1.62438		8969	0.810334	7.22e-07	4.72e-06	0.00557177	yau	4.97663
100510224	-0.923646	1.23e-05	9.28e-05	0.141408	gse25066	4.53363		23268	-0.654581	0.00332172	0.031092	1	chin	1.62247		5744	-0.860101	1.65e-06	1e-05	0.0125355	yau	4.97457
8345	-0.909598	1.06e-05	8.2e-05	0.121958	gse25066	4.52482		4925	-0.656712	0.00340615	0.0315225	1	chin	1.62059		9521	0.419746	1.44e-12	2.51e-11	1.24e-08	yau	4.97035
3480	-0.776497	1.49e-06	1.58e-05	0.0178609	gse25066	4.52379		55763	-0.410672	0.000113898	0.00337782	1	chin	1.61948		65057	0.528363	3.96e-10	4.78e-09	3.31e-06	yau	4.96766
7305	0.763494	1.19e-06	1.31e-05	0.014328	gse25066	4.52226		65987	0.592702	0.00185383	0.0217407	1	chin	1.61922		3726	-0.559213	1.34e-09	1.48e-08	1.11e-05	yau	4.96209
79884	-1.11804	9.08e-05	0.000489607	0.977137	gse25066	4.51894		3759	0.553998	0.00119696	0.0161602	1	chin	1.61874		7048	-0.444104	6.75e-12	1.03e-10	5.75e-08	yau	4.96106
5329	0.538599	4.13e-09	1.16e-07	5.26e-05	gse25066	4.51567		8564	0.765376	0.00768646	0.0528666	1	chin	1.61821		25804	0.508268	1.81e-10	2.32e-09	1.52e-06	yau	4.95227
2029	-0.486981	5.37e-10	2.1e-08	6.91e-06	gse25066	4.51434		9498	-0.741378	0.00656801	0.0478093	1	chin	1.61811		23636	0.438743	5.27e-12	8.31e-11	4.5e-08	yau	4.94807
2180	0.794108	2.11e-06	2.12e-05	0.0251017	gse25066	4.50712		641	0.537546	0.000979671	0.0139742	1	chin	1.61743		373	-0.533823	6.83e-10	7.89e-09	5.68e-06	yau	4.8929
11217 /// 445815	0.682521	2.55e-07	3.69e-06	0.00313934	gse25066	4.49978		3620	0.815844	0.0104885	0.0644387	1	chin	1.61479		3336	0.523492	4.59e-10	5.48e-09	3.83e-06	yau	4.88849
27345	0.537889	4.32e-09	1.2e-07	5.51e-05	gse25066	4.49898		6880	-0.48257	0.000454477	0.00847174	1	chin	1.61298		1051	0.530432	6.11e-10	7.18e-09	5.09e-06	yau	4.88731
51340	-0.494245	7.93e-10	2.89e-08	1.02e-05	gse25066	4.49806		27243	-0.458231	0.000304186	0.00630597	1	chin	1.61154		836	0.43019	4.54e-12	7.26e-11	3.88e-08	yau	4.87963
9649	-0.685305	2.74e-07	3.9e-06	0.00336495	gse25066	4.49722		25901	-0.47788	0.000435152	0.00820474	1	chin	1.60633		10054	0.409798	1.27e-12	2.22e-11	1.09e-08	yau	4.87516
3866	-1.35589	0.000484501	0.00197829	1	gse25066	4.49437		537	-0.497528	0.000601593	0.0102248	1	chin	1.60239		58516	0.537001	8.63e-10	9.79e-09	7.17e-06	yau	4.86732
90355	-0.537335	4.67e-09	1.28e-07	5.94e-05	gse25066	4.47645		327	-0.465112	0.000358922	0.00711501	1	chin	1.60231		2099	-0.763256	4.28e-07	2.93e-06	0.0033313	yau	4.86061
51368	-0.519492	2.44e-09	7.55e-08	3.12e-05	gse25066	4.47402		1380	0.583573	0.00181609	0.0213936	1	chin	1.59949		3429	0.926218	5.75e-06	3.18e-05	0.0429446	yau	4.85344
3034	0.749125	1.07e-06	1.19e-05	0.0128506	gse25066	4.47323		55245	-0.460997	0.000346825	0.00694869	1	chin	1.595		10553	0.526465	6.48e-10	7.53e-09	5.4e-06	yau	4.83739
400949	0.58272	2.11e-08	4.55e-07	0.000266162	gse25066	4.47243		1519	-0.497972	0.000632739	0.010524	1	chin	1.5929		5166	-0.68428	8.59e-08	6.74e-07	0.000682549	yau	4.83528
9448	0.807151	2.89e-06	2.75e-05	0.0341659	gse25066	4.47095		11160	-0.765726	0.00837723	0.0559462	1	chin	1.59034		7098	-0.544976	1.35e-09	1.49e-08	1.12e-05	yau	4.83417
30850	-0.919877	1.4e-05	0.000102735	0.159513	gse25066	4.46564		9497	-0.568931	0.00161167	0.0196561	1	chin	1.58887		63923	-0.5973	9.13e-09	8.76e-08	7.45e-05	yau	4.80191
9915	-0.910085	1.25e-05	9.37e-05	0.143029	gse25066	4.46246		55635	0.50765	0.000745595	0.0115383	1	chin	1.58767		4477	1.05234	2.75e-05	0.0001328	0.198768	yau	4.7991
6482	-1.00051	3.47e-05	0.000220046	0.385787	gse25066	4.46243		4929	-0.730918	0.00674501	0.0488153	1	chin	1.58684		2149	-0.566807	3.45e-09	3.57e-08	2.84e-05	yau	4.79637
6351	0.73016	7.76e-07	9.16e-06	0.00938478	gse25066	4.46133		1647	-0.613098	0.00258917	0.0267962	1	chin	1.58599		341	0.654439	4.72e-08	3.98e-07	0.000379271	yau	4.79427
2564	0.842866	5.15e-06	4.49e-05	0.0602019	gse25066	4.45741		7716	-0.487937	0.00056643	0.00989782	1	chin	1.58426		5409	0.886607	3.94e-06	2.24e-05	0.0295797	yau	4.79195
11018	-0.624492	7.34e-08	1.29e-06	0.000914222	gse25066	4.45542		55556	-0.617502	0.00272153	0.0276429	1	chin	1.58401		2878	-0.692208	1.22e-07	9.36e-07	0.000969434	yau	4.78468
2047	0.694005	3.9e-07	5.23e-06	0.00476874	gse25066	4.44777		26063	-0.490424	0.000590489	0.0101427	1	chin	1.58348		9489	0.478825	1.04e-10	1.38e-09	8.8e-07	yau	4.77911
10170	0.630737	9.11e-08	1.54e-06	0.00113284	gse25066	4.44056		4701	-0.46535	0.000397254	0.00765278	1	chin	1.58263		8773	-0.499344	2.69e-10	3.34e-09	2.25e-06	yau	4.77899
56833	0.585462	2.74e-08	5.64e-07	0.00034424	gse25066	4.4275		1470	-0.556073	0.0014258	0.018078	1	chin	1.58255		23603	0.484203	1.39e-10	1.81e-09	1.17e-06	yau	4.77249
332	0.540739	6.58e-09	1.74e-07	8.37e-05	gse25066	4.42405		3708	-0.598362	0.00227091	0.024638	1	chin	1.58195		10948	0.74375	3.85e-07	2.67e-06	0.0030034	yau	4.77065
9450	0.561932	1.35e-08	3.13e-07	0.000171208	gse25066	4.42137		79811	-0.505753	0.000749376	0.0115695	1	chin	1.58063		5549	-0.52866	1.11e-09	1.23e-08	9.17e-06	yau	4.73493
10950	0.687539	3.73e-07	5.04e-06	0.00456158	gse25066	4.41977		3930	0.553234	0.00139856	0.0178708	1	chin	1.57911		1519	-0.46252	6.1e-11	8.33e-10	5.15e-07	yau	4.72452
56647	-0.790841	2.61e-06	2.54e-05	0.0309027	gse25066	4.41595		4162	0.480119	0.000515467	0.00924109	1	chin	1.57853		26073	0.493432	2.76e-10	3.4e-09	2.31e-06	yau	4.7169
4148	-1.00947	4.3e-05	0.000262096	0.474476	gse25066	4.4083		58529	0.352201	3.31e-05	0.00149121	0.424353	chin	1.57807		23111	-0.437091	1.65e-11	2.41e-10	1.4e-07	yau	4.7127
91543	0.868188	8.37e-06	6.71e-05	0.0968121	gse25066	4.40791		9863	-0.771005	0.00899242	0.0583329	1	chin	1.57757		51571	0.443276	2.46e-11	3.53e-10	2.09e-07	yau	4.70276
11019	-0.873256	8.99e-06	7.13e-05	0.103777	gse25066	4.40667		8065	0.449313	0.000309123	0.00637833	1	chin	1.57703		8742	-0.5452	2.47e-09	2.61e-08	2.04e-05	yau	4.69262
28755	0.750131	1.35e-06	1.45e-05	0.0161702	gse25066	4.40313		81627	-0.557492	0.00150928	0.0186852	1	chin	1.57281		8565	0.430493	1.3e-11	1.92e-10	1.1e-07	yau	4.68674
5783	-0.717323	7.33e-07	8.79e-06	0.00887422	gse25066	4.40073		306	0.762191	0.0086641	0.0570197	1	chin	1.57185		10451	-0.753262	6.36e-07	4.22e-06	0.00492412	yau	4.66739
7504	0.720135	7.84e-07	9.23e-06	0.0094722	gse25066	4.39708		56848	-0.343223	2.68e-05	0.00132754	0.344581	chin	1.5692		3815	-0.783383	1.11e-06	7e-06	0.00850104	yau	4.66517
22854	0.5917	3.77e-08	7.42e-07	0.000473032	gse25066	4.39239		83450	-0.571092	0.00178794	0.0211761	1	chin	1.56916		6199	0.413695	5.67e-12	8.84e-11	4.83e-08	yau	4.65267
3627	0.8431	6.18e-06	5.25e-05	0.0720574	gse25066	4.39154		51678	0.365204	5.09e-05	0.00200467	0.650665	chin	1.56802		672	0.438355	2.5e-11	3.58e-10	2.12e-07	yau	4.64745
6518	0.5213	3.99e-09	1.14e-07	5.09e-05	gse25066	4.37821		54959	0.429125	0.000222859	0.00515799	1	chin	1.56715		23500	-0.455455	6.49e-11	8.83e-10	5.48e-07	yau	4.63999
2296	0.66032	2.37e-07	3.46e-06	0.00292165	gse25066	4.37424		79602	-0.504058	0.000779644	0.0118968	1	chin	1.56666		3699	-0.483674	2.65e-10	3.3e-09	2.22e-06	yau	4.63168
51466	-0.741049	1.26e-06	1.37e-05	0.0151138	gse25066	4.37191		51097	-0.6615	0.00428505	0.0367294	1	chin	1.56646		6926	-0.802915	1.74e-06	1.05e-05	0.0132063	yau	4.62514
641	0.459358	3.05e-10	1.37e-08	3.93e-06	gse25066	4.37139		9847	-0.424959	0.000206284	0.00493064	1	chin	1.5662		3265	0.502275	6.31e-10	7.37e-09	5.26e-06	yau	4.6209
51335	-0.548389	1.09e-08	2.63e-07	0.000138148	gse25066	4.36636		5588	0.548128	0.00140494	0.0179	1	chin	1.56345		79623	0.708581	3.02e-07	2.15e-06	0.00236184	yau	4.62031
3123	0.68518	4.24e-07	5.61e-06	0.00518125	gse25066	4.36618		57110	0.661738	0.00435837	0.0370914	1	chin	1.56215		10576	0.528739	1.94e-09	2.08e-08	1.6e-05	yau	4.60632
1043	1.08628	9.6e-05	0.000513252	1	gse25066	4.3645		26628	0.349697	3.42e-05	0.00152782	0.439151	chin	1.56161		10038	0.403881	4e-12	6.42e-11	3.42e-08	yau	4.60353
10078	-0.797201	3.36e-06	3.12e-05	0.0396281	gse25066	4.36337		56935	0.562864	0.00168612	0.0203599	1	chin	1.56088		3075	-0.654237	9.67e-08	7.52e-07	0.00076754	yau	4.58933
5029	-0.890798	1.27e-05	9.51e-05	0.145788	gse25066	4.36023		267	-0.573372	0.00191599	0.0221334	1	chin	1.5582		8493	0.581454	1.29e-08	1.2e-07	0.000104645	yau	4.58795
79703	-0.934064	2.2e-05	0.000150228	0.247635	gse25066	4.35134		84939	-0.487422	0.000641051	0.0105949	1	chin	1.55639		55038	0.397133	3.02e-12	5e-11	2.59e-08	yau	4.57483
2671	-0.530226	6.51e-09	1.72e-07	8.28e-05	gse25066	4.34055		140578	0.369146	6.1e-05	0.00225929	0.779335	chin	1.55575		3437	0.677789	1.94e-07	1.43e-06	0.00152498	yau	4.55014
4926	-0.551025	1.33e-08	3.1e-07	0.00016877	gse25066	4.33906		64769	-0.472582	0.000510644	0.0091797	1	chin	1.55568		1601	-0.500972	8.57e-10	9.75e-09	7.12e-06	yau	4.54231
9274	-0.587713	4.24e-08	8.19e-07	0.000531404	gse25066	4.33285		54872	-0.487341	0.00064409	0.0106186	1	chin	1.55513		54836	-0.593172	2.22e-08	1.98e-07	0.000179497	yau	4.54017
253959	-0.613903	8.88e-08	1.51e-06	0.00110402	gse25066	4.32902		55364	-0.477167	0.000552218	0.00968817	1	chin	1.55456		55909	-0.407112	7.06e-12	1.08e-10	6.01e-08	yau	4.53987
2983	0.577393	3.18e-08	6.45e-07	0.00039977	gse25066	4.32878		11188	-0.441286	0.000304655	0.00630597	1	chin	1.55164		201562	0.501143	8.77e-10	9.94e-09	7.29e-06	yau	4.53874
81031	-0.808804	4.45e-06	3.98e-05	0.0522545	gse25066	4.32814		399	-0.74565	0.00830175	0.0557258	1	chin	1.55157		1278	-0.722042	5.41e-07	3.64e-06	0.00419701	yau	4.52494
29098	-0.576764	3.14e-08	6.39e-07	0.000394912	gse25066	4.32716		8870	-0.649136	0.00408499	0.0355958	1	chin	1.55066		1537	0.543684	4.89e-09	4.92e-08	4.01e-05	yau	4.5186
22800	0.495288	1.85e-09	6.02e-08	2.37e-05	gse25066	4.32534		2729	-0.53431	0.00125592	0.0165809	1	chin	1.55005		1633	0.514594	1.69e-09	1.84e-08	1.4e-05	yau	4.51459
4610	0.602928	6.74e-08	1.21e-06	0.000840432	gse25066	4.32386		57037	-0.517192	0.00102277	0.0144475	1	chin	1.54652		3679	-0.601558	3.17e-08	2.78e-07	0.000255563	yau	4.51137
3134	0.682007	4.59e-07	5.97e-06	0.00559529	gse25066	4.32278		200315	0.513415	0.000982083	0.0139934	1	chin	1.54428		11098	-0.735143	7.47e-07	4.87e-06	0.00576392	yau	4.5039
8687	0.55372	1.59e-08	3.57e-07	0.000200717	gse25066	4.31821		1033	0.648922	0.00420008	0.0363432	1	chin	1.54232		5877	0.402923	6.98e-12	1.07e-10	5.94e-08	yau	4.49513
1952	-0.603924	7.2e-08	1.27e-06	0.000896917	gse25066	4.31375		875	0.754055	0.00902458	0.0584837	1	chin	1.54172		80324	0.449979	1.07e-10	1.42e-09	9.03e-07	yau	4.48626
64400	-0.628187	1.36e-07	2.17e-06	0.00168691	gse25066	4.31292		6717	-0.60527	0.00284288	0.0281139	1	chin	1.54116		58190	-0.352702	1.94e-13	3.88e-12	1.68e-09	yau	4.48364
3570	0.677598	4.33e-07	5.7e-06	0.0052863	gse25066	4.31184		4082	0.429562	0.000261558	0.00573025	1	chin	1.53888		10370	-0.649208	1.24e-07	9.48e-07	0.000984066	yau	4.4831
330	0.774671	2.72e-06	2.63e-05	0.0322566	gse25066	4.31081		25864 /// 95	-0.461049	0.000460095	0.00854006	1	chin	1.53859		54535	0.351325	1.81e-13	3.63e-12	1.56e-09	yau	4.47704
7940	0.762042	2.21e-06	2.21e-05	0.0262818	gse25066	4.30975		10879	0.540057	0.0014165	0.0180124	1	chin	1.5385		9188	0.437331	5.98e-11	8.19e-10	5.05e-07	yau	4.47102
7844	-0.509631	3.5e-09	1.02e-07	4.47e-05	gse25066	4.30924		7786	-0.478208	0.000608489	0.0102506	1	chin	1.5378		55884	0.451587	1.27e-10	1.66e-09	1.06e-06	yau	4.46972
58528	0.721985	1.08e-06	1.2e-05	0.0129605	gse25066	4.30842		80127	-0.635232	0.00381256	0.0339201	1	chin	1.53649		6495	0.880605	8.42e-06	4.54e-05	0.0624564	yau	4.46897
84830	0.488096	1.5e-09	5.09e-08	1.92e-05	gse25066	4.3067		6405	-0.403629	0.000159915	0.00422209	1	chin	1.53222		4482	-0.386921	2.85e-12	4.74e-11	2.44e-08	yau	4.46706
10142	-0.594016	5.7e-08	1.05e-06	0.000712021	gse25066	4.30315		54972	0.68377	0.00580138	0.043904	1	chin	1.52923		10398	-0.628538	7.98e-08	6.3e-07	0.000634869	yau	4.46144
8722	-0.574885	3.29e-08	6.62e-07	0.00041254	gse25066	4.30205		7248	-0.448786	0.000397575	0.00765278	1	chin	1.52613		55833	0.441361	7.81e-11	1.05e-09	6.59e-07	yau	4.46106
1803	0.731221	1.33e-06	1.44e-05	0.0159756	gse25066	4.29611		55272	-0.480868	0.000672551	0.0109502	1	chin	1.52544		6925	-0.522233	3.12e-09	3.24e-08	2.57e-05	yau	4.44215
1112	0.592813	5.73e-08	1.05e-06	0.000715899	gse25066	4.29302		23231	0.648421	0.00444316	0.0374728	1	chin	1.52528		58503	-0.677344	2.85e-07	2.05e-06	0.0022359	yau	4.43316
30817	0.747045	1.8e-06	1.85e-05	0.0214662	gse25066	4.29158		51319	0.472997	0.000597517	0.0102076	1	chin	1.52478		4060	-0.692041	3.98e-07	2.75e-06	0.00310231	yau	4.429
23208	0.513774	4.52e-09	1.25e-07	5.75e-05	gse25066	4.28741		3945	0.680733	0.00582724	0.0439488	1	chin	1.52112		8161	0.48236	6.64e-10	7.71e-09	5.53e-06	yau	4.42698
4477	-1.1939	0.000257654	0.00117681	1	gse25066	4.28488		6814	-0.44941	0.000413938	0.00787263	1	chin	1.52038		54910	0.481486	6.44e-10	7.5e-09	5.37e-06	yau	4.42526
8450	-0.665154	3.62e-07	4.91e-06	0.00442517	gse25066	4.28478		80204	0.348107	4.32e-05	0.00179334	0.553093	chin	1.51938		716	-0.682431	3.4e-07	2.39e-06	0.00265624	yau	4.41434
50810	-0.62924	1.57e-07	2.46e-06	0.0019423	gse25066	4.2813		2059	-0.61423	0.00336264	0.0313186	1	chin	1.51919		1075	0.680885	3.36e-07	2.36e-06	0.00262459	yau	4.408
6405	-0.561293	2.37e-08	4.99e-07	0.000297985	gse25066	4.28019		55769	-0.535678	0.00146106	0.0183655	1	chin	1.51882		7481	-0.651862	1.73e-07	1.3e-06	0.00136714	yau	4.40752
3938	0.564531	2.63e-08	5.48e-07	0.000330466	gse25066	4.2794		1830	0.34978	4.59e-05	0.00185998	0.5878	chin	1.51734		55915	0.462434	2.98e-10	3.65e-09	2.49e-06	yau	4.40506
9473	0.576158	3.76e-08	7.4e-07	0.000471256	gse25066	4.27798		58528	0.547501	0.00169292	0.0203624	1	chin	1.51733		55742	-0.358613	5.78e-13	1.06e-11	4.98e-09	yau	4.38874
3394	0.615775	1.14e-07	1.85e-06	0.00141518	gse25066	4.27502		51363	-0.55011	0.00174803	0.0208351	1	chin	1.5169		2012	-0.490027	1.13e-09	1.25e-08	9.34e-06	yau	4.38499
55848	-0.673976	4.6e-07	5.97e-06	0.00560825	gse25066	4.27117		399665	-0.434595	0.000323326	0.00655273	1	chin	1.51689		51195	0.685362	4.05e-07	2.78e-06	0.00314971	yau	4.38155
819	-0.442837	2.28e-10	1.08e-08	2.95e-06	gse25066	4.26962		1717	0.629504	0.00391873	0.0344906	1	chin	1.51513		57447	-0.475556	6.22e-10	7.29e-09	5.18e-06	yau	4.37809
55076	0.721954	1.22e-06	1.33e-05	0.0146558	gse25066	4.26901		23339	-0.347649	4.43e-05	0.00181801	0.567623	chin	1.51341		7431	-0.539719	7.9e-09	7.66e-08	6.45e-05	yau	4.37313
7288	0.633733	1.88e-07	2.83e-06	0.00231625	gse25066	4.26271		3093	-0.461212	0.00052369	0.00933747	1	chin	1.5132		4651	0.619458	8.98e-08	7.03e-07	0.000713393	yau	4.36528
54681	-0.529591	9.02e-09	2.24e-07	0.000114352	gse25066	4.26044		9765	-0.393599	0.000145632	0.00398983	1	chin	1.51014		6236	-0.583598	3.35e-08	2.91e-07	0.000270288	yau	4.36214
286451	-0.4655	7.15e-10	2.65e-08	9.19e-06	gse25066	4.25723		55287	0.447185	0.000425518	0.00805783	1	chin	1.5075		4105	0.864139	9.24e-06	4.93e-05	0.0684335	yau	4.3503
9859	0.490305	2.09e-09	6.65e-08	2.67e-05	gse25066	4.25589		10560	-0.703805	0.00726319	0.0509877	1	chin	1.50535		9130	0.378804	3.35e-12	5.47e-11	2.87e-08	yau	4.34655
8527	-0.653738	3.1e-07	4.31e-06	0.00379501	gse25066	4.25539		54816	-0.496112	0.000924906	0.0134414	1	chin	1.50516		10417	-0.587006	4e-08	3.42e-07	0.000322086	yau	4.34238
349152	0.82002	6.48e-06	5.45e-05	0.0754645	gse25066	4.2544		9184	-0.413002	0.000230817	0.00524958	1	chin	1.50198		6629	0.42541	6.22e-11	8.47e-10	5.25e-07	yau	4.3418
3356	0.509067	4.5e-09	1.25e-07	5.73e-05	gse25066	4.24923		81493	-0.57021	0.00233349	0.0252036	1	chin	1.50079		25839	0.402563	1.65e-11	2.41e-10	1.4e-07	yau	4.34091
366	1.06324	0.000101327	0.000538169	1	gse25066	4.24685		1725	-0.485469	0.000817292	0.0122715	1	chin	1.49895		6159	-0.453504	2.69e-10	3.34e-09	2.26e-06	yau	4.33998
2891	-1.22677	0.000348318	0.00151297	1	gse25066	4.2422		864	0.650989	0.00504546	0.0402992	1	chin	1.49539		6776	-0.446674	1.97e-10	2.51e-09	1.65e-06	yau	4.33561
9657	0.424038	9.98e-11	5.34e-09	1.29e-06	gse25066	4.24078		27344	0.86057	0.0184527	0.0916211	1	chin	1.49218		51191	0.600388	6.1e-08	4.99e-07	0.000487785	yau	4.33165
9397	0.545691	1.74e-08	3.85e-07	0.000219573	gse25066	4.23412		27244	-0.525632	0.00145527	0.0183277	1	chin	1.49125		2130	0.34267	2.42e-13	4.75e-12	2.09e-09	yau	4.32304
10537 /// 2550	1.07528	0.000115982	0.000603867	1	gse25066	4.23188		10329	-0.462864	0.000602285	0.0102248	1	chin	1.49051		11182	0.664742	3.14e-07	2.22e-06	0.00245645	yau	4.32289
80227	-0.704672	1e-06	1.14e-05	0.012056	gse25066	4.22786		9508	0.385823	0.000139048	0.00385776	1	chin	1.48806		5757	0.413224	3.51e-11	4.93e-10	2.97e-07	yau	4.32014
728	0.805726	5.67e-06	4.87e-05	0.0662037	gse25066	4.22708		5803	0.614745	0.00380934	0.0339145	1	chin	1.48716		54915	0.413582	3.62e-11	5.06e-10	3.06e-07	yau	4.31844
28638 /// 28639	1.07802	0.000122177	0.000629419	1	gse25066	4.21831		23107	-0.427158	0.000332379	0.00667965	1	chin	1.48581		25960	-0.416037	4.55e-11	6.29e-10	3.85e-07	yau	4.30252
1556	-0.993718	5.79e-05	0.000335559	0.632676	gse25066	4.21093		9158	-0.44322	0.000444451	0.00833219	1	chin	1.48575		59	-0.484822	1.34e-09	1.48e-08	1.11e-05	yau	4.30158
1269	0.577177	5.1e-08	9.59e-07	0.000638182	gse25066	4.2089		29956	-0.543714	0.00186868	0.0218367	1	chin	1.4835		80031	-0.510947	3.87e-09	3.98e-08	3.18e-05	yau	4.29808
126208	-0.815505	6.94e-06	5.73e-05	0.0805569	gse25066	4.20694		23131	-0.439308	0.000423949	0.00803972	1	chin	1.48165		2	-0.53579	9.65e-09	9.2e-08	7.87e-05	yau	4.29453
123872	-0.781612	4.31e-06	3.87e-05	0.0506176	gse25066	4.19361		4839	0.448249	0.000500283	0.009043	1	chin	1.47957		1468	0.469258	7.19e-10	8.27e-09	5.98e-06	yau	4.29057
200315	0.773049	3.77e-06	3.46e-05	0.0443855	gse25066	4.19269		1534	-0.555625	0.00219335	0.0241269	1	chin	1.47735		2908	-0.484516	1.43e-09	1.57e-08	1.18e-05	yau	4.2859
51280	-1.02911	8.57e-05	0.000466083	0.924311	gse25066	4.18519		8357	-0.751232	0.0108029	0.0656059	1	chin	1.47727		9683	0.477255	1.05e-09	1.18e-08	8.7e-06	yau	4.2855
244 /// 653145 /// 728113	0.582837	6.62e-08	1.19e-06	0.000826397	gse25066	4.18412		23245	-0.638828	0.00487244	0.0396657	1	chin	1.47713		55270	0.421276	6.73e-11	9.14e-10	5.68e-07	yau	4.2852
23354	0.520358	9.4e-09	2.32e-07	0.000119183	gse25066	4.17676		23198	0.434462	0.000411597	0.00786229	1	chin	1.47088		81887	0.375946	4.14e-12	6.64e-11	3.54e-08	yau	4.27939
23120	0.513305	7.33e-09	1.91e-07	9.31e-05	gse25066	4.17583		10295	-0.406981	0.000244217	0.00544118	1	chin	1.47011		6844	-0.378811	5.22e-12	8.24e-11	4.45e-08	yau	4.27393
51282	-0.462639	9.44e-10	3.37e-08	1.21e-05	gse25066	4.17538		6781	-0.828017	0.0168725	0.0867627	1	chin	1.46793		2885	0.461075	5.84e-10	6.89e-09	4.87e-06	yau	4.25746
4636	-0.625207	2.15e-07	3.17e-06	0.00264585	gse25066	4.1688		861	-0.601586	0.00366132	0.0329985	1	chin	1.46568		5214	0.702389	8.92e-07	5.73e-06	0.00686147	yau	4.24923
5321	0.762796	3.43e-06	3.17e-05	0.0404111	gse25066	4.16844		117247	0.318801	2.65e-05	0.00132515	0.341269	chin	1.4589		91543	0.775873	3.37e-06	1.94e-05	0.0254009	yau	4.24558
122616	-0.704597	1.24e-06	1.35e-05	0.0148393	gse25066	4.16252		7644	-0.62346	0.00458047	0.0382133	1	chin	1.45833		9551	0.365402	2.6e-12	4.35e-11	2.23e-08	yau	4.23305
51614	-0.435902	2.85e-10	1.3e-08	3.68e-06	gse25066	4.1608		23271	0.366435	0.000106289	0.00324379	1	chin	1.45603		64783	0.414352	6.13e-11	8.36e-10	5.17e-07	yau	4.23169
79901	-1.21486	0.000377046	0.00161283	1	gse25066	4.15921		9982	0.301262	1.47e-05	0.000880681	0.189713	chin	1.45591		78987	-0.417296	7.28e-11	9.87e-10	6.14e-07	yau	4.23048
7099	0.544461	2.34e-08	4.95e-07	0.000294331	gse25066	4.15481		1022	-0.493555	0.00112435	0.0155151	1	chin	1.45554		23452	-0.536878	1.36e-08	1.26e-07	0.000110248	yau	4.22395
56882	0.513505	8.24e-09	2.08e-07	0.000104558	gse25066	4.15116		23443	-0.548053	0.00224352	0.0244593	1	chin	1.45183		1292	-0.58881	6.71e-08	5.42e-07	0.000535818	yau	4.22359
57551	0.632669	2.75e-07	3.91e-06	0.00337233	gse25066	4.15116		100170939	-0.616487	0.00442617	0.0374471	1	chin	1.45119		5813	-0.37531	5.66e-12	8.84e-11	4.83e-08	yau	4.22123
8800	-0.710318	1.45e-06	1.54e-05	0.0173428	gse25066	4.1475		283450	-0.463833	0.000747315	0.0115513	1	chin	1.45017		2870	0.348495	8.12e-13	1.46e-11	6.98e-09	yau	4.21353
7090	-0.517615	9.9e-09	2.41e-07	0.00012538	gse25066	4.14324		9469	0.490322	0.00110553	0.0153036	1	chin	1.4496		8500	0.49207	2.79e-09	2.92e-08	2.3e-05	yau	4.2097
23603	0.489122	3.57e-09	1.03e-07	4.55e-05	gse25066	4.13195		54438	0.459466	0.000700871	0.0110986	1	chin	1.44932		6119	0.491519	2.88e-09	3e-08	2.37e-05	yau	4.19802
7466	-0.482548	2.74e-09	8.3e-08	3.5e-05	gse25066	4.13164		9475	0.276494	5.82e-06	0.000499081	0.0754749	chin	1.4475		23708	-0.574913	5.04e-08	4.23e-07	0.000404622	yau	4.1954
145241 /// 8747	0.512078	9.34e-09	2.31e-07	0.000118392	gse25066	4.11181		56951	-0.360242	9.67e-05	0.00302747	1	chin	1.44628		10983	-0.414812	7.81e-11	1.05e-09	6.59e-07	yau	4.19256
10485	0.654322	5.38e-07	6.79e-06	0.00654865	gse25066	4.10185		100505385 /// 29970	0.517641	0.00164754	0.0200006	1	chin	1.44068		2739	0.443959	3.75e-10	4.54e-09	3.13e-06	yau	4.185
5372	-0.651325	5.04e-07	6.41e-06	0.00613555	gse25066	4.1017		2026	-0.636066	0.00545617	0.0422426	1	chin	1.43949		23019	0.331939	2.49e-13	4.85e-12	2.15e-09	yau	4.18392
10109	0.436032	4.03e-10	1.67e-08	5.19e-06	gse25066	4.09662		2150	0.581107	0.0033368	0.0311443	1	chin	1.43921		23460	-0.474512	1.53e-09	1.67e-08	1.26e-05	yau	4.18352
2063	-0.602312	1.58e-07	2.47e-06	0.00195478	gse25066	4.09638		931	0.622569	0.0048846	0.0396913	1	chin	1.43886		8864	-0.460011	8.53e-10	9.71e-09	7.09e-06	yau	4.17196
29929	0.392377	3.74e-11	2.36e-09	4.86e-07	gse25066	4.09145		7485	-0.493247	0.00121811	0.0163115	1	chin	1.43748		1909	-0.573593	5.43e-08	4.5e-07	0.00043524	yau	4.16713
5450	0.859368	1.74e-05	0.000124106	0.197815	gse25066	4.0897		10901 /// 317749	-0.410501	0.000319044	0.00650607	1	chin	1.43517		9457	-0.536514	1.75e-08	1.59e-07	0.000141607	yau	4.16227
80108	-0.876299	2.17e-05	0.000148592	0.244375	gse25066	4.08745		79901	-0.845576	0.0202203	0.0969141	1	chin	1.43259		427	-0.54577	2.41e-08	2.14e-07	0.000194568	yau	4.15804
4818	1.13889	0.000259702	0.00118494	1	gse25066	4.08353		55784	0.291365	1.23e-05	0.000794908	0.158882	chin	1.43066		5707	0.352314	1.6e-12	2.75e-11	1.37e-08	yau	4.1559
3603	0.526103	1.73e-08	3.85e-07	0.000218842	gse25066	4.08294		55696	-0.377025	0.000160839	0.00422985	1	chin	1.43028		4211	-0.492373	3.82e-09	3.94e-08	3.14e-05	yau	4.14496
55191	-0.815544	9.9e-06	7.73e-05	0.113985	gse25066	4.08145		3735	0.366038	0.00012635	0.00360454	1	chin	1.42697		10279	-0.598621	1.19e-07	9.15e-07	0.00094645	yau	4.14406
55665	-0.569464	6.93e-08	1.23e-06	0.000863837	gse25066	4.077		866	-0.940825	0.0304608	0.125074	1	chin	1.42653		25844	0.4792	2.34e-09	2.47e-08	1.93e-05	yau	4.1361
23576	-0.583995	1.05e-07	1.73e-06	0.00130579	gse25066	4.07502		6502	0.566045	0.00302385	0.0292424	1	chin	1.42612		51205	-0.514641	9.29e-09	8.88e-08	7.58e-05	yau	4.1335
8996	-0.6483	5.23e-07	6.62e-06	0.00636447	gse25066	4.07222		80164	-0.563052	0.00293286	0.028573	1	chin	1.42605		10618	-0.370369	6.91e-12	1.06e-10	5.89e-08	yau	4.13347
5174	-1.03624	0.000117829	0.000612273	1	gse25066	4.07114		23301	0.496535	0.00134994	0.0174362	1	chin	1.4249		9674	-0.538329	2.1e-08	1.89e-07	0.000170166	yau	4.133
22920	-0.736663	2.98e-06	2.83e-05	0.0352655	gse25066	4.07021		7453	0.565867	0.00304661	0.0293759	1	chin	1.42382		10048	0.429226	2.36e-10	2.96e-09	1.98e-06	yau	4.13201
3109	0.601197	1.74e-07	2.66e-06	0.00215336	gse25066	4.06312		3889	0.337151	6.13e-05	0.00225929	0.78255	chin	1.42029		3339	-0.515729	9.82e-09	9.34e-08	8.01e-05	yau	4.12987
81890	-0.805595	9.13e-06	7.23e-05	0.105387	gse25066	4.05979		63891	-0.363528	0.000124721	0.00358142	1	chin	1.41924		6240	0.439341	3.98e-10	4.8e-09	3.33e-06	yau	4.12968
80199	-0.661517	7.35e-07	8.79e-06	0.0088977	gse25066	4.05754		9778	-0.438254	0.000581547	0.0100549	1	chin	1.41793		51222	-0.428052	2.32e-10	2.92e-09	1.95e-06	yau	4.12399
8875	1.17167	0.000348106	0.00151254	1	gse25066	4.05199		55818	-0.437912	0.000578325	0.0100256	1	chin	1.41788		7538	-0.549997	3.19e-08	2.79e-07	0.000257305	yau	4.12304
79958	0.522572	1.78e-08	3.91e-07	0.000224508	gse25066	4.04965		55213	-0.465398	0.000907683	0.0132232	1	chin	1.41577		57326	-0.353635	2.46e-12	4.12e-11	2.1e-08	yau	4.10558
3913	-0.550735	4.46e-08	8.54e-07	0.000558839	gse25066	4.04808		55559	0.48632	0.00123288	0.0163757	1	chin	1.41474		56474	0.530099	1.86e-08	1.69e-07	0.000151046	yau	4.09751
23729	-0.676204	1.04e-06	1.17e-05	0.0125106	gse25066	4.04592		79048	-0.341772	7.42e-05	0.0025498	0.945743	chin	1.41133		7031	-1.24639	0.00052208	0.00186882	1	yau	4.09099
23111	0.66327	8e-07	9.41e-06	0.00966703	gse25066	4.04397		23639	-0.713258	0.0105156	0.0645141	1	chin	1.41094		79443	-0.434481	3.91e-10	4.73e-09	3.27e-06	yau	4.08742
5651	0.50236	9.58e-09	2.35e-07	0.000121353	gse25066	4.02834		5520	-0.471624	0.00102044	0.0144443	1	chin	1.41073		83464	-0.4099	1.25e-10	1.64e-09	1.05e-06	yau	4.05925
759	0.725159	2.79e-06	2.67e-05	0.0330095	gse25066	4.02778		5819	-0.469669	0.000992549	0.0140966	1	chin	1.41053		9552	-0.360579	5.76e-12	8.97e-11	4.91e-08	yau	4.0528
6450	-0.851701	1.89e-05	0.0001327	0.213893	gse25066	4.0235		22929	0.482179	0.00118945	0.0161059	1	chin	1.41021		1317	0.453264	1.17e-09	1.3e-08	9.66e-06	yau	4.04923
862	0.573456	9.8e-08	1.64e-06	0.00121739	gse25066	4.01916		1267	0.3917	0.000252255	0.00558237	1	chin	1.4094		25903	-0.584077	1.18e-07	9.01e-07	0.00093113	yau	4.04758
9254	-0.697757	1.74e-06	1.8e-05	0.0207697	gse25066	4.01863		4324	0.539892	0.00246323	0.0261317	1	chin	1.40831		2098	-0.345965	2.18e-12	3.67e-11	1.87e-08	yau	4.03466
4925	-0.64009	5.35e-07	6.75e-06	0.00650372	gse25066	4.01456		1363	-0.652054	0.00698366	0.0498892	1	chin	1.40577		366	0.618429	3.12e-07	2.21e-06	0.00243919	yau	4.02368
8740	0.89912	3.44e-05	0.000218696	0.382992	gse25066	4.01312		653188	-0.539727	0.00250489	0.0263394	1	chin	1.40394		79977	0.426391	3.72e-10	4.51e-09	3.11e-06	yau	4.02068
9776	0.42139	3e-10	1.36e-08	3.88e-06	gse25066	4.01285		3091	0.489109	0.00134874	0.0174362	1	chin	1.40378		5685	0.420567	2.78e-10	3.42e-09	2.32e-06	yau	4.01924
254359	-0.581693	1.27e-07	2.04e-06	0.00157222	gse25066	4.01168		79758	-0.380792	0.000207024	0.00493064	1	chin	1.40283		10207	-0.420919	2.84e-10	3.49e-09	2.38e-06	yau	4.01826
57379	0.861337	2.21e-05	0.00015078	0.248738	gse25066	4.01081		27301	0.349969	9.93e-05	0.00308064	1	chin	1.40095		6198	0.562538	7.35e-08	5.86e-07	0.000585675	yau	4.01301
7903	0.768452	6.04e-06	5.15e-05	0.0704505	gse25066	4.01038		723790 /// 8337	-0.630131	0.0059986	0.0449057	1	chin	1.40012		26284	0.439952	7.6e-10	8.68e-09	6.32e-06	yau	4.0121
23199	-0.54555	4.52e-08	8.63e-07	0.000565999	gse25066	4.00691		5321	0.594289	0.00449788	0.0377211	1	chin	1.39479		6777	-0.356143	5.61e-12	8.8e-11	4.79e-08	yau	4.00687
407	0.568227	8.9e-08	1.51e-06	0.00110675	gse25066	4.0063		8971	-0.408993	0.000392373	0.00760654	1	chin	1.39315		2948	-0.538829	3.75e-08	3.23e-07	0.000302274	yau	4.00111
60528	-0.809508	1.13e-05	8.6e-05	0.129197	gse25066	4.00606		3455	0.397238	0.000312921	0.00644603	1	chin	1.39215		9338	-0.577961	1.23e-07	9.37e-07	0.000971903	yau	3.99429
11276	-0.608638	2.62e-07	3.76e-06	0.00321906	gse25066	4.00597		32	-0.668969	0.00832724	0.0557828	1	chin	1.39112		10987	0.487233	6.73e-09	6.63e-08	5.51e-05	yau	3.9817
64849	0.755666	5.03e-06	4.41e-05	0.0588996	gse25066	4.00363		22818	-0.406699	0.000382796	0.00748648	1	chin	1.3897		10907	0.413872	2.45e-10	3.06e-09	2.05e-06	yau	3.97792
4815	0.931493	5.06e-05	0.000301133	0.55601	gse25066	4.00165		25822	0.328787	5.97e-05	0.0022274	0.763073	chin	1.3887		8884	0.494314	9.08e-09	8.72e-08	7.41e-05	yau	3.97522
8760	-0.523349	2.28e-08	4.83e-07	0.000286483	gse25066	3.99987		9823	-0.717996	0.0116707	0.0683116	1	chin	1.38782		26019	0.481727	5.68e-09	5.66e-08	4.66e-05	yau	3.97198
79939	0.590577	1.72e-07	2.63e-06	0.0021199	gse25066	3.99542		51377	0.405629	0.000380168	0.00744619	1	chin	1.38726		7936	0.391257	7.37e-11	9.98e-10	6.22e-07	yau	3.96439
79168	0.573473	1.09e-07	1.78e-06	0.00134818	gse25066	3.99358		6950	0.424642	0.000547089	0.00961105	1	chin	1.38516		85453	0.757707	6e-06	3.31e-05	0.044742	yau	3.95681
55654	-0.737469	3.85e-06	3.52e-05	0.0453006	gse25066	3.99304		10622	0.358007	0.000135576	0.00377055	1	chin	1.38471		2327	-0.634088	5.91e-07	3.95e-06	0.00457545	yau	3.94958
9882	0.518844	2.04e-08	4.4e-07	0.000256733	gse25066	3.99034		7447	0.564557	0.00354896	0.0323199	1	chin	1.38311		54963	0.451267	1.8e-09	1.94e-08	1.49e-05	yau	3.94638
4690	0.474941	4.08e-09	1.16e-07	5.2e-05	gse25066	3.98424		6701	0.367258	0.000171382	0.00439268	1	chin	1.38311		284403	0.431041	7.13e-10	8.21e-09	5.93e-06	yau	3.94277
5447	-0.80169	1.07e-05	8.27e-05	0.123469	gse25066	3.98356		11219 /// 55559	0.388956	0.000279159	0.00595676	1	chin	1.38241		9368	0.633465	6.13e-07	4.08e-06	0.00474824	yau	3.93525
1082 /// 93659 /// 94027	-0.688807	1.65e-06	1.72e-05	0.0196926	gse25066	3.98322		10855	0.402325	0.000367614	0.00725443	1	chin	1.38183		5031	0.45452	2.27e-09	2.41e-08	1.88e-05	yau	3.92852
2882	0.518762	2.17e-08	4.65e-07	0.000272726	gse25066	3.97604		599	-0.404324	0.000384304	0.0075048	1	chin	1.3809		79661	-0.458889	2.87e-09	3e-08	2.37e-05	yau	3.91981
50618	0.365355	1.32e-11	1.01e-09	1.72e-07	gse25066	3.97522		55314	-0.452863	0.000898043	0.0131383	1	chin	1.37974		4929	-0.691113	2.19e-06	1.3e-05	0.0165829	yau	3.91183
23287	0.506555	1.44e-08	3.29e-07	0.000181618	gse25066	3.97258		2743	-0.72515	0.0125736	0.071732	1	chin	1.37818		558	-0.463487	3.85e-09	3.96e-08	3.16e-05	yau	3.90025
10477	0.785899	8.94e-06	7.09e-05	0.103201	gse25066	3.96778		79152	0.520618	0.00226316	0.0245856	1	chin	1.37718		3915	-0.506041	1.98e-08	1.79e-07	0.000160692	yau	3.89777
3759	0.741604	4.5e-06	4.01e-05	0.0528082	gse25066	3.96503		84726	-0.359752	0.00014966	0.00404947	1	chin	1.37601		22928	0.468365	4.79e-09	4.83e-08	3.93e-05	yau	3.89684
5376	-0.80189	1.15e-05	8.73e-05	0.131584	gse25066	3.96181		9491	-0.377956	0.000230655	0.00524958	1	chin	1.37464		10694	0.339333	3.56e-12	5.77e-11	3.04e-08	yau	3.88502
5304	-1.29433	0.000871932	0.00325717	1	gse25066	3.96001		51024	-0.474167	0.00127151	0.0167195	1	chin	1.37304		858	-0.497371	1.6e-08	1.47e-07	0.000129899	yau	3.8774
7283	-0.616681	3.82e-07	5.14e-06	0.0046704	gse25066	3.95788		1469	-0.882098	0.0279578	0.118361	1	chin	1.37034		6403	-0.438934	1.47e-09	1.61e-08	1.22e-05	yau	3.87724
2011	-0.888277	3.5e-05	0.000221942	0.389741	gse25066	3.95774		10257	0.524796	0.00246767	0.0261577	1	chin	1.36852		687	-0.421186	6.31e-10	7.37e-09	5.26e-06	yau	3.87492
6005	0.576458	1.37e-07	2.17e-06	0.00169162	gse25066	3.95704		29763	0.346297	0.000113173	0.00337782	1	chin	1.36658		3169	-0.635323	8.19e-07	5.3e-06	0.00631013	yau	3.867
7804	0.564302	9.77e-08	1.63e-06	0.00121347	gse25066	3.95581		10397	0.58766	0.00474299	0.0390233	1	chin	1.36569		953	-0.45035	2.72e-09	2.86e-08	2.24e-05	yau	3.85723
356	0.515137	2.18e-08	4.67e-07	0.000274364	gse25066	3.94689		7138	-0.815861	0.0212096	0.100192	1	chin	1.36532		5295	-0.565885	1.59e-07	1.19e-06	0.00125275	yau	3.84795
3117 /// 3118	0.850248	2.3e-05	0.00015604	0.259382	gse25066	3.94311		283	-0.605818	0.00567901	0.0433375	1	chin	1.3605		3590	-0.463937	5.11e-09	5.11e-08	4.19e-05	yau	3.84696
22914	0.675248	1.48e-06	1.57e-05	0.0177224	gse25066	3.93629		8344	-0.531668	0.00277517	0.027843	1	chin	1.35932		79968	0.426349	9.6e-10	1.08e-08	7.97e-06	yau	3.84461
51029	0.435	9.41e-10	3.37e-08	1.21e-05	gse25066	3.92642		8412	-0.557709	0.00365375	0.0329985	1	chin	1.35928		5064	-0.444537	2.35e-09	2.48e-08	1.94e-05	yau	3.83588
8798	-0.790851	1.09e-05	8.38e-05	0.125256	gse25066	3.92467		10229	-0.408583	0.000477166	0.00878239	1	chin	1.35704		9166	0.466453	5.99e-09	5.94e-08	4.91e-05	yau	3.83541
8115	0.622947	5.15e-07	6.52e-06	0.0062623	gse25066	3.91739		9019	0.544838	0.00324041	0.0305707	1	chin	1.35632		23481	0.398294	2.56e-10	3.19e-09	2.14e-06	yau	3.82063
2357	0.833234	2.01e-05	0.000140005	0.227766	gse25066	3.91288		5610	0.349141	0.000133972	0.00374865	1	chin	1.35222		5493	-0.548355	1.08e-07	8.36e-07	0.000859251	yau	3.81938
10010	0.424663	6.28e-10	2.38e-08	8.08e-06	gse25066	3.90771		3575	0.687182	0.0108079	0.0656059	1	chin	1.35118		23507	0.427529	1.19e-09	1.33e-08	9.9e-06	yau	3.81489
22	-0.716173	3.5e-06	3.23e-05	0.0412608	gse25066	3.90711		55002	-0.529433	0.0028125	0.0280333	1	chin	1.35054		26298	-0.79148	1.52e-05	7.73e-05	0.111045	yau	3.81439
23761	-0.727689	4.31e-06	3.87e-05	0.0505965	gse25066	3.90445		347902	-0.746422	0.0156163	0.0822693	1	chin	1.34835		79763	0.393405	2.02e-10	2.57e-09	1.69e-06	yau	3.81403
8671	0.599239	3.06e-07	4.28e-06	0.00375675	gse25066	3.90334		100288525	0.320071	6.16e-05	0.00226561	0.786882	chin	1.34756		3914	-0.686649	2.8e-06	1.63e-05	0.0211383	yau	3.81288
3559	0.592177	2.58e-07	3.71e-06	0.00316911	gse25066	3.90167		54821	0.357696	0.000172626	0.00441592	1	chin	1.34597		6009	0.317261	9.6e-13	1.71e-11	8.25e-09	yau	3.81282
55764	0.472405	5.56e-09	1.5e-07	7.07e-05	gse25066	3.8996		23277	0.419547	0.00062429	0.0104099	1	chin	1.34449		894	-0.465153	6.4e-09	6.33e-08	5.25e-05	yau	3.81124
644172 /// 9479	-0.624335	5.7e-07	7.12e-06	0.00692343	gse25066	3.89857		55194	-0.584165	0.0049985	0.0401118	1	chin	1.34426		55679	-0.412612	5.81e-10	6.87e-09	4.85e-06	yau	3.81078
131544	0.639568	8.08e-07	9.47e-06	0.00975978	gse25066	3.89672		204	0.420216	0.000641847	0.0105949	1	chin	1.34157		1213	0.432495	1.62e-09	1.76e-08	1.34e-05	yau	3.80195
64777	-0.45944	3.54e-09	1.03e-07	4.52e-05	gse25066	3.8826		1917	-0.966301	0.0410162	0.150078	1	chin	1.3403		2934	-0.473761	9.61e-09	9.17e-08	7.84e-05	yau	3.79825
100287534 /// 3805 /// 57292	0.627204	6.48e-07	7.96e-06	0.00786762	gse25066	3.88126		10266	-0.509143	0.00233269	0.0252036	1	chin	1.34014		1265	-0.443969	2.83e-09	2.96e-08	2.33e-05	yau	3.79504
255926	0.549973	8.96e-08	1.52e-06	0.0011133	gse25066	3.87617		5873	0.526968	0.00287486	0.0283022	1	chin	1.33923		9618	0.544615	1.12e-07	8.63e-07	0.000889984	yau	3.7849
51379	0.468867	5.47e-09	1.48e-07	6.96e-05	gse25066	3.87386		563	-0.862377	0.0280506	0.11863	1	chin	1.33846		5204	-0.397622	3.11e-10	3.8e-09	2.6e-06	yau	3.78024
64231	0.631444	7.34e-07	8.79e-06	0.0088822	gse25066	3.8736		25907	0.728653	0.0145877	0.0786388	1	chin	1.33781		57337	-0.624482	8.85e-07	5.7e-06	0.00680845	yau	3.78016
5881	-0.84155	2.5e-05	0.000166833	0.280839	gse25066	3.87275		9848	0.635168	0.00784994	0.0534864	1	chin	1.33711		4739	-0.504045	3.23e-08	2.82e-07	0.000260449	yau	3.77582
10154	0.601998	3.72e-07	5.03e-06	0.00455552	gse25066	3.87025		79921	-0.521693	0.00273655	0.0276567	1	chin	1.33699		55907	0.431778	1.81e-09	1.95e-08	1.5e-05	yau	3.77447
387509	0.510895	2.73e-08	5.62e-07	0.000342882	gse25066	3.86451		55608	-0.486779	0.00180007	0.0212528	1	chin	1.33607		6788	0.471915	1.01e-08	9.57e-08	8.24e-05	yau	3.77302
55765	0.810024	1.7e-05	0.000121325	0.192683	gse25066	3.86437		10200	0.543964	0.00350366	0.0320184	1	chin	1.33569		1580	-0.98031	0.000142678	0.000586022	0.98348	yau	3.76992
57292	0.690636	2.56e-06	2.5e-05	0.0303654	gse25066	3.86181		2804	-0.415622	0.000616582	0.0103471	1	chin	1.33415		9855	-0.359547	3.29e-11	4.64e-10	2.79e-07	yau	3.76896
80004	-0.587037	2.67e-07	3.82e-06	0.00327599	gse25066	3.85928		10769	-0.628683	0.00757091	0.0524014	1	chin	1.33334		79023	0.401722	4.18e-10	5.01e-09	3.49e-06	yau	3.76786
3732	0.611568	5e-07	6.37e-06	0.00608547	gse25066	3.85358		51728	-0.474137	0.00155186	0.0190863	1	chin	1.33192		9868	0.354918	2.47e-11	3.55e-10	2.1e-07	yau	3.7645
3396	-0.569021	1.72e-07	2.63e-06	0.00211971	gse25066	3.84963		686	-0.468513	0.00143909	0.0181762	1	chin	1.33147		5618	-0.493239	2.46e-08	2.18e-07	0.000198829	yau	3.75312
23428	-0.577354	2.17e-07	3.2e-06	0.00267518	gse25066	3.8469		23122	-0.452162	0.00114106	0.015647	1	chin	1.33057		29107	0.373419	9.53e-11	1.27e-09	8.03e-07	yau	3.74193
638	-0.871391	3.86e-05	0.000239803	0.427479	gse25066	3.8462		5213	-0.492074	0.00199042	0.0226345	1	chin	1.32912		2121	-0.441502	3.37e-09	3.5e-08	2.78e-05	yau	3.74049
7078	-0.876499	4.11e-05	0.000252957	0.454865	gse25066	3.84432		6285	0.557564	0.00413251	0.0359145	1	chin	1.32911		11138	-0.472158	1.2e-08	1.12e-07	9.78e-05	yau	3.73935
865	0.48963	1.41e-08	3.24e-07	0.000178567	gse25066	3.84347		11069	-0.495554	0.00208297	0.0233232	1	chin	1.32874		4277	0.609087	7.4e-07	4.83e-06	0.00571261	yau	3.73401
415	0.535075	6.57e-08	1.18e-06	0.000819389	gse25066	3.84326		84851	-0.446012	0.00104961	0.0147159	1	chin	1.32866		2810	0.606264	7.19e-07	4.7e-06	0.00555071	yau	3.72437
58533	-0.798539	1.54e-05	0.00011185	0.175777	gse25066	3.84213		5550	0.463485	0.00136093	0.0175264	1	chin	1.32842		5447	0.528537	9.13e-08	7.13e-07	0.00072535	yau	3.72069
9641	0.465189	5.61e-09	1.51e-07	7.14e-05	gse25066	3.83827		79801	0.429683	0.000811777	0.0122307	1	chin	1.32796		5921	-0.473632	1.4e-08	1.29e-07	0.000113454	yau	3.72035
1830	0.62533	7.32e-07	8.78e-06	0.00886373	gse25066	3.83671		8604	-0.486989	0.001882	0.0219533	1	chin	1.32723		28977	0.447804	5.01e-09	5.02e-08	4.11e-05	yau	3.71702
49856	-0.699939	3.32e-06	3.09e-05	0.0391851	gse25066	3.83451		3223	-0.564761	0.00446611	0.0376122	1	chin	1.32723		3002	0.696064	4.64e-06	2.62e-05	0.0347963	yau	3.71243
55616	-0.633826	9.01e-07	1.04e-05	0.010862	gse25066	3.8318		4605	0.54784	0.00387655	0.0342572	1	chin	1.32115		4121	-0.544888	1.61e-07	1.21e-06	0.00127188	yau	3.70152
51222	-0.604775	4.73e-07	6.1e-06	0.00575881	gse25066	3.82554		29842	0.53871	0.00354229	0.0322816	1	chin	1.32023		1871	0.383928	2.32e-10	2.92e-09	1.94e-06	yau	3.69915
55843	0.766261	1.03e-05	7.97e-05	0.118193	gse25066	3.82239		23076	0.406377	0.000564659	0.00988002	1	chin	1.32		64236	-0.502263	4.34e-08	3.68e-07	0.000348731	yau	3.69793
7284	-0.477008	9.75e-09	2.38e-07	0.000123519	gse25066	3.82133		55732	0.436929	0.00095663	0.0137652	1	chin	1.3192		29960	0.321343	3.11e-12	5.1e-11	2.66e-08	yau	3.69768
2812 /// 5413	-0.772211	1.13e-05	8.63e-05	0.129845	gse25066	3.81975		29115	0.433084	0.000901211	0.013161	1	chin	1.31882		3434	0.849354	4.45e-05	0.000203846	0.316857	yau	3.69622
59344	0.543309	9.37e-08	1.58e-06	0.00116459	gse25066	3.81842		10482	-0.361322	0.00022403	0.00517342	1	chin	1.31872		4706	0.397294	4.99e-10	5.92e-09	4.17e-06	yau	3.69549
7905	-0.506642	2.99e-08	6.1e-07	0.000375586	gse25066	3.81217		84869	-0.547854	0.0039564	0.0346826	1	chin	1.31633		54858	-0.394145	4.27e-10	5.12e-09	3.57e-06	yau	3.69301
5580	-0.691261	3.08e-06	2.9e-05	0.0364137	gse25066	3.80945		3778	-0.541687	0.00373557	0.033462	1	chin	1.31502		11177	0.461794	1.01e-08	9.54e-08	8.21e-05	yau	3.69293
6317 /// 6318	0.727991	5.93e-06	5.06e-05	0.0691076	gse25066	3.80539		10284	-0.465373	0.00149608	0.0186304	1	chin	1.3147		8502	-0.418613	1.54e-09	1.68e-08	1.27e-05	yau	3.68949
4288	0.425644	1.21e-09	4.21e-08	1.55e-05	gse25066	3.79583		11193	-0.38763	0.000411103	0.00786229	1	chin	1.31253		5245	0.565963	3.21e-07	2.27e-06	0.00251127	yau	3.675
11161	-0.533952	7.83e-08	1.35e-06	0.000974505	gse25066	3.79439		1429	-0.52652	0.00323457	0.0305707	1	chin	1.31113		3671	-0.574972	4.2e-07	2.87e-06	0.00326564	yau	3.66663
59272	0.739104	7.36e-06	6.04e-05	0.0853359	gse25066	3.79409		9685	0.335609	0.000124394	0.00357988	1	chin	1.31062		4522	0.380409	2.31e-10	2.91e-09	1.94e-06	yau	3.66554
55544	0.574254	2.47e-07	3.59e-06	0.00304423	gse25066	3.79377		134	0.586256	0.00582011	0.0439203	1	chin	1.31032		6833	-0.505528	5.66e-08	4.67e-07	0.000453267	yau	3.66359
79982	-0.787008	1.53e-05	0.000111306	0.174829	gse25066	3.78858		55859	-0.944332	0.041065	0.150152	1	chin	1.30934		7004	0.437031	4.17e-09	4.26e-08	3.43e-05	yau	3.66204
7337	-0.425969	1.29e-09	4.45e-08	1.66e-05	gse25066	3.78654		2066	-0.326277	9.8e-05	0.0030463	1	chin	1.30803		7718	0.607606	9.5e-07	6.06e-06	0.00729918	yau	3.65912
55333	-0.539037	9.45e-08	1.59e-06	0.00117419	gse25066	3.78646		79664	-0.414648	0.000701117	0.0110986	1	chin	1.30789		9975	-0.590873	7.01e-07	4.59e-06	0.00541468	yau	3.63626
30833	-0.562601	1.87e-07	2.82e-06	0.002302	gse25066	3.78578		1938	-0.32016	8.4e-05	0.00274202	1	chin	1.30489		1382	0.720303	9.26e-06	4.94e-05	0.0685859	yau	3.62545
2995	0.843125	3.24e-05	0.000208519	0.361731	gse25066	3.78489		23295	-0.424175	0.000856731	0.0126895	1	chin	1.30101		10203	-0.498575	5.36e-08	4.45e-07	0.000429556	yau	3.62505
5730	0.790768	1.64e-05	0.000117914	0.186756	gse25066	3.78342		540	-0.629888	0.00860322	0.0568358	1	chin	1.30093		4005	-0.432108	4.1e-09	4.19e-08	3.37e-05	yau	3.6243
91369	-0.804414	1.98e-05	0.000138601	0.224593	gse25066	3.78269		3691	0.501582	0.00255023	0.0265398	1	chin	1.30081		11171	0.37568	2.31e-10	2.91e-09	1.94e-06	yau	3.62001
54796	0.578138	2.97e-07	4.18e-06	0.00364551	gse25066	3.77359		7078	-0.688159	0.0128841	0.0728992	1	chin	1.30058		2067	-0.396008	7.24e-10	8.32e-09	6.03e-06	yau	3.6195
10111	-0.489515	1.98e-08	4.29e-07	0.000249522	gse25066	3.77088		84187	-0.52496	0.00343664	0.031693	1	chin	1.29343		4982	-0.650906	2.75e-06	1.61e-05	0.0207838	yau	3.61937
1102	0.614742	7.39e-07	8.82e-06	0.00894207	gse25066	3.76926		8710	0.358263	0.000246698	0.00547786	1	chin	1.29255		29095	0.429319	3.74e-09	3.86e-08	3.07e-05	yau	3.61809
921	0.622972	8.95e-07	1.03e-05	0.0107936	gse25066	3.76794		1124	-0.652838	0.0105306	0.0645462	1	chin	1.29102		2949	-0.400566	9.56e-10	1.08e-08	7.94e-06	yau	3.6129
10046	0.587772	3.89e-07	5.22e-06	0.00475236	gse25066	3.76784		10095	0.414259	0.00076872	0.0117849	1	chin	1.2901		6832	0.357254	7.72e-11	1.04e-09	6.52e-07	yau	3.6126
7185	0.598054	5.08e-07	6.45e-06	0.00618071	gse25066	3.7643		28968	0.530608	0.00371418	0.0332931	1	chin	1.28945		51760	-0.682363	5.09e-06	2.84e-05	0.0380754	yau	3.61184
6833	-0.811439	2.31e-05	0.000156451	0.260176	gse25066	3.76202		27000	0.432261	0.00104425	0.0146877	1	chin	1.28866		1272	-0.496999	5.41e-08	4.48e-07	0.000433138	yau	3.61178
10202	-1.14152	0.00050945	0.00205853	1	gse25066	3.75891		80263	-0.450642	0.00138666	0.0177533	1	chin	1.28795		5797	-0.334599	1.64e-11	2.4e-10	1.39e-07	yau	3.60899
79991	-0.519835	5.95e-08	1.09e-06	0.000743499	gse25066	3.75592		65055	-0.761192	0.0203615	0.0973775	1	chin	1.28732		4163	-0.395114	7.47e-10	8.56e-09	6.21e-06	yau	3.60607
51322	0.370734	7.56e-11	4.2e-09	9.81e-07	gse25066	3.7523		10874	0.471875	0.00189854	0.0220257	1	chin	1.28425		1809	-0.549458	2.83e-07	2.03e-06	0.00221861	yau	3.59807
929	0.69121	3.8e-06	3.48e-05	0.0446774	gse25066	3.74678		11135	0.502176	0.00277271	0.027843	1	chin	1.28411		11235	0.458469	1.44e-08	1.33e-07	0.000117113	yau	3.59485
54210	0.818981	2.72e-05	0.000179071	0.304541	gse25066	3.73931		10111	-0.429919	0.00103156	0.0145561	1	chin	1.28395		22929	0.407104	1.51e-09	1.65e-08	1.25e-05	yau	3.5912
6197	0.608306	7.15e-07	8.59e-06	0.00865915	gse25066	3.73847		2051	0.455613	0.00154344	0.0190114	1	chin	1.28096		54732	0.445634	8.84e-09	8.52e-08	7.22e-05	yau	3.58883
3684	0.625059	1.06e-06	1.19e-05	0.0127964	gse25066	3.73357		10046	0.44716	0.00137068	0.0176175	1	chin	1.28025		1003	-0.478403	3.21e-08	2.8e-07	0.000258639	yau	3.58521
56672	-0.803107	2.25e-05	0.000153398	0.253908	gse25066	3.73224		144404	-0.468874	0.00186073	0.0217999	1	chin	1.28017		1191	-0.681114	5.5e-06	3.05e-05	0.0410439	yau	3.58259
3824	0.661133	2.3e-06	2.29e-05	0.0273036	gse25066	3.72791		28797	0.775823	0.0225172	0.104202	1	chin	1.27816		2299	-0.5874	8.02e-07	5.2e-06	0.00618192	yau	3.58065
8780	0.543887	1.41e-07	2.23e-06	0.00173953	gse25066	3.72679		81570	0.411039	0.000784655	0.0119369	1	chin	1.27641		6647	0.412844	2.17e-09	2.32e-08	1.79e-05	yau	3.57644
80342	0.806729	2.44e-05	0.000163669	0.273922	gse25066	3.7217		901	-0.685349	0.0137334	0.0756286	1	chin	1.27627		27301	0.373942	2.81e-10	3.45e-09	2.35e-06	yau	3.57172
6419	-0.55405	1.92e-07	2.89e-06	0.00237349	gse25066	3.72079		84263	-0.513367	0.00326676	0.0307401	1	chin	1.27617		54101	0.555275	3.74e-07	2.6e-06	0.00291819	yau	3.56874
4077	-0.44083	3.65e-09	1.05e-07	4.66e-05	gse25066	3.71934		55623	-0.403354	0.00069117	0.0110672	1	chin	1.27477		596	-0.440308	8.17e-09	7.9e-08	6.67e-05	yau	3.56114
32	-0.734343	8.68e-06	6.92e-05	0.100263	gse25066	3.71692		7503	-0.554164	0.00501314	0.0401388	1	chin	1.27452		5373	0.429874	5.21e-09	5.21e-08	4.27e-05	yau	3.56062
51361	-0.551712	1.84e-07	2.8e-06	0.00227284	gse25066	3.71566		64798	-0.618939	0.00878249	0.0575163	1	chin	1.27277		10598	0.393931	9.74e-10	1.1e-08	8.09e-06	yau	3.54988
53827	0.600117	6.64e-07	8.08e-06	0.00804551	gse25066	3.7076		5690	0.383597	0.000481838	0.00884261	1	chin	1.27243		23	0.329963	1.75e-11	2.56e-10	1.49e-07	yau	3.54906
2176	0.429148	2.3e-09	7.25e-08	2.95e-05	gse25066	3.7067		648	-0.496295	0.00273057	0.0276492	1	chin	1.27238		50853	-0.511105	1.14e-07	8.74e-07	0.000902388	yau	3.54889
2993	0.718386	6.99e-06	5.76e-05	0.08112	gse25066	3.7037		3428	0.530931	0.00403846	0.0352841	1	chin	1.27093		55568	-0.446477	1.13e-08	1.07e-07	9.22e-05	yau	3.5477
11230	-0.69858	5.03e-06	4.41e-05	0.0588212	gse25066	3.70161		80267	-0.517588	0.0035127	0.0320788	1	chin	1.27035		1340	0.367877	2.27e-10	2.87e-09	1.91e-06	yau	3.54752
51009	-0.721587	7.43e-06	6.09e-05	0.0861581	gse25066	3.70108		8882	0.398872	0.000654911	0.010743	1	chin	1.26993		54442	0.435105	7.03e-09	6.88e-08	5.75e-05	yau	3.54738
8576	-0.579341	4.1e-07	5.46e-06	0.00501087	gse25066	3.70028		9322	0.403062	0.000707412	0.0111713	1	chin	1.26978		55752	-0.383277	5.93e-10	6.97e-09	4.94e-06	yau	3.53645
10541	0.424873	1.98e-09	6.35e-08	2.53e-05	gse25066	3.69815		4705	-0.410568	0.000813794	0.0122363	1	chin	1.26844		54810	-0.541873	3.02e-07	2.15e-06	0.00236369	yau	3.53308
6319	-0.771686	1.67e-05	0.000119658	0.189777	gse25066	3.68666		55860	-0.426001	0.0010597	0.014813	1	chin	1.26727		6196	-0.410952	2.61e-09	2.75e-08	2.15e-05	yau	3.52712
54881	0.384013	2.6e-10	1.21e-08	3.36e-06	gse25066	3.68089		4601	-0.47971	0.00228697	0.0247623	1	chin	1.26679		64798	-0.61253	1.78e-06	1.08e-05	0.0135591	yau	3.52136
100133583 /// 3119	0.726436	8.62e-06	6.89e-05	0.0996158	gse25066	3.67905		2571	-0.770729	0.0227602	0.104948	1	chin	1.26617		658	-0.838894	6.4e-05	0.000283769	0.451509	yau	3.51828
323	-0.473213	1.68e-08	3.77e-07	0.000212597	gse25066	3.6785		2982	0.573614	0.00621856	0.0461181	1	chin	1.26557		6916	-0.505363	1.12e-07	8.61e-07	0.000886406	yau	3.51305
23116	-0.502178	4.75e-08	8.98e-07	0.000594799	gse25066	3.67741		6768	0.463598	0.00187748	0.0219201	1	chin	1.26396		10574	0.354181	1.21e-10	1.59e-09	1.02e-06	yau	3.5129
9834	0.574681	4.06e-07	5.42e-06	0.00496053	gse25066	3.6731		100505650	0.495733	0.00282894	0.0280956	1	chin	1.26331		64397	-0.346732	7.58e-11	1.02e-09	6.39e-07	yau	3.50909
57804	-0.783156	2.05e-05	0.000141739	0.231394	gse25066	3.67207		6277	0.511769	0.00342442	0.0316246	1	chin	1.26172		506	0.35146	1.04e-10	1.38e-09	8.74e-07	yau	3.50901
5453	0.677042	3.77e-06	3.46e-05	0.0444194	gse25066	3.67174		55208	-0.474479	0.00219245	0.0241269	1	chin	1.26167		2017	0.480654	5.08e-08	4.26e-07	0.000407547	yau	3.50599
3003	0.780324	1.98e-05	0.000138112	0.223617	gse25066	3.67094		3476	-0.381171	0.000494125	0.00895636	1	chin	1.26021		9569	0.369681	3.36e-10	4.08e-09	2.81e-06	yau	3.50241
5920	-0.796247	2.48e-05	0.000165899	0.278685	gse25066	3.66708		2651	0.247832	8.28e-06	0.000610109	0.107135	chin	1.25953		5705	0.453565	1.93e-08	1.74e-07	0.000156248	yau	3.49917
3659	0.475745	1.96e-08	4.26e-07	0.000246872	gse25066	3.66705		54541	0.627299	0.0098253	0.0618405	1	chin	1.2594		7494	-0.551884	4.61e-07	3.13e-06	0.00358258	yau	3.49686
23261	-0.893412	8.01e-05	0.00044166	0.866064	gse25066	3.65984		2950	0.642778	0.0110591	0.0665117	1	chin	1.25745		6764	-0.449531	1.72e-08	1.57e-07	0.000139343	yau	3.49065
951	0.741365	1.16e-05	8.82e-05	0.133102	gse25066	3.65897		9262	0.42017	0.00104295	0.0146852	1	chin	1.25284		7163	0.580933	9.9e-07	6.29e-06	0.00759857	yau	3.48822
10869	-0.617061	1.18e-06	1.3e-05	0.0142233	gse25066	3.65695		51143	-0.529368	0.0042987	0.0367504	1	chin	1.25284		947	-0.443307	1.37e-08	1.26e-07	0.000111042	yau	3.48634
572	-0.640769	1.99e-06	2.02e-05	0.0237072	gse25066	3.65298		740	-0.439964	0.00143184	0.0181022	1	chin	1.2513		8541	0.37362	4.92e-10	5.86e-09	4.11e-06	yau	3.47751
7507	-0.588274	6.23e-07	7.74e-06	0.00757205	gse25066	3.65037		25814	-0.464121	0.00204615	0.0230486	1	chin	1.24805		9124	-0.585582	1.18e-06	7.38e-06	0.00902118	yau	3.47179
286527	0.64706	2.29e-06	2.28e-05	0.027237	gse25066	3.64927		8669	-0.451637	0.0017271	0.0206853	1	chin	1.24773		79819	-0.390008	1.32e-09	1.46e-08	1.1e-05	yau	3.46263
91966	-0.520853	1.02e-07	1.69e-06	0.00126982	gse25066	3.64079		54677	-0.498958	0.00316493	0.0301053	1	chin	1.24721		1203	-0.382889	9.05e-10	1.02e-08	7.52e-06	yau	3.46257
5874	-0.704621	6.86e-06	5.68e-05	0.0797108	gse25066	3.63834		4175	0.464056	0.00205494	0.0231079	1	chin	1.24701		7398	0.477297	5.95e-08	4.88e-07	0.000475778	yau	3.44883
51021	-0.679312	4.48e-06	4.01e-05	0.0526092	gse25066	3.63317		55295	-0.365471	0.000387706	0.00755997	1	chin	1.2468		10217	-0.381743	9.36e-10	1.06e-08	7.77e-06	yau	3.44669
23624	-0.840888	4.81e-05	0.000288114	0.528906	gse25066	3.6312		54858	-0.371425	0.000441017	0.00829149	1	chin	1.24633		2517	-0.477858	6.22e-08	5.07e-07	0.000497304	yau	3.44352
55245	-0.659017	3.09e-06	2.91e-05	0.0364918	gse25066	3.63112		26580	-0.486579	0.00277502	0.027843	1	chin	1.24405		63898	-0.492519	1.07e-07	8.29e-07	0.000852093	yau	3.43228
53829	1.00988	0.000254355	0.00116578	1	gse25066	3.63006		389	-0.431182	0.00130445	0.0170332	1	chin	1.24378		819	-0.412312	5.09e-09	5.1e-08	4.17e-05	yau	3.41945
9040	-0.698115	6.32e-06	5.34e-05	0.0735875	gse25066	3.62981		4671	-0.495461	0.0031157	0.0297796	1	chin	1.24185		55738	0.351064	1.83e-10	2.35e-09	1.54e-06	yau	3.41838
55766	-0.767083	1.87e-05	0.000131392	0.211605	gse25066	3.62741		64766	-0.404742	0.00085465	0.012673	1	chin	1.24183		10950	0.492112	1.14e-07	8.73e-07	0.000901153	yau	3.41733
83937	0.683076	4.93e-06	4.33e-05	0.0576846	gse25066	3.62535		9209	-0.454747	0.00186386	0.0217999	1	chin	1.24127		4124	-0.500722	1.51e-07	1.14e-06	0.0011931	yau	3.41557
10140	-0.584799	6.55e-07	8e-06	0.00794623	gse25066	3.61618		4958	-0.714382	0.0183158	0.0911483	1	chin	1.24101		516	0.4666	4.94e-08	4.16e-07	0.000396736	yau	3.40903
3135	0.597778	8.98e-07	1.03e-05	0.0108322	gse25066	3.61461		374500 /// 55901	-0.412804	0.000990035	0.0140761	1	chin	1.24021		8644	-0.71407	1.71e-05	8.64e-05	0.125201	yau	3.40322
29940	0.645493	2.54e-06	2.49e-05	0.030142	gse25066	3.6115		8451	-0.422735	0.00117104	0.0159514	1	chin	1.23922		10437	0.567693	1.02e-06	6.47e-06	0.00781755	yau	3.40169
3071	0.614339	1.33e-06	1.44e-05	0.0159944	gse25066	3.60906		51316	0.612406	0.00948501	0.0603939	1	chin	1.23887		55176	0.403944	3.85e-09	3.96e-08	3.17e-05	yau	3.3991
2053	-0.893203	9.18e-05	0.000494168	0.987795	gse25066	3.60581		10039	-0.350387	0.00029218	0.00614468	1	chin	1.23839		11188	-0.388111	1.76e-09	1.9e-08	1.46e-05	yau	3.39769
9703	-0.486818	3.96e-08	7.69e-07	0.000495848	gse25066	3.60372		7163	-0.59619	0.00839275	0.055995	1	chin	1.23775		10531	0.406574	4.44e-09	4.52e-08	3.65e-05	yau	3.39596
7849	0.489968	4.45e-08	8.54e-07	0.000557626	gse25066	3.6019		3713	0.318533	0.000131442	0.00369172	1	chin	1.23631		6804	0.426871	1.12e-08	1.05e-07	9.08e-05	yau	3.39478
7716	-0.511405	9.12e-08	1.54e-06	0.0011338	gse25066	3.60022		9047	0.38072	0.00057056	0.0099435	1	chin	1.23494		3140	-0.343439	1.31e-10	1.71e-09	1.1e-06	yau	3.39408
4919	0.819413	4.07e-05	0.000250271	0.449865	gse25066	3.5979		6817	-0.480524	0.00271273	0.0275748	1	chin	1.23331		518	0.391681	2.17e-09	2.32e-08	1.79e-05	yau	3.39319
2313	0.667191	4.07e-06	3.7e-05	0.0478302	gse25066	3.59655		9025	0.384818	0.000636583	0.0105612	1	chin	1.22993		26233	0.411692	5.88e-09	5.84e-08	4.82e-05	yau	3.38854
79774	-0.801169	3.25e-05	0.000208963	0.362788	gse25066	3.59547		26472	0.381316	0.000597276	0.0102076	1	chin	1.22929		205564	0.274382	4.47e-13	8.35e-12	3.86e-09	yau	3.38849
7982	0.482894	3.6e-08	7.11e-07	0.00045125	gse25066	3.59464		5827	-0.486578	0.0029893	0.0289938	1	chin	1.22833		11267	0.474241	7.32e-08	5.85e-07	0.000583665	yau	3.38388
84658	0.8062	3.51e-05	0.000222451	0.390939	gse25066	3.59091		8425	-0.45986	0.00214114	0.0237715	1	chin	1.22753		3612	0.477462	8.27e-08	6.51e-07	0.000657989	yau	3.38153
1535	0.600198	1.04e-06	1.17e-05	0.0125558	gse25066	3.59017		9145	0.548706	0.00580876	0.0439104	1	chin	1.22686		4246	-1.12067	0.000961793	0.00323199	1	yau	3.38097
80772	-0.716204	9.75e-06	7.64e-05	0.112368	gse25066	3.58888		64129	0.333272	0.000208742	0.00494372	1	chin	1.22657		4097	0.358181	3.88e-10	4.7e-09	3.24e-06	yau	3.37081
723790 /// 8337	-0.762076	1.95e-05	0.000136729	0.221267	gse25066	3.58862		5496	0.335101	0.000220758	0.00511838	1	chin	1.22516		5118	-0.53774	5.59e-07	3.75e-06	0.00433177	yau	3.36241
3212	-0.893005	9.59e-05	0.000513252	1	gse25066	3.58815		8863	-0.544279	0.00563104	0.0431133	1	chin	1.22431		8355	0.61296	3.3e-06	1.9e-05	0.0248289	yau	3.36029
7586	-0.515438	1.12e-07	1.82e-06	0.00138621	gse25066	3.58313		25837	-0.593391	0.0086472	0.0570197	1	chin	1.22424		1293	-0.590662	2.05e-06	1.23e-05	0.015562	yau	3.35979
100506517	-0.533551	1.94e-07	2.91e-06	0.0023971	gse25066	3.58075		7561	-0.379111	0.00059009	0.0101427	1	chin	1.22418		1951	0.475888	9.06e-08	7.09e-07	0.000720042	yau	3.35161
54149	0.471531	2.58e-08	5.39e-07	0.000324165	gse25066	3.57838		2817	-0.365357	0.000447582	0.00837891	1	chin	1.22363		10957	-0.469291	7.22e-08	5.78e-07	0.000575836	yau	3.35136
8842	0.959563	0.000188196	0.000898726	1	gse25066	3.57475		6297	-0.461207	0.00222623	0.0243254	1	chin	1.22332		4898	0.305452	1.08e-11	1.6e-10	9.17e-08	yau	3.34987
114932	-0.434939	6.05e-09	1.61e-07	7.69e-05	gse25066	3.57449		79818	-0.451007	0.00195385	0.0223773	1	chin	1.22183		10247	0.511691	2.9e-07	2.07e-06	0.00227093	yau	3.34538
55567	0.650785	3.24e-06	3.02e-05	0.038247	gse25066	3.5722		54498	0.3945	0.000800755	0.0121064	1	chin	1.22157		5175	-0.458825	5.15e-08	4.31e-07	0.000413343	yau	3.34388
27436	0.466031	2.19e-08	4.68e-07	0.000275551	gse25066	3.56976		2013	-0.519136	0.00444003	0.0374728	1	chin	1.22133		165	-0.671323	1.11e-05	5.83e-05	0.08174	yau	3.32682
100	0.597748	1.08e-06	1.2e-05	0.0129898	gse25066	3.56643		573	-0.515653	0.00430491	0.0367795	1	chin	1.22005		3159	0.383905	2.23e-09	2.38e-08	1.84e-05	yau	3.32111
29044	0.708863	9.31e-06	7.35e-05	0.107379	gse25066	3.56641		114971 /// 55709	-0.436255	0.00160216	0.0195658	1	chin	1.21946		7884	0.427925	1.8e-08	1.63e-07	0.000145998	yau	3.31407
79792	-0.620344	1.79e-06	1.84e-05	0.0213367	gse25066	3.56539		857	-0.561666	0.00679191	0.0489891	1	chin	1.2177		10611	-0.421298	1.36e-08	1.26e-07	0.000110883	yau	3.31354
10040	-0.640331	2.71e-06	2.61e-05	0.0320994	gse25066	3.56463		54103	-0.526917	0.00490712	0.0397403	1	chin	1.21674		3898	0.56986	1.58e-06	9.64e-06	0.0120081	yau	3.3067
1356	0.862823	7.42e-05	0.000411944	0.803847	gse25066	3.56299		8365	-0.619639	0.0108846	0.0659157	1	chin	1.21647		528	0.403657	6.44e-09	6.36e-08	5.28e-05	yau	3.30635
5631	0.412508	2.35e-09	7.33e-08	3.01e-05	gse25066	3.55921		146542	-0.366848	0.000484276	0.00884759	1	chin	1.21607		710	-0.528272	5.61e-07	3.76e-06	0.00434896	yau	3.30227
5824	-0.604586	1.3e-06	1.41e-05	0.0155655	gse25066	3.55903		7345	0.664355	0.0147866	0.0791972	1	chin	1.21586		51497	0.395185	4.54e-09	4.61e-08	3.73e-05	yau	3.29695
54491	0.749746	1.81e-05	0.000128286	0.205768	gse25066	3.55478		593	-0.366772	0.000485388	0.00884759	1	chin	1.21545		1291	-0.446974	4.26e-08	3.61e-07	0.000342117	yau	3.29464
8514	0.606427	1.38e-06	1.48e-05	0.0165389	gse25066	3.55359		51098	-0.384527	0.000694255	0.0110672	1	chin	1.21452		1534	0.542685	8.63e-07	5.57e-06	0.00664469	yau	3.29079
10629	0.406752	1.84e-09	5.99e-08	2.35e-05	gse25066	3.55324		4043	-0.455028	0.0021426	0.0237715	1	chin	1.2145		2066	-0.544469	9.39e-07	5.99e-06	0.00721254	yau	3.28178
4045	0.723784	1.23e-05	9.28e-05	0.141397	gse25066	3.55268		55076	0.743711	0.0233743	0.106643	1	chin	1.21319		26020	-0.394569	4.84e-09	4.88e-08	3.97e-05	yau	3.28102
9535	0.822068	4.82e-05	0.000289033	0.530785	gse25066	3.54863		9762	0.430498	0.00152422	0.0188265	1	chin	1.21269		999	0.635107	6.86e-06	3.75e-05	0.0510667	yau	3.27956
3485	-0.834432	5.59e-05	0.000326212	0.612016	gse25066	3.54841		1545	0.617858	0.0109074	0.0659631	1	chin	1.21241		9737	-0.458425	7.13e-08	5.72e-07	0.000568771	yau	3.27624
1617 /// 57054 /// 57055 /// 57135	0.565781	5.4e-07	6.8e-06	0.00657155	gse25066	3.54592		23641	0.518148	0.00464663	0.0385935	1	chin	1.20877		10476	0.416052	1.38e-08	1.28e-07	0.000112373	yau	3.26982
136	0.586293	9.04e-07	1.04e-05	0.0109051	gse25066	3.54339		24139	-0.443738	0.00188872	0.0219943	1	chin	1.20867		57403	0.361576	9.36e-10	1.06e-08	7.77e-06	yau	3.26465
7268	-0.640881	2.96e-06	2.82e-05	0.0350158	gse25066	3.54302		54795	-0.517354	0.00462418	0.0384948	1	chin	1.208		273	-0.685448	1.75e-05	8.8e-05	0.127649	yau	3.26089
4507	0.486268	5.19e-08	9.71e-07	0.00064899	gse25066	3.54237		8527	-0.475349	0.0029053	0.0284312	1	chin	1.20587		9100	0.392334	4.92e-09	4.95e-08	4.04e-05	yau	3.25953
10235	0.54239	2.98e-07	4.19e-06	0.00366166	gse25066	3.53917		9855	-0.379105	0.000665313	0.0108864	1	chin	1.20441		79083	-0.611915	4.74e-06	2.68e-05	0.035549	yau	3.25787
60468	0.550186	3.72e-07	5.03e-06	0.00454709	gse25066	3.53763		60684	-0.373651	0.000602137	0.0102248	1	chin	1.20327		8650	-0.310049	3.19e-11	4.52e-10	2.7e-07	yau	3.25424
9452	0.758745	2.18e-05	0.000149253	0.245674	gse25066	3.53732		54843	-0.488207	0.00343938	0.0316959	1	chin	1.20271		10195	0.35449	6.94e-10	8.01e-09	5.77e-06	yau	3.24668
5341	0.540553	2.86e-07	4.06e-06	0.00351408	gse25066	3.53701		7259	-0.47381	0.0028967	0.0284027	1	chin	1.20258		11030	-0.446325	5.33e-08	4.43e-07	0.000427028	yau	3.24632
2329	0.437198	8.13e-09	2.06e-07	0.000103178	gse25066	3.53688		8924	-0.433843	0.00169441	0.0203624	1	chin	1.20217		2037	-0.445617	5.29e-08	4.41e-07	0.000424057	yau	3.2426
6118	0.380379	5.15e-10	2.03e-08	6.63e-06	gse25066	3.53317		6352	0.711842	0.020489	0.0978445	1	chin	1.20193		8608	0.550281	1.28e-06	7.97e-06	0.00979525	yau	3.24252
56683	-0.472555	3.38e-08	6.78e-07	0.000424268	gse25066	3.53047		9215	-0.485007	0.00333198	0.0311214	1	chin	1.20151		57707	0.391142	5.32e-09	5.3e-08	4.36e-05	yau	3.23646
9064	-0.79308	3.58e-05	0.000225593	0.397694	gse25066	3.52632		9688	0.421089	0.00145011	0.0182803	1	chin	1.1953		2995	-0.423186	2.32e-08	2.06e-07	0.000187344	yau	3.23113
64919	0.614364	1.86e-06	1.91e-05	0.0221944	gse25066	3.5203		23387	-0.520423	0.0050549	0.040301	1	chin	1.19504		5983	0.399225	8.19e-09	7.91e-08	6.69e-05	yau	3.22838
10457	0.751493	2.08e-05	0.000143363	0.234453	gse25066	3.5192		23400	-0.519817	0.00504238	0.0402991	1	chin	1.19421		6535	0.486587	2.34e-07	1.69e-06	0.00183522	yau	3.22667
4939	0.567699	6.48e-07	7.96e-06	0.00786875	gse25066	3.51298		5538	-0.440478	0.00195587	0.0223773	1	chin	1.19311		1410	-0.635861	8.58e-06	4.62e-05	0.0636317	yau	3.22174
22881	0.703023	1.02e-05	7.9e-05	0.116976	gse25066	3.5102		9073	0.581133	0.00890755	0.0580983	1	chin	1.19146		26151	0.411919	1.53e-08	1.41e-07	0.000124533	yau	3.21883
29125	0.487346	6.37e-08	1.15e-06	0.000794736	gse25066	3.50696		10403	0.619097	0.0119498	0.0695111	1	chin	1.1903		2264	0.554268	1.57e-06	9.62e-06	0.0119691	yau	3.21707
3929	0.658178	4.7e-06	4.16e-05	0.0550408	gse25066	3.50691		10360	0.42451	0.00157538	0.0192852	1	chin	1.18974		28957	0.519201	6.71e-07	4.41e-06	0.00518639	yau	3.20502
26504	-0.662125	5.09e-06	4.44e-05	0.0595164	gse25066	3.50494		5193	-0.403674	0.00113113	0.0155554	1	chin	1.18942		5901	0.378066	3.41e-09	3.53e-08	2.8e-05	yau	3.20134
79885	-0.711544	1.19e-05	8.99e-05	0.136165	gse25066	3.50457		10402	0.37238	0.000640506	0.0105949	1	chin	1.18919		11197	-0.817051	0.000121034	0.000505325	0.838645	yau	3.20046
55709	-0.764933	2.67e-05	0.000176376	0.299491	gse25066	3.49818		26278	0.4862	0.00358305	0.0325176	1	chin	1.18912		29074	0.357051	1.1e-09	1.23e-08	9.11e-06	yau	3.19891
115939	-0.487843	6.76e-08	1.21e-06	0.000843101	gse25066	3.49783		1084	0.310895	0.000150945	0.00407582	1	chin	1.18799		55092	0.412308	1.75e-08	1.59e-07	0.000141567	yau	3.19876
79979	0.431485	8e-09	2.04e-07	0.000101533	gse25066	3.4937		51111	-0.417024	0.00141803	0.0180144	1	chin	1.18781		3775	0.821633	0.000128731	0.000534276	0.8903	yau	3.19642
3035	-0.446845	1.53e-08	3.47e-07	0.000193707	gse25066	3.4917		9456	0.532904	0.00591593	0.04445	1	chin	1.1873		1398	-0.401399	1.14e-08	1.07e-07	9.25e-05	yau	3.18898
8905	0.493925	8.57e-08	1.46e-06	0.00106578	gse25066	3.49059		349075 /// 51373	0.505874	0.004507	0.0377444	1	chin	1.18684		9972	0.360485	1.47e-09	1.61e-08	1.21e-05	yau	3.1845
8382	-0.681232	7.54e-06	6.16e-05	0.0874391	gse25066	3.48958		3732	0.335055	0.00028765	0.00605912	1	chin	1.18648		2108	0.50063	4.4e-07	3e-06	0.00341968	yau	3.18236
6566	0.597993	1.46e-06	1.55e-05	0.0175077	gse25066	3.48915		79882	-0.420291	0.00150599	0.0186852	1	chin	1.18614		51650	0.422651	3e-08	2.64e-07	0.000242155	yau	3.17965
9532	0.667538	6.04e-06	5.15e-05	0.0704313	gse25066	3.48384		8326	0.287982	7.61e-05	0.00259514	0.969892	chin	1.18603		7138	0.842094	0.000168416	0.000679482	1	yau	3.17774
9435	0.565826	7.11e-07	8.57e-06	0.00861307	gse25066	3.47877		146909	0.520063	0.00527438	0.0413475	1	chin	1.18461		3068	0.362556	1.73e-09	1.87e-08	1.43e-05	yau	3.17667
55790	0.810858	5.15e-05	0.000305186	0.565721	gse25066	3.47696		23262	-0.43934	0.00201653	0.0228325	1	chin	1.18419		56172	-0.576681	3.12e-06	1.81e-05	0.0235154	yau	3.17518
5473	1.0722	0.000574407	0.00228259	1	gse25066	3.47477		9156	0.464998	0.00284285	0.0281139	1	chin	1.184		9470	0.298495	2.56e-11	3.65e-10	2.17e-07	yau	3.16165
5618	-0.551523	5.03e-07	6.41e-06	0.00612777	gse25066	3.47352		50	-0.445786	0.0022163	0.0242751	1	chin	1.18328		5714	0.424421	3.58e-08	3.09e-07	0.000288361	yau	3.16031
3730	-0.578318	9.86e-07	1.12e-05	0.0118826	gse25066	3.47342		112398	-0.412681	0.00137302	0.0176234	1	chin	1.18123		9429	-0.365389	2.28e-09	2.41e-08	1.88e-05	yau	3.15798
8761	0.426725	7.59e-09	1.96e-07	9.64e-05	gse25066	3.46489		51526	-0.4509	0.0024093	0.0257469	1	chin	1.18051		4938	0.597996	5.27e-06	2.93e-05	0.0393593	yau	3.15652
6915	0.530744	2.99e-07	4.19e-06	0.00366711	gse25066	3.46281		8208	0.465015	0.00291457	0.0284794	1	chin	1.17901		6135	-0.374505	3.85e-09	3.96e-08	3.17e-05	yau	3.15119
2512	0.521186	2.28e-07	3.33e-06	0.00280532	gse25066	3.46181		51203	0.586645	0.00979941	0.0617071	1	chin	1.17845		4998	0.448125	9.37e-08	7.31e-07	0.000744617	yau	3.14945
5140	0.47517	5.58e-08	1.03e-06	0.000696872	gse25066	3.44667		54876	-0.482905	0.00364606	0.0329753	1	chin	1.17741		79038	-0.458611	1.36e-07	1.03e-06	0.00107617	yau	3.14899
55640	0.70311	1.26e-05	9.42e-05	0.14424	gse25066	3.44488		55343	0.33075	0.000276328	0.00592323	1	chin	1.177		5159	-0.440015	7.03e-08	5.66e-07	0.000561292	yau	3.14732
4615	0.403071	2.86e-09	8.61e-08	3.66e-05	gse25066	3.44353		1846	-0.691457	0.0198573	0.0958395	1	chin	1.17691		51643	-0.411852	2.32e-08	2.07e-07	0.000187694	yau	3.14424
3273	0.700969	1.23e-05	9.23e-05	0.140402	gse25066	3.44295		100507804 /// 7177	-0.742419	0.0260178	0.113495	1	chin	1.17653		7041	-0.491523	4.01e-07	2.76e-06	0.00312334	yau	3.14421
55614	-0.511296	1.86e-07	2.82e-06	0.00229875	gse25066	3.44088		221443	-0.375829	0.000742469	0.011517	1	chin	1.17609		54606	0.304292	4.67e-11	6.44e-10	3.94e-07	yau	3.1436
55812	-0.762607	3.09e-05	0.000200332	0.345591	gse25066	3.43897		2033	-0.366482	0.000620146	0.0103671	1	chin	1.17549		55140	-0.39206	9.78e-09	9.31e-08	7.98e-05	yau	3.14022
3108	0.589037	1.46e-06	1.55e-05	0.0174653	gse25066	3.43753		6283	0.240516	1.34e-05	0.000838327	0.172433	chin	1.17239		55733	-0.479846	2.86e-07	2.05e-06	0.00224476	yau	3.13968
6554	0.576455	1.09e-06	1.21e-05	0.013144	gse25066	3.43637		55092	0.34593	0.000408985	0.00784664	1	chin	1.17211		55793	-0.458053	1.42e-07	1.07e-06	0.00112259	yau	3.13667
222658	0.409825	4.17e-09	1.17e-07	5.31e-05	gse25066	3.43432		51281	-0.308299	0.000157976	0.00419661	1	chin	1.17197		1349	0.418021	3.32e-08	2.88e-07	0.000267572	yau	3.12638
4354	0.703208	1.31e-05	9.74e-05	0.149871	gse25066	3.43335		64499	-0.758418	0.0286918	0.120642	1	chin	1.16966		8076	-0.646462	1.48e-05	7.55e-05	0.108257	yau	3.12279
2525	0.526107	3.01e-07	4.22e-06	0.00369145	gse25066	3.43103		54780	-0.425999	0.00180215	0.0212528	1	chin	1.16903		633	-0.543712	1.81e-06	1.09e-05	0.0137573	yau	3.12227
57496	-0.435244	1.31e-08	3.05e-07	0.000165622	gse25066	3.43092		8767	0.371839	0.000718335	0.0112315	1	chin	1.16894		4628	-0.463233	1.83e-07	1.36e-06	0.00144344	yau	3.12104
10913	0.511559	2.02e-07	3.01e-06	0.00249228	gse25066	3.42442		27075	-0.449518	0.00251335	0.0263678	1	chin	1.16863		7508	-0.300384	4.11e-11	5.7e-10	3.47e-07	yau	3.11984
1610	0.433399	1.28e-08	2.99e-07	0.000161932	gse25066	3.42064		6364	0.432555	0.00199397	0.0226553	1	chin	1.16802		27183	0.365622	3.01e-09	3.13e-08	2.48e-05	yau	3.11578
55837	-0.438191	1.61e-08	3.6e-07	0.000202614	gse25066	3.41545		54462	0.333189	0.000313529	0.00644603	1	chin	1.1674		9638	-0.3518	1.4e-09	1.54e-08	1.16e-05	yau	3.115
8428	0.390507	1.8e-09	5.89e-08	2.31e-05	gse25066	3.41459		6653	-0.459689	0.00288859	0.0283947	1	chin	1.1673		6444	-0.378613	7.03e-09	6.88e-08	5.75e-05	yau	3.0868
92346	0.58409	1.43e-06	1.52e-05	0.0170766	gse25066	3.41447		64425	0.404067	0.00129959	0.0169865	1	chin	1.16622		54453	-0.461257	2.06e-07	1.51e-06	0.00162382	yau	3.08366
8554	0.439848	1.76e-08	3.88e-07	0.000221869	gse25066	3.41087		1104	0.45545	0.00275666	0.027742	1	chin	1.16578		6648	0.4515	1.51e-07	1.14e-06	0.00119698	yau	3.07912
8728	0.54414	5.44e-07	6.84e-06	0.00662004	gse25066	3.40851		4061	0.61748	0.0129644	0.0731194	1	chin	1.16534		3910	-0.36605	4.03e-09	4.13e-08	3.32e-05	yau	3.07272
6605	-0.462883	4.36e-08	8.4e-07	0.000546651	gse25066	3.40683		7704	-0.610468	0.0123352	0.0708962	1	chin	1.16529		54873	-0.542667	2.21e-06	1.32e-05	0.0167424	yau	3.06931
8870	-0.658144	6.67e-06	5.56e-05	0.0775038	gse25066	3.4066		9619	-0.395997	0.001143	0.0156573	1	chin	1.165		54796	-0.457638	2e-07	1.47e-06	0.00157342	yau	3.06593
8971	-0.516582	2.56e-07	3.69e-06	0.00314174	gse25066	3.40558		644	-0.500841	0.00476652	0.0391679	1	chin	1.16285		5920	-0.689236	3.56e-05	0.000167832	0.255715	yau	3.06585
440387	0.502983	1.7e-07	2.62e-06	0.00210538	gse25066	3.40438		57088	-0.460135	0.00297915	0.0289167	1	chin	1.16226		10761	0.502499	8.11e-07	5.26e-06	0.00625218	yau	3.06059
11027	0.599589	2.1e-06	2.11e-05	0.0249983	gse25066	3.40418		8490	-0.697759	0.0216268	0.101541	1	chin	1.16178		8991	-0.518154	1.24e-06	7.76e-06	0.00951349	yau	3.05993
10561	0.717921	1.81e-05	0.000128244	0.205607	gse25066	3.40416		3712	-0.435571	0.00215264	0.0238188	1	chin	1.16168		820	0.630294	1.42e-05	7.3e-05	0.104281	yau	3.05527
7384	-0.569257	1.05e-06	1.18e-05	0.0126641	gse25066	3.40293		23327	-0.488574	0.00419796	0.0363432	1	chin	1.16132		5179	-0.48175	4.68e-07	3.17e-06	0.00363736	yau	3.04922
27075	-0.598237	2.07e-06	2.09e-05	0.0246193	gse25066	3.40054		7498	0.376133	0.000821194	0.012316	1	chin	1.16058		6478	-0.651248	2.1e-05	0.000103641	0.152651	yau	3.04624
5004 /// 5005	1.00691	0.000420124	0.00176545	1	gse25066	3.39997		246243	0.451042	0.00267388	0.0273281	1	chin	1.16047		397	-0.469882	3.35e-07	2.36e-06	0.00262239	yau	3.04218
79844	-0.678073	9.73e-06	7.64e-05	0.112195	gse25066	3.3983		5090	-0.598533	0.011546	0.0679118	1	chin	1.1597		246243	0.282762	1.79e-11	2.61e-10	1.52e-07	yau	3.03858
55281	0.537584	4.81e-07	6.19e-06	0.00585587	gse25066	3.39658		7769	-0.442468	0.00240425	0.0257146	1	chin	1.15883		5547	-0.420351	6.02e-08	4.93e-07	0.000481711	yau	3.03504
2188	-0.767577	3.82e-05	0.000237992	0.423604	gse25066	3.39113		56942	0.430937	0.00207579	0.0232826	1	chin	1.15612		5899	-0.370515	6.45e-09	6.36e-08	5.28e-05	yau	3.03475
5747	-0.607073	2.61e-06	2.54e-05	0.0309094	gse25066	3.38974		51643	-0.41476	0.00163148	0.0198423	1	chin	1.15611		23324	-0.40566	3.31e-08	2.88e-07	0.000266919	yau	3.03441
63941	-0.425149	1.07e-08	2.59e-07	0.000135509	gse25066	3.38871		55667	-0.426457	0.00194633	0.0223461	1	chin	1.15603		549	-0.398355	2.46e-08	2.18e-07	0.000199147	yau	3.03085
100505385 /// 29970	0.584217	1.58e-06	1.66e-05	0.0189318	gse25066	3.38856		10202	-0.975717	0.0655667	0.200895	1	chin	1.15458		23199	0.450613	1.88e-07	1.4e-06	0.0014849	yau	3.03037
23180	0.629532	4.15e-06	3.76e-05	0.0487575	gse25066	3.38821		2719	-0.627111	0.0144398	0.0782061	1	chin	1.15416		8303	0.362838	4.66e-09	4.72e-08	3.83e-05	yau	3.02307
57404	-0.87721	0.000137702	0.000695567	1	gse25066	3.38696		11236	-0.443767	0.0025141	0.0263678	1	chin	1.15362		10513	0.464164	3.12e-07	2.21e-06	0.00244062	yau	3.01985
133619	-0.52342	3.44e-07	4.7e-06	0.00421293	gse25066	3.38304		79844	-0.673076	0.0193918	0.0945668	1	chin	1.15256		29108	-0.64906	2.24e-05	0.000109887	0.162292	yau	3.01843
1384	-0.765278	3.82e-05	0.000237984	0.423427	gse25066	3.38114		64208	0.324707	0.000284845	0.00602313	1	chin	1.15121		6416	-0.474589	4.39e-07	2.99e-06	0.00341237	yau	3.0173
5892	0.598746	2.28e-06	2.27e-05	0.0270414	gse25066	3.37868		11321	0.326872	0.00030088	0.00627734	1	chin	1.15111		9961	-0.414491	5.54e-08	4.59e-07	0.000444019	yau	3.00764
5588	0.534809	4.88e-07	6.26e-06	0.00594384	gse25066	3.37551		58526	-0.426803	0.00201834	0.0228333	1	chin	1.15024		10557	0.32197	4.59e-10	5.48e-09	3.83e-06	yau	3.00667
1270 /// 386607 /// 80829	0.586991	1.78e-06	1.84e-05	0.021265	gse25066	3.3746		5606	0.423419	0.00193198	0.0222789	1	chin	1.14916		10321	1.01309	0.00108779	0.0035957	1	yau	3.00224
79744	0.454315	3.81e-08	7.47e-07	0.000477452	gse25066	3.37068		56675	-0.727151	0.026336	0.114195	1	chin	1.1485		9289	0.419749	7.06e-08	5.67e-07	0.000563131	yau	3.0017
5368	0.677531	1.1e-05	8.46e-05	0.126595	gse25066	3.35914		29075	0.309807	0.000196426	0.00481814	1	chin	1.14839		11011	0.343031	1.79e-09	1.93e-08	1.48e-05	yau	3.00063
1663	0.432464	1.72e-08	3.82e-07	0.000216591	gse25066	3.35821		55848	-0.487792	0.00442871	0.0374471	1	chin	1.14813		9497	-0.451676	2.28e-07	1.66e-06	0.00178934	yau	3.00031
3128	0.563714	1.11e-06	1.23e-05	0.0133322	gse25066	3.35683		9879	-0.360853	0.000668459	0.0109243	1	chin	1.14568		38	-0.461117	3.17e-07	2.24e-06	0.00247855	yau	2.99686
3263	-0.689478	1.37e-05	0.000101207	0.15692	gse25066	3.35213		6652	-0.52751	0.00678973	0.0489891	1	chin	1.14372		23198	0.369422	7.75e-09	7.53e-08	6.34e-05	yau	2.99623
8934	0.509536	2.68e-07	3.83e-06	0.00328918	gse25066	3.34887		5351	0.395726	0.0012893	0.0168857	1	chin	1.14351		5514	0.416081	6.44e-08	5.22e-07	0.000514443	yau	2.99206
5675	0.549362	8.14e-07	9.51e-06	0.00983208	gse25066	3.3453		5547	-0.475781	0.00395523	0.0346826	1	chin	1.14322		3475	0.466921	3.94e-07	2.72e-06	0.0030666	yau	2.99065
946	0.505657	2.49e-07	3.6e-06	0.00305745	gse25066	3.33962		1375 /// 386593	-0.551474	0.00848206	0.0563558	1	chin	1.14238		81570	0.534771	2.56e-06	1.51e-05	0.0193784	yau	2.9902
4246	-1.30661	0.00278554	0.00863713	1	gse25066	3.3385		22907	-0.314728	0.000237612	0.0053577	1	chin	1.14062		22862	-0.395977	2.81e-08	2.48e-07	0.000227309	yau	2.9899
355	0.557037	1.04e-06	1.17e-05	0.0125201	gse25066	3.3327		25861	-0.493831	0.00492327	0.0398078	1	chin	1.13964		114625	-0.470772	4.51e-07	3.07e-06	0.00350298	yau	2.98756
54551	0.723442	2.48e-05	0.000165885	0.278429	gse25066	3.33213		56654	-0.556218	0.00897666	0.0582805	1	chin	1.13852		3006	0.788106	0.000161921	0.000656476	1	yau	2.98747
7108	-0.68287	1.32e-05	9.79e-05	0.15086	gse25066	3.33205		27090	-0.448353	0.00289866	0.0284027	1	chin	1.13783		10411	-0.520791	1.84e-06	1.11e-05	0.013969	yau	2.9871
79846	-0.743902	3.35e-05	0.000214281	0.373532	gse25066	3.32875		3963 /// 653499	0.418107	0.00190288	0.0220257	1	chin	1.1375		8501	-0.421977	8.35e-08	6.56e-07	0.000664124	yau	2.98685
4646	-0.663584	9.7e-06	7.62e-05	0.111845	gse25066	3.32661		1476	0.444511	0.00278084	0.0278785	1	chin	1.13609		5698	0.610929	1.31e-05	6.79e-05	0.0963482	yau	2.98297
11326	0.657092	8.66e-06	6.91e-05	0.100098	gse25066	3.3264		54970	-0.426885	0.00218425	0.0240873	1	chin	1.13581		4790	-0.34376	2.13e-09	2.28e-08	1.76e-05	yau	2.98098
4161	0.582067	1.96e-06	2e-05	0.0234015	gse25066	3.32169		23185	0.414806	0.0018531	0.0217407	1	chin	1.13329		30	-0.355302	4.12e-09	4.21e-08	3.39e-05	yau	2.9793
54674	0.555455	1.06e-06	1.19e-05	0.0127634	gse25066	3.31847		6363	0.760461	0.0324353	0.130208	1	chin	1.13231		23160	0.357467	4.67e-09	4.72e-08	3.84e-05	yau	2.97788
57097	0.703006	1.91e-05	0.00013432	0.216888	gse25066	3.3167		1112	0.316498	0.000268395	0.00581214	1	chin	1.13028		481	-0.510804	1.55e-06	9.5e-06	0.0117908	yau	2.96821
10625	0.484556	1.45e-07	2.28e-06	0.00179227	gse25066	3.3139		89941	-0.374053	0.000955648	0.0137652	1	chin	1.12953		4528	0.356189	4.66e-09	4.72e-08	3.83e-05	yau	2.96756
55248	0.528772	5.44e-07	6.84e-06	0.00661646	gse25066	3.31239		8900	0.317806	0.000280431	0.00596449	1	chin	1.1289		2778	0.32356	6.79e-10	7.87e-09	5.65e-06	yau	2.96647
2150	0.596827	2.85e-06	2.73e-05	0.0337315	gse25066	3.30933		11223	-0.475626	0.00427891	0.0367007	1	chin	1.1266		56180	0.33846	1.72e-09	1.87e-08	1.42e-05	yau	2.96622
79789	-0.611131	3.86e-06	3.53e-05	0.0454038	gse25066	3.30836		1486	-0.444334	0.00293211	0.028573	1	chin	1.12542		1994	0.300895	1.39e-10	1.81e-09	1.17e-06	yau	2.96619
54472	-0.778053	5.61e-05	0.000326979	0.614343	gse25066	3.30729		55652	-0.344779	0.00054448	0.00959089	1	chin	1.12536		3693	-0.416753	7.67e-08	6.07e-07	0.000610691	yau	2.96524
941	0.463573	7.37e-08	1.29e-06	0.000917809	gse25066	3.30653		6362	0.607326	0.0140366	0.0768592	1	chin	1.12522		63895	-0.74916	0.000111605	0.000468966	0.774871	yau	2.96092
126070	0.733074	3.09e-05	0.000200188	0.345067	gse25066	3.30633		10721	0.440376	0.00278976	0.0279466	1	chin	1.12491		443	-0.497429	1.14e-06	7.15e-06	0.00871325	yau	2.95682
3280	-0.544047	8.49e-07	9.86e-06	0.0102512	gse25066	3.30291		84720	-0.423153	0.00220141	0.0241814	1	chin	1.12444		311	-0.351936	4.03e-09	4.13e-08	3.32e-05	yau	2.95425
56892	-1.08363	0.000896567	0.00333405	1	gse25066	3.30226		7049	-0.706533	0.0256532	0.112742	1	chin	1.12399		5787	-0.372107	1.15e-08	1.08e-07	9.37e-05	yau	2.95406
79068	-0.54184	8.05e-07	9.45e-06	0.00972456	gse25066	3.3022		9258	0.455144	0.00345051	0.0317316	1	chin	1.12062		1102	-0.41817	8.69e-08	6.81e-07	0.000690711	yau	2.9527
11122	-0.783726	6.12e-05	0.0003507	0.667364	gse25066	3.30204		9802	-0.270866	7.31e-05	0.00253649	0.931248	chin	1.12039		3490	-0.354001	4.66e-09	4.72e-08	3.83e-05	yau	2.94931
55152	-0.42696	1.86e-08	4.06e-07	0.000234017	gse25066	3.30097		9722	-0.488881	0.00511579	0.0404669	1	chin	1.12007		26047	0.602475	1.31e-05	6.81e-05	0.09668	yau	2.94076
80303	-0.668351	1.15e-05	8.77e-05	0.132117	gse25066	3.30085		4148	-0.52176	0.00714743	0.0505858	1	chin	1.11962		11283	-0.89752	0.000539058	0.00192657	1	yau	2.93342
4242	0.494151	2.1e-07	3.11e-06	0.00258346	gse25066	3.30012		4729	-0.406149	0.00175805	0.0208975	1	chin	1.11893		3249	-0.508003	1.69e-06	1.03e-05	0.0128321	yau	2.93283
80852	0.635035	6.37e-06	5.37e-05	0.074167	gse25066	3.29957		2218	-0.397187	0.001525	0.0188265	1	chin	1.11877		5683	0.362105	8.06e-09	7.8e-08	6.58e-05	yau	2.93082
79037	0.635606	6.52e-06	5.46e-05	0.0758282	gse25066	3.29621		55663	-0.383039	0.00120111	0.0161829	1	chin	1.11863		26528	0.322949	8.49e-10	9.68e-09	7.05e-06	yau	2.92957
55219	-0.532123	6.52e-07	7.97e-06	0.00790445	gse25066	3.29172		54849	0.399602	0.00160278	0.0195658	1	chin	1.11694		6227	0.439692	2.2e-07	1.6e-06	0.00172724	yau	2.92753
3626	0.491008	2.02e-07	3e-06	0.00248423	gse25066	3.28756		26040	-0.555845	0.00992729	0.0621249	1	chin	1.11345		6362	0.630095	2.28e-05	0.00011203	0.165722	yau	2.92436
359	0.54153	8.65e-07	1e-05	0.0104426	gse25066	3.28326		6281	0.46422	0.00400583	0.035069	1	chin	1.11288		29102	0.348989	4.22e-09	4.3e-08	3.47e-05	yau	2.92262
138162	-0.459602	7.39e-08	1.3e-06	0.000920616	gse25066	3.27758		26273	-0.534376	0.00831765	0.055747	1	chin	1.1115		5136	-0.406501	6.47e-08	5.24e-07	0.000517031	yau	2.92226
64976	-0.491358	2.14e-07	3.16e-06	0.00263666	gse25066	3.27707		54520	0.283463	0.000120112	0.00350272	1	chin	1.11129		10652	0.373571	1.51e-08	1.38e-07	0.000122238	yau	2.9222
55094	-0.773657	5.87e-05	0.000338997	0.641112	gse25066	3.27366		54537	-0.351862	0.000700048	0.0110986	1	chin	1.11008		9780	0.452672	3.55e-07	2.47e-06	0.00277054	yau	2.91962
414	-0.870388	0.000173404	0.000839626	1	gse25066	3.27348		3198	0.262237	5.9e-05	0.00221184	0.753829	chin	1.10901		3953	-0.397867	4.64e-08	3.92e-07	0.000372767	yau	2.91769
23339	-0.580907	2.32e-06	2.3e-05	0.0275781	gse25066	3.27293		56967	-0.57266	0.0116317	0.0681786	1	chin	1.10773		23380	0.384362	2.74e-08	2.42e-07	0.000221555	yau	2.9065
51192	0.486117	1.85e-07	2.81e-06	0.00228733	gse25066	3.27251		79177	-0.277062	0.000100648	0.00310276	1	chin	1.10747		4311	-0.535087	3.71e-06	2.13e-05	0.027915	yau	2.90579
11236	-0.457463	7.22e-08	1.28e-06	0.000900196	gse25066	3.26686		6638 /// 8926	-0.550401	0.00973342	0.0614448	1	chin	1.10726		48	-0.366159	1.16e-08	1.09e-07	9.48e-05	yau	2.90501
55142	0.488401	2.07e-07	3.08e-06	0.00255571	gse25066	3.26403		701	0.558533	0.0104227	0.0640939	1	chin	1.10702		10134	0.403256	6.4e-08	5.2e-07	0.000511655	yau	2.90085
51741	0.508267	3.84e-07	5.16e-06	0.00469	gse25066	3.26113		399687 /// 9220	0.433262	0.00282025	0.0280479	1	chin	1.10469		3615	-0.492143	1.29e-06	8e-06	0.00984186	yau	2.89884
90133	-0.672236	1.43e-05	0.000104649	0.163018	gse25066	3.25691		51161	-0.351904	0.000730016	0.0113777	1	chin	1.1038		8622	-0.599521	1.5e-05	7.68e-05	0.110131	yau	2.8915
2213	0.726648	3.31e-05	0.000212335	0.369374	gse25066	3.25522		29946	-0.381774	0.00129125	0.0168944	1	chin	1.10294		55888	-0.505422	1.91e-06	1.15e-05	0.0144843	yau	2.8908
8395	0.56866	1.89e-06	1.92e-05	0.0224819	gse25066	3.25516		2526	0.356254	0.000808901	0.0122154	1	chin	1.10157		8646	-0.430687	2.01e-07	1.48e-06	0.0015851	yau	2.88389
5317	0.567591	1.84e-06	1.89e-05	0.0219822	gse25066	3.25477		65992	-0.389688	0.00149634	0.0186304	1	chin	1.10086		51715	-0.53752	4.37e-06	2.48e-05	0.0328126	yau	2.88068
9363	0.628628	6.74e-06	5.61e-05	0.0783805	gse25066	3.2507		5346	-0.67554	0.0236682	0.107473	1	chin	1.09832		9447	0.477703	9.6e-07	6.12e-06	0.00737678	yau	2.8746
11176	-0.392594	5.26e-09	1.43e-07	6.69e-05	gse25066	3.25044		1838	0.397791	0.00173521	0.0207199	1	chin	1.09816		957	-0.440824	3.06e-07	2.17e-06	0.00239354	yau	2.87179
79668	0.529386	7.5e-07	8.92e-06	0.00907368	gse25066	3.24249		30850	0.466448	0.00442791	0.0374471	1	chin	1.09793		4595	0.320597	1.12e-09	1.25e-08	9.33e-06	yau	2.86905
3106	0.612499	5.09e-06	4.44e-05	0.0594975	gse25066	3.24235		6523	0.489467	0.00572088	0.0434965	1	chin	1.09765		11014	0.396459	5.83e-08	4.8e-07	0.000466777	yau	2.86804
7462	0.43487	3.5e-08	6.94e-07	0.000439531	gse25066	3.24214		5863	-0.44886	0.00359847	0.0326349	1	chin	1.09696		2191	-0.613551	2.12e-05	0.000104644	0.154175	yau	2.86719
10739	0.543866	1.09e-06	1.21e-05	0.0131498	gse25066	3.24198		1789	0.467755	0.00451809	0.0378131	1	chin	1.09691		89795	-0.513918	2.67e-06	1.57e-05	0.0202145	yau	2.86399
943	0.508605	4.26e-07	5.63e-06	0.00520705	gse25066	3.23988		6311	-0.307589	0.000276753	0.00592323	1	chin	1.09437		57664	-0.389345	4.51e-08	3.81e-07	0.000362088	yau	2.86016
85458	-0.770426	6.24e-05	0.000356032	0.679594	gse25066	3.23965		9375	-0.526614	0.00835933	0.0558836	1	chin	1.09421		1854	0.347333	5.94e-09	5.89e-08	4.87e-05	yau	2.85723
4849	-0.48009	1.83e-07	2.79e-06	0.00226123	gse25066	3.23439		4915	-0.797945	0.042572	0.153566	1	chin	1.09388		5717	0.381558	3.27e-08	2.85e-07	0.000264105	yau	2.85592
29943	0.563489	1.82e-06	1.88e-05	0.0217581	gse25066	3.23377		8577	0.389061	0.00154432	0.0190114	1	chin	1.09375		4331	0.427538	2.1e-07	1.54e-06	0.00165136	yau	2.85506
1871	0.427198	2.7e-08	5.61e-07	0.000339371	gse25066	3.23337		23683	0.344976	0.000678375	0.0109905	1	chin	1.09307		55039	0.412753	1.29e-07	9.77e-07	0.001017	yau	2.84429
1521	0.794974	8.58e-05	0.000466111	0.924661	gse25066	3.23284		2131	0.423484	0.00266317	0.0272611	1	chin	1.0903		51164	-0.394958	6.43e-08	5.22e-07	0.000513637	yau	2.84047
5337	0.499198	3.38e-07	4.64e-06	0.00413882	gse25066	3.23042		7318	-0.45898	0.00421858	0.0363974	1	chin	1.09		10096	0.352745	8.89e-09	8.54e-08	7.26e-05	yau	2.83997
4833	-0.449535	6.64e-08	1.19e-06	0.000828092	gse25066	3.22673		89795	-0.648685	0.0209047	0.0992882	1	chin	1.08963		2731	0.61292	2.33e-05	0.000114385	0.169273	yau	2.83896
6283	0.73205	3.91e-05	0.000242995	0.433663	gse25066	3.22651		6382	0.595747	0.015012	0.0799847	1	chin	1.08638		29803	0.345489	6.09e-09	6.03e-08	4.99e-05	yau	2.83824
22943	0.686214	1.99e-05	0.000138812	0.225177	gse25066	3.22606		5191	-0.453916	0.00407477	0.035554	1	chin	1.08481		576	-0.526452	4.1e-06	2.33e-05	0.0307541	yau	2.83635
6274	0.721414	3.41e-05	0.000217417	0.380007	gse25066	3.22254		8638	0.616043	0.0174643	0.0885769	1	chin	1.08291		550	0.34904	7.67e-09	7.46e-08	6.27e-05	yau	2.83262
54847	-0.599307	4.21e-06	3.81e-05	0.0494667	gse25066	3.22169		5530	-0.552684	0.0109991	0.066394	1	chin	1.08251		5025	-0.456944	6.47e-07	4.28e-06	0.00500328	yau	2.82812
8718	0.504089	4.14e-07	5.5e-06	0.0050616	gse25066	3.2174		10199	0.298741	0.000238812	0.00536632	1	chin	1.08202		2746	-0.383129	4.18e-08	3.55e-07	0.000335889	yau	2.82713
23019	0.346899	5.33e-10	2.09e-08	6.86e-06	gse25066	3.21693		9562	-0.424111	0.00281157	0.0280333	1	chin	1.08193		1436	-0.4379	3.52e-07	2.46e-06	0.00274613	yau	2.82611
80830	0.574587	2.54e-06	2.49e-05	0.0300854	gse25066	3.21528		8760	-0.398998	0.00196127	0.0224196	1	chin	1.08027		64421	0.366016	1.91e-08	1.73e-07	0.000154779	yau	2.82529
622	-0.674319	1.71e-05	0.000122369	0.194606	gse25066	3.21398		10643	0.435066	0.00329476	0.0309058	1	chin	1.07991		4920	-0.438682	3.65e-07	2.54e-06	0.00284519	yau	2.82427
283	-0.654943	1.25e-05	9.36e-05	0.142753	gse25066	3.21199		8343	-0.463663	0.00469143	0.0388182	1	chin	1.07973		54913	0.419295	1.84e-07	1.37e-06	0.00145385	yau	2.82365
55626	-0.636098	8.93e-06	7.09e-05	0.10312	gse25066	3.21174		55653	-0.46993	0.00506395	0.0403018	1	chin	1.07873		89797	-0.587237	1.56e-05	7.93e-05	0.113974	yau	2.82333
63893	-0.73952	4.59e-05	0.000277622	0.506308	gse25066	3.20801		11334	-0.298534	0.000244679	0.00544223	1	chin	1.07813		25984	-0.834353	0.000420474	0.00153836	1	yau	2.81699
55827	-0.444427	6.13e-08	1.11e-06	0.000764845	gse25066	3.20555		10671	-0.450149	0.00403039	0.0352605	1	chin	1.07795		5138	-0.439695	3.92e-07	2.71e-06	0.00305575	yau	2.81697
23318	0.471296	1.6e-07	2.49e-06	0.00197283	gse25066	3.2034		1131	0.317919	0.000408037	0.00783992	1	chin	1.07752		8228	-0.478571	1.35e-06	8.37e-06	0.0103368	yau	2.80854
10409	0.677023	1.87e-05	0.000131392	0.211605	gse25066	3.20154		10916	-0.446153	0.00384968	0.0341111	1	chin	1.07727		439921	-0.465023	9.24e-07	5.92e-06	0.0071036	yau	2.8061
838	0.713709	3.31e-05	0.000212057	0.368743	gse25066	3.19781		55850	-0.410507	0.00238453	0.0256073	1	chin	1.07659		5425	0.292053	2.53e-10	3.16e-09	2.12e-06	yau	2.80256
4214	-0.795804	9.71e-05	0.000518435	1	gse25066	3.19324		362	0.458535	0.00449382	0.0377211	1	chin	1.07636		3800	-0.600705	2.17e-05	0.000106618	0.1574	yau	2.80158
51073	-0.743567	5.11e-05	0.000303403	0.561397	gse25066	3.19107		79661	-0.534062	0.0097117	0.0613905	1	chin	1.07491		6230	-0.373694	3.24e-08	2.83e-07	0.000261247	yau	2.79884
79170	-0.490918	3.17e-07	4.4e-06	0.00388483	gse25066	3.1905		79890	0.382732	0.00155764	0.0191215	1	chin	1.07453		8642	-0.378324	4e-08	3.42e-07	0.000322076	yau	2.79868
3104	-0.731778	4.42e-05	0.000268418	0.487722	gse25066	3.1866		55423	0.382907	0.00157136	0.019254	1	chin	1.07357		10521	-0.539438	6.5e-06	3.57e-05	0.0484049	yau	2.79824
5678	0.486236	2.81e-07	3.99e-06	0.00344496	gse25066	3.18584		4437	-0.421031	0.00282124	0.0280479	1	chin	1.07344		865	0.391757	7.4e-08	5.89e-07	0.000589224	yau	2.7936
90141	-0.420001	2.65e-08	5.51e-07	0.000332943	gse25066	3.18241		64108	0.622732	0.0189871	0.0932052	1	chin	1.07206		3779	-0.406417	1.34e-07	1.02e-06	0.00105845	yau	2.79356
1363	-0.875913	0.000234083	0.00108568	1	gse25066	3.18011		57553	0.426359	0.00306346	0.0294519	1	chin	1.07178		6621	0.365604	2.32e-08	2.07e-07	0.00018791	yau	2.79096
1456	-0.433367	4.6e-08	8.73e-07	0.000575679	gse25066	3.17971		8405	-0.398433	0.00205158	0.0230899	1	chin	1.07095		64858	0.37399	3.6e-08	3.11e-07	0.000289936	yau	2.78389
23113	-0.663935	1.63e-05	0.000117373	0.185645	gse25066	3.17839		23157	0.463744	0.00490763	0.0397403	1	chin	1.07085		5090	-0.522868	4.75e-06	2.68e-05	0.0356074	yau	2.78338
9603	0.528311	9.73e-07	1.11e-05	0.0117321	gse25066	3.17604		638	-0.567538	0.0130047	0.0731194	1	chin	1.07032		10150	-0.434578	3.94e-07	2.72e-06	0.00307098	yau	2.7832
314	0.541557	1.37e-06	1.47e-05	0.0164114	gse25066	3.1753		10351	-0.646741	0.0221697	0.103443	1	chin	1.06987		5684	0.375385	3.88e-08	3.33e-07	0.000312582	yau	2.78186
4199	0.614983	6.87e-06	5.68e-05	0.0797692	gse25066	3.17525		51447	-0.393269	0.0019054	0.0220305	1	chin	1.0697		3991	-0.478601	1.54e-06	9.49e-06	0.0117819	yau	2.78127
55024	0.884016	0.000256805	0.00117415	1	gse25066	3.17397		4016	-0.555264	0.0118805	0.0692307	1	chin	1.06898		23059	-0.340687	7.07e-09	6.91e-08	5.78e-05	yau	2.77689
51442	0.742572	5.32e-05	0.000312896	0.583116	gse25066	3.17394		79447	-0.395325	0.00198513	0.0226136	1	chin	1.06825		4502	0.486441	1.96e-06	1.17e-05	0.014868	yau	2.77666
1191	-0.829486	0.000151171	0.000750484	1	gse25066	3.16908		6457	0.338108	0.000694719	0.0110672	1	chin	1.06781		5268	-0.784944	0.00029396	0.00111862	1	yau	2.77219
55384	0.620468	7.83e-06	6.36e-05	0.0907171	gse25066	3.16819		8452	-0.407534	0.00240278	0.0257146	1	chin	1.06745		65003	0.36047	2.08e-08	1.87e-07	0.00016823	yau	2.7693
6445	-0.775851	8.33e-05	0.000454876	0.898631	gse25066	3.1651		3607	0.401628	0.00224407	0.0244593	1	chin	1.0639		375449	-0.493631	2.48e-06	1.46e-05	0.0187599	yau	2.7672
81887	-0.690444	2.61e-05	0.000172737	0.292347	gse25066	3.16498		9550	-0.414881	0.00272972	0.0276492	1	chin	1.06371		11325	0.368456	3.09e-08	2.72e-07	0.000249666	yau	2.767
686	-0.632291	1e-05	7.78e-05	0.115206	gse25066	3.16125		50805	0.475	0.00579104	0.0439028	1	chin	1.06269		1290	-0.626626	3.9e-05	0.000181526	0.279075	yau	2.76265
50807	0.497511	4.44e-07	5.79e-06	0.00541981	gse25066	3.16031		9738	-0.420917	0.00299851	0.0290616	1	chin	1.06201		6194	-0.338888	7.1e-09	6.93e-08	5.81e-05	yau	2.76151
2218	-0.657404	1.56e-05	0.000112885	0.177813	gse25066	3.15965		2627	0.500487	0.0076064	0.0525733	1	chin	1.06044		55930	-0.49188	2.5e-06	1.47e-05	0.0189023	yau	2.75574
4842	0.459246	1.32e-07	2.12e-06	0.00163702	gse25066	3.15911		318	-0.416768	0.00286025	0.0282218	1	chin	1.06009		10625	0.372275	4.01e-08	3.42e-07	0.000322879	yau	2.75349
260294	-0.546968	1.68e-06	1.74e-05	0.0200294	gse25066	3.15888		9928	0.529903	0.0101036	0.062764	1	chin	1.05743		8600	-0.613135	3.26e-05	0.000154892	0.234748	yau	2.75064
79413	0.644056	1.26e-05	9.45e-05	0.144702	gse25066	3.15461		29997	-0.322411	0.00052609	0.00935485	1	chin	1.05717		79777	-0.385543	7.38e-08	5.88e-07	0.000588014	yau	2.74966
1544	0.497945	4.72e-07	6.1e-06	0.00574957	gse25066	3.15015		11313	0.322106	0.000524655	0.00934199	1	chin	1.05655		27032	0.338183	7.44e-09	7.25e-08	6.08e-05	yau	2.74887
55351	-0.770279	8.14e-05	0.000446355	0.878963	gse25066	3.15008		219654	-0.492023	0.00713023	0.0505511	1	chin	1.05632		3725	-0.494853	2.79e-06	1.63e-05	0.0210604	yau	2.74871
3451	0.509643	6.61e-07	8.05e-06	0.00801542	gse25066	3.14949		9706	-0.396789	0.00218395	0.0240873	1	chin	1.05576		26207	0.419612	2.86e-07	2.05e-06	0.00223853	yau	2.74609
1749	0.70833	3.6e-05	0.000226584	0.40006	gse25066	3.14756		11145	-0.640385	0.022471	0.104164	1	chin	1.0556		339524	-0.472551	1.55e-06	9.52e-06	0.0118289	yau	2.74524
1287	-0.721996	4.37e-05	0.000266162	0.48291	gse25066	3.14723		54145	-0.576518	0.0147685	0.0791719	1	chin	1.05541		1266	-0.541513	8.58e-06	4.62e-05	0.0636317	yau	2.74368
10101	-0.507163	6.24e-07	7.74e-06	0.00758036	gse25066	3.1468		51573	-0.608293	0.0185117	0.0917057	1	chin	1.0539		26959	-0.345941	1.18e-08	1.1e-07	9.6e-05	yau	2.74261
1673	0.51502	7.77e-07	9.16e-06	0.00939455	gse25066	3.14652		51631	-0.389589	0.00198377	0.0226136	1	chin	1.05287		7042	-0.416825	2.65e-07	1.91e-06	0.00207954	yau	2.74128
1649	0.356943	1.53e-09	5.15e-08	1.97e-05	gse25066	3.1462		221749	0.407397	0.00261639	0.0269551	1	chin	1.05202		2239	-0.505968	3.85e-06	2.2e-05	0.0289185	yau	2.73978
10273	-0.388946	8.18e-09	2.07e-07	0.000103823	gse25066	3.14545		84908	0.332043	0.000680094	0.0110048	1	chin	1.05172		8324	-0.529755	6.77e-06	3.71e-05	0.0504372	yau	2.73846
1557	0.639556	1.21e-05	9.11e-05	0.138423	gse25066	3.1453		2330	-0.623822	0.0206544	0.0984198	1	chin	1.05113		55333	-0.407881	2e-07	1.47e-06	0.00157546	yau	2.73233
8342	-0.853635	0.000208163	0.00098035	1	gse25066	3.14274		6726	-0.391289	0.00208885	0.0233489	1	chin	1.04869		60559	0.374218	5.08e-08	4.26e-07	0.000407547	yau	2.72965
27330	0.553819	2.12e-06	2.13e-05	0.025199	gse25066	3.14234		51065	-0.357858	0.00117662	0.0160008	1	chin	1.0483		4674	-0.475154	1.85e-06	1.11e-05	0.0140548	yau	2.72403
10164	0.428921	4.74e-08	8.98e-07	0.000593519	gse25066	3.14137		57178	-0.364711	0.00134286	0.0173791	1	chin	1.04744		3954	0.305809	1.28e-09	1.42e-08	1.06e-05	yau	2.7194
9394	-0.66396	1.88e-05	0.000132026	0.212712	gse25066	3.13822		5979	-0.760656	0.0424766	0.153302	1	chin	1.04351		1374	0.375993	5.94e-08	4.88e-07	0.000475387	yau	2.71698
55273	0.690374	2.87e-05	0.000187751	0.321026	gse25066	3.13593		8876	0.432169	0.00385858	0.0341444	1	chin	1.04307		23268	-0.439252	7.05e-07	4.62e-06	0.00544529	yau	2.70207
6546	0.700565	3.35e-05	0.000214281	0.373482	gse25066	3.13492		26240	-0.379917	0.00180251	0.0212528	1	chin	1.04254		831	-0.353572	2.28e-08	2.04e-07	0.000184865	yau	2.7017
4111	0.701188	3.39e-05	0.000215955	0.377113	gse25066	3.1346		10614	-0.448054	0.00472462	0.038959	1	chin	1.04201		63875	0.361311	3.4e-08	2.94e-07	0.000273712	yau	2.69864
54707	-0.557648	2.42e-06	2.39e-05	0.0287686	gse25066	3.13153		55970	-0.517302	0.00968845	0.0612863	1	chin	1.04172		1329	0.354132	2.43e-08	2.15e-07	0.000196224	yau	2.69669
388969	-0.765505	8.17e-05	0.000448011	0.882794	gse25066	3.12905		8934	0.463819	0.00568074	0.0433375	1	chin	1.04155		55636	0.429178	5.46e-07	3.67e-06	0.00423615	yau	2.68778
51619	0.446673	9.91e-08	1.65e-06	0.001231	gse25066	3.12837		8491	-0.438594	0.00422152	0.0363988	1	chin	1.04145		9723	-0.572356	2.02e-05	0.000100187	0.147088	yau	2.68672
91298	-0.574222	3.57e-06	3.29e-05	0.0420473	gse25066	3.12794		439	-0.403083	0.00261552	0.0269551	1	chin	1.04094		5255	0.431372	5.93e-07	3.95e-06	0.0045902	yau	2.68626
27299	0.681881	2.6e-05	0.000172236	0.291274	gse25066	3.12689		4782	-0.376318	0.00172759	0.0206853	1	chin	1.0396		9654	0.561712	1.69e-05	8.53e-05	0.123288	yau	2.68101
4238	-0.444325	9.18e-08	1.55e-06	0.00114123	gse25066	3.1267		1117	0.657399	0.0264015	0.114195	1	chin	1.03762		23228	-0.36087	3.76e-08	3.23e-07	0.000302455	yau	2.67955
2904	0.513629	8.22e-07	9.59e-06	0.00992629	gse25066	3.12554		4478	0.443077	0.00455202	0.0380243	1	chin	1.0376		8050	0.380137	9.13e-08	7.13e-07	0.000725488	yau	2.67596
4063	0.768881	8.65e-05	0.000469363	0.932003	gse25066	3.124		54836	-0.512741	0.00949792	0.0604467	1	chin	1.03695		6715	0.48331	3.04e-06	1.77e-05	0.0229713	yau	2.66617
1901	0.632423	1.16e-05	8.8e-05	0.132659	gse25066	3.12226		1733	-0.720087	0.0363113	0.139617	1	chin	1.0369		1235	-0.540399	1.18e-05	6.15e-05	0.0866773	yau	2.66393
10522	-0.581129	4.34e-06	3.89e-05	0.0508966	gse25066	3.11649		10412	-0.345439	0.000998522	0.0141661	1	chin	1.03654		10160	-0.469256	2.11e-06	1.26e-05	0.015995	yau	2.66354
23269	-0.724745	5.02e-05	0.000299099	0.551694	gse25066	3.11601		100499177	-0.448323	0.00488665	0.0396913	1	chin	1.03607		5716	0.368111	6.13e-08	5.01e-07	0.00049032	yau	2.65496
2249	0.526295	1.21e-06	1.32e-05	0.0144989	gse25066	3.11455		55163	-0.447161	0.00482444	0.0394462	1	chin	1.03587		64321	-0.308614	2.51e-09	2.65e-08	2.07e-05	yau	2.65401
51449	-0.712108	4.25e-05	0.000259884	0.469772	gse25066	3.11293		6399	-0.412025	0.00307508	0.0295397	1	chin	1.03507		60490	0.394814	2e-07	1.47e-06	0.00157587	yau	2.64473
26136	0.493099	4.87e-07	6.26e-06	0.00593412	gse25066	3.11262		4718	-0.440575	0.00449433	0.0377211	1	chin	1.03418		2288	0.450901	1.36e-06	8.43e-06	0.0104202	yau	2.64456
26084	-0.789342	0.000114071	0.000594855	1	gse25066	3.11224		10912	-0.373076	0.00169399	0.0203624	1	chin	1.03383		79833	0.372768	8.18e-08	6.44e-07	0.000650524	yau	2.64192
8623	-0.48777	4.24e-07	5.61e-06	0.00518066	gse25066	3.10827		8662	0.339834	0.000907877	0.0132232	1	chin	1.03377		6877	0.325658	7.93e-09	7.69e-08	6.48e-05	yau	2.63807
7516	0.466673	2.2e-07	3.23e-06	0.00270537	gse25066	3.10714		10390	-0.338298	0.000888393	0.0130261	1	chin	1.03228		1663	0.435975	9.13e-07	5.85e-06	0.00701903	yau	2.63313
25915	-0.447252	1.13e-07	1.84e-06	0.00140556	gse25066	3.1064		8732	0.320632	0.000607479	0.0102506	1	chin	1.0313		9037	-0.434946	8.96e-07	5.75e-06	0.00689509	yau	2.63033
64066	0.531209	1.43e-06	1.53e-05	0.0171606	gse25066	3.10419		6253	-0.529009	0.0112338	0.0668274	1	chin	1.03129		1602	-0.694446	0.000165543	0.000669371	1	yau	2.62576
54843	-0.613425	8.85e-06	7.04e-05	0.102188	gse25066	3.09977		4693	-0.662935	0.0279599	0.118361	1	chin	1.02984		5695	0.331378	1.19e-08	1.11e-07	9.71e-05	yau	2.62559
6948	0.457331	1.68e-07	2.59e-06	0.00207057	gse25066	3.09876		166	-0.359132	0.00136326	0.0175393	1	chin	1.02906		9377	0.325156	8.7e-09	8.39e-08	7.1e-05	yau	2.62091
7485	-0.511088	8.66e-07	1e-05	0.0104503	gse25066	3.09851		1869	0.357968	0.00133444	0.0173042	1	chin	1.02905		2272	-0.374404	1.03e-07	7.98e-07	0.000816697	yau	2.61616
64595	0.660552	2.04e-05	0.000141418	0.230468	gse25066	3.09845		1452	-0.357515	0.00132413	0.0172216	1	chin	1.02895		64388	-0.511968	7.8e-06	4.23e-05	0.0579827	yau	2.61497
10024	0.524881	1.25e-06	1.36e-05	0.0150081	gse25066	3.09822		909	0.369261	0.00164558	0.0199953	1	chin	1.02791		5881	0.46761	2.59e-06	1.52e-05	0.0195741	yau	2.6126
81617	-0.663548	2.14e-05	0.000147557	0.242151	gse25066	3.09785		9867	-0.383532	0.00208974	0.0233489	1	chin	1.02783		3554	-0.472787	3.01e-06	1.75e-05	0.0226943	yau	2.61064
1495	-0.390801	1.18e-08	2.81e-07	0.00014984	gse25066	3.09772		5412	-0.444955	0.00491335	0.0397521	1	chin	1.02723		11012	-0.750432	0.000332432	0.00124782	1	yau	2.61023
54937	0.694384	3.47e-05	0.000220046	0.385958	gse25066	3.09687		55224	-0.448333	0.0051261	0.0405026	1	chin	1.02678		83737	0.277645	4.01e-10	4.83e-09	3.35e-06	yau	2.60899
8732	0.371868	4.71e-09	1.29e-07	5.99e-05	gse25066	3.09663		23120	0.276266	0.000192385	0.00477254	1	chin	1.02656		9897	0.428615	8.27e-07	5.35e-06	0.00636767	yau	2.60712
9982	0.641309	1.5e-05	0.000109241	0.171124	gse25066	3.09327		3669	0.570439	0.0159127	0.0833954	1	chin	1.0258		6122	-0.349817	3.57e-08	3.09e-07	0.000287817	yau	2.60511
285596	0.66965	2.41e-05	0.000162033	0.270598	gse25066	3.09297		26175	-0.495695	0.00852432	0.0564403	1	chin	1.02576		10404	-0.394224	2.5e-07	1.8e-06	0.00196035	yau	2.60279
4225	0.698898	3.77e-05	0.000235079	0.417939	gse25066	3.09188		1183	0.339834	0.000961145	0.0137999	1	chin	1.02535		135138	-0.352296	4.13e-08	3.52e-07	0.000332141	yau	2.60135
10750	0.687341	3.18e-05	0.000204655	0.354604	gse25066	3.09158		79096	-0.36288	0.00149528	0.0186304	1	chin	1.02524		7586	-0.416163	5.67e-07	3.8e-06	0.00439501	yau	2.5995
8301	0.440554	9.9e-08	1.65e-06	0.00122927	gse25066	3.0858		5268	0.735906	0.0406359	0.149248	1	chin	1.02371		51547	0.329032	1.35e-08	1.25e-07	0.000109527	yau	2.58965
25816	0.560184	3.13e-06	2.93e-05	0.0368911	gse25066	3.08383		2495	-0.425319	0.00391863	0.0344906	1	chin	1.02369		29929	0.363492	7.57e-08	6e-07	0.000603033	yau	2.58829
7048	0.573173	4.2e-06	3.8e-05	0.0493647	gse25066	3.08173		100303453 /// 27185	0.297298	0.000363567	0.00719395	1	chin	1.02253		1215	-0.410215	4.99e-07	3.38e-06	0.00387638	yau	2.58504
2064	-0.580403	4.92e-06	4.32e-05	0.0575492	gse25066	3.08104		4736	-0.394841	0.00257518	0.0266743	1	chin	1.02232		9656	0.33819	2.31e-08	2.06e-07	0.000186672	yau	2.58271
100286895	0.685735	3.23e-05	0.000207792	0.360326	gse25066	3.07953		4666	-0.328088	0.00077167	0.0118164	1	chin	1.0212		3158	-0.920243	0.00157039	0.00497437	1	yau	2.58035
9947	0.678382	2.9e-05	0.000189665	0.324957	gse25066	3.07774		64397	-0.401536	0.00286779	0.0282537	1	chin	1.02089		57763	-0.368861	1.03e-07	7.99e-07	0.000818875	yau	2.57698
5746	0.788389	0.000125194	0.00064246	1	gse25066	3.07662		7091	0.457731	0.0059138	0.04445	1	chin	1.01989		2819	-0.489436	5.48e-06	3.04e-05	0.0409606	yau	2.57484
28957	-0.514034	1.05e-06	1.18e-05	0.0126035	gse25066	3.0739		2053	-0.545311	0.013515	0.0748367	1	chin	1.01929		1347	0.397222	3.32e-07	2.34e-06	0.00259695	yau	2.5735
51728	-0.482532	4.32e-07	5.69e-06	0.00527338	gse25066	3.07108		140597	0.352587	0.00132107	0.0171988	1	chin	1.01512		4237	-0.587982	4.25e-05	0.000196125	0.303304	yau	2.57045
11001	-0.85719	0.000267127	0.00121087	1	gse25066	3.06298		3559	0.306316	0.000490849	0.00892162	1	chin	1.01362		3710	0.356459	6.32e-08	5.14e-07	0.000504769	yau	2.56633
445347 /// 6967	0.642536	1.71e-05	0.000122369	0.194604	gse25066	3.06252		53826	0.447966	0.00546638	0.0422967	1	chin	1.01343		10994	0.332421	1.91e-08	1.73e-07	0.00015518	yau	2.56558
5493	-0.727954	6.22e-05	0.000355421	0.678197	gse25066	3.06174		6355	0.601827	0.020724	0.0986624	1	chin	1.01319		2920	-0.629254	8.42e-05	0.0003652	0.590414	yau	2.56393
2957	-0.701867	4.34e-05	0.000264669	0.479667	gse25066	3.06162		54432	-0.393234	0.00267717	0.0273405	1	chin	1.01153		56950	0.415064	6.71e-07	4.41e-06	0.00518618	yau	2.56221
124583	-0.515593	1.15e-06	1.27e-05	0.0138651	gse25066	3.06141		5493	0.517041	0.0111181	0.0666833	1	chin	1.01028		3667	-0.540367	1.89e-05	9.43e-05	0.137576	yau	2.55267
10224	-0.637717	1.59e-05	0.000114449	0.180689	gse25066	3.06047		768	0.319948	0.000696603	0.0110672	1	chin	1.01008		5194	0.402465	4.64e-07	3.15e-06	0.00360369	yau	2.54906
55013	0.598398	7.7e-06	6.27e-05	0.089208	gse25066	3.05995		27175	-0.43921	0.00503361	0.0402781	1	chin	1.00936		5931	0.378009	1.81e-07	1.35e-06	0.00143004	yau	2.54841
1780	0.605616	8.86e-06	7.05e-05	0.102372	gse25066	3.05979		64499 /// 7177	-0.622839	0.0239756	0.108419	1	chin	1.00914		582	-0.368122	1.25e-07	9.51e-07	0.000988389	yau	2.54134
2916	0.628176	1.36e-05	0.000100301	0.155368	gse25066	3.05685		55147	-0.363972	0.00169253	0.0203624	1	chin	1.00874		29922	-0.408766	6.15e-07	4.09e-06	0.00476381	yau	2.53876
2125	-0.705904	4.69e-05	0.000282558	0.51701	gse25066	3.05552		55315	-0.377036	0.00212153	0.0236541	1	chin	1.00795		2664	0.362543	1.01e-07	7.82e-07	0.000799151	yau	2.53675
8566	0.472423	3.43e-07	4.69e-06	0.00419845	gse25066	3.05415		83989	-0.405013	0.00324799	0.0306202	1	chin	1.00783		4154	-0.362788	1.03e-07	7.97e-07	0.00081542	yau	2.53526
55758	-0.484194	4.97e-07	6.35e-06	0.00604729	gse25066	3.05235		81618	0.484295	0.00833423	0.0557846	1	chin	1.00692		6184	0.341003	3.77e-08	3.23e-07	0.000303085	yau	2.53169
11201	-0.485746	5.26e-07	6.64e-06	0.00640052	gse25066	3.04993		25758	0.272576	0.000202662	0.00487767	1	chin	1.00669		6863	-0.533183	1.79e-05	8.99e-05	0.130767	yau	2.53073
112479	-0.408634	3.45e-08	6.85e-07	0.000432629	gse25066	3.04937		56886	0.313827	0.000623038	0.0104022	1	chin	1.00597		51084	-0.348441	5.56e-08	4.6e-07	0.000445435	yau	2.52787
923	0.628293	1.41e-05	0.000103611	0.161025	gse25066	3.04749		57130	-0.40063	0.00308917	0.0296094	1	chin	1.00565		11232	0.348563	5.61e-08	4.63e-07	0.00044959	yau	2.52731
766	0.496859	7.53e-07	8.94e-06	0.00910659	gse25066	3.04245		10894	0.315297	0.000647183	0.0106381	1	chin	1.00547		4736	-0.376435	2.01e-07	1.48e-06	0.00158536	yau	2.52057
6664	0.850501	0.000265712	0.00120736	1	gse25066	3.04104		51182	0.406621	0.00336997	0.0313646	1	chin	1.00532		10951	0.389775	3.54e-07	2.47e-06	0.00276665	yau	2.51424
1725	-0.574484	5.1e-06	4.45e-05	0.0596651	gse25066	3.04037		114899	-0.559552	0.0160395	0.0838251	1	chin	1.00429		54970	-0.410211	7.6e-07	4.95e-06	0.0058586	yau	2.51026
27128	0.520517	1.45e-06	1.54e-05	0.0173295	gse25066	3.03946		2487	-0.48495	0.00849951	0.0563613	1	chin	1.00414		55664	-0.351714	7.53e-08	5.98e-07	0.000599894	yau	2.50526
4253	-0.549179	2.94e-06	2.8e-05	0.0347732	gse25066	3.03775		56888	0.319263	0.000718381	0.0112315	1	chin	1.00365		6309	-0.46881	4.59e-06	2.6e-05	0.0344051	yau	2.50274
1408	-0.719587	6.01e-05	0.000345691	0.656029	gse25066	3.03739		26020	-0.362784	0.00173364	0.0207199	1	chin	1.00166		23410	-0.30123	4.95e-09	4.98e-08	4.06e-05	yau	2.50177
391	0.406996	3.5e-08	6.94e-07	0.000439465	gse25066	3.03437		9425	0.3246	0.000825324	0.0123638	1	chin	1.00086		4053	-0.480027	6.3e-06	3.46e-05	0.046917	yau	2.49662
841	0.501027	8.79e-07	1.02e-05	0.0106115	gse25066	3.03413		8347	-0.534029	0.0134043	0.0745672	1	chin	1.00011		1824	0.478816	6.2e-06	3.41e-05	0.046251	yau	2.49338
51571	0.476695	4.39e-07	5.76e-06	0.00536102	gse25066	3.03044		54458	-0.301136	0.000478399	0.00879276	1	chin	0.999835		81537	-0.486562	7.8e-06	4.23e-05	0.0579355	yau	2.48544
55084	0.548411	2.99e-06	2.83e-05	0.035329	gse25066	3.02963		55048	-0.366246	0.00186236	0.0217999	1	chin	0.999829		5919	-0.548769	2.96e-05	0.000141507	0.213313	yau	2.48517
55423	0.604669	9.92e-06	7.74e-05	0.114257	gse25066	3.02541		6720	-0.49339	0.00945608	0.0603561	1	chin	0.998763		1556	-0.88794	0.00159876	0.00505194	1	yau	2.48287
10160	-0.588174	7.18e-06	5.92e-05	0.0833784	gse25066	3.02535		27250	-0.479771	0.00831515	0.055747	1	chin	0.997987		6136	-0.339394	4.95e-08	4.16e-07	0.000397067	yau	2.47951
928	-0.537123	2.35e-06	2.33e-05	0.027955	gse25066	3.02302		8837	0.427594	0.00467664	0.0387977	1	chin	0.996322		8516	-0.373467	2.31e-07	1.68e-06	0.00181744	yau	2.47819
548593 /// 79008	-0.607697	1.07e-05	8.27e-05	0.123327	gse25066	3.01994		2346	0.397208	0.00310416	0.0296908	1	chin	0.99622		7423	-0.383652	3.59e-07	2.5e-06	0.00280246	yau	2.47253
6441	-0.696164	4.61e-05	0.000278336	0.507796	gse25066	3.01902		2747	-0.508911	0.0110777	0.0665217	1	chin	0.995201		7450	-0.459991	4.23e-06	2.4e-05	0.0317301	yau	2.47196
6697	-0.44557	1.69e-07	2.61e-06	0.0020903	gse25066	3.01721		7182	0.242169	7.85e-05	0.00264903	1	chin	0.994102		54584	0.408041	8.89e-07	5.71e-06	0.00683892	yau	2.46913
81616	0.624155	1.5e-05	0.000109179	0.170946	gse25066	3.01084		3790	-0.609597	0.0234449	0.106792	1	chin	0.993614		182	-0.339226	5.28e-08	4.4e-07	0.00042331	yau	2.4687
51172	-0.671095	3.28e-05	0.000210608	0.36579	gse25066	3.0093		2099	-0.467363	0.00749602	0.052064	1	chin	0.993226		55650	-0.310561	1.18e-08	1.1e-07	9.62e-05	yau	2.46187
55255	-0.700371	5.14e-05	0.000304921	0.564623	gse25066	3.00387		1408	-0.351919	0.00150848	0.0186852	1	chin	0.992926		10915	0.379798	3.34e-07	2.35e-06	0.00260915	yau	2.45982
8715	0.723395	7.16e-05	0.000401147	0.777294	gse25066	2.99842		27434	-0.341524	0.00124109	0.0164513	1	chin	0.992537		10947	0.397513	6.64e-07	4.37e-06	0.00512687	yau	2.4559
26035	-0.649634	2.43e-05	0.000163492	0.27338	gse25066	2.99756		51075	-0.363323	0.00189527	0.0220103	1	chin	0.989084		54629	-0.379133	3.35e-07	2.36e-06	0.00261901	yau	2.45487
23678 /// 56260	-0.908293	0.000501067	0.00203024	1	gse25066	2.99746		7568 /// 90589	-0.343857	0.00133103	0.0172942	1	chin	0.988868		22950	0.28395	2.28e-09	2.41e-08	1.88e-05	yau	2.45395
79887	0.543886	3.09e-06	2.91e-05	0.0365253	gse25066	2.99653		578	0.288279	0.000371654	0.00731216	1	chin	0.988758		23405	-0.339941	6.26e-08	5.1e-07	0.000500415	yau	2.44871
10855	0.731231	8.01e-05	0.000441662	0.86635	gse25066	2.99534		81566	-0.421298	0.00449903	0.0377211	1	chin	0.988735		7078	-0.549722	3.51e-05	0.000165797	0.252328	yau	2.44855
7133	0.658076	2.83e-05	0.000185364	0.31643	gse25066	2.99344		7043	-0.440421	0.00571912	0.0434965	1	chin	0.98772		8945	-0.324219	2.88e-08	2.54e-07	0.000232841	yau	2.44467
26532	0.495197	9.04e-07	1.04e-05	0.0109031	gse25066	2.99289		891	0.601872	0.0228746	0.105397	1	chin	0.987459		4728	0.38488	4.46e-07	3.04e-06	0.00346917	yau	2.44413
2558	0.811235	0.000205853	0.000971457	1	gse25066	2.99057		728239 /// 81557	0.558048	0.0170723	0.087379	1	chin	0.986466		23338	-0.345339	8.38e-08	6.58e-07	0.000666138	yau	2.44391
28992	-0.608287	1.23e-05	9.25e-05	0.140821	gse25066	2.98689		57007	-0.508777	0.0115662	0.0679118	1	chin	0.985404		57502	-0.611394	0.000102791	0.000436564	0.716045	yau	2.43826
526	0.451252	2.44e-07	3.55e-06	0.00300304	gse25066	2.98388		262	0.47073	0.00807635	0.0546883	1	chin	0.985137		55003	0.403634	9.22e-07	5.91e-06	0.00709154	yau	2.43598
6446	0.651302	2.63e-05	0.000174016	0.294876	gse25066	2.98304		7177	-0.708585	0.0408172	0.1497	1	chin	0.984336		26519	0.350314	1.12e-07	8.61e-07	0.000885617	yau	2.43537
3713	0.587212	8.33e-06	6.69e-05	0.0963069	gse25066	2.98276		8685	0.491714	0.00999969	0.0624238	1	chin	0.983435		4700	0.363911	2.06e-07	1.51e-06	0.0016208	yau	2.4332
9894	-0.466768	4.08e-07	5.43e-06	0.00498626	gse25066	2.98228		83937	0.378987	0.00254892	0.0265398	1	chin	0.982958		9915	-0.600681	9.05e-05	0.00038915	0.632686	yau	2.42884
3693	-0.629801	1.86e-05	0.000131022	0.21061	gse25066	2.97965		55704	0.342316	0.0013581	0.0175072	1	chin	0.981445		25802	-0.391682	6.35e-07	4.21e-06	0.00491327	yau	2.42736
5307	-0.997679	0.0010344	0.0037516	1	gse25066	2.97839		57020	-0.368156	0.00215965	0.0238763	1	chin	0.981363		5431	0.309309	1.42e-08	1.31e-07	0.000115443	yau	2.42724
116987	-0.432952	1.32e-07	2.12e-06	0.00164053	gse25066	2.97782		50814	0.347122	0.00150146	0.0186765	1	chin	0.980095		2628	-0.481469	9.12e-06	4.88e-05	0.0675436	yau	2.42666
60314	-0.368576	8.33e-09	2.1e-07	0.000105698	gse25066	2.97781		55779	-0.459073	0.00733462	0.0512253	1	chin	0.979946		9627	-0.497302	1.34e-05	6.91e-05	0.0984059	yau	2.42337
10044	0.550822	3.95e-06	3.6e-05	0.0464015	gse25066	2.97661		645	-0.464437	0.00777713	0.0531282	1	chin	0.979581		5203	0.339425	7.35e-08	5.86e-07	0.000585675	yau	2.42136
1350	-0.425433	1.01e-07	1.67e-06	0.00125371	gse25066	2.97618		8875	0.435531	0.005659	0.0432265	1	chin	0.978751		51606	0.407431	1.17e-06	7.31e-06	0.00892824	yau	2.41745
1089	0.442433	1.9e-07	2.86e-06	0.00234092	gse25066	2.97388		54838	-0.34507	0.00145822	0.0183473	1	chin	0.97868		8799	-0.374069	3.45e-07	2.42e-06	0.00269679	yau	2.41716
10578	0.681955	4.36e-05	0.000265631	0.481767	gse25066	2.97341		4591	-0.514546	0.0125736	0.071732	1	chin	0.977914		667	-0.369303	2.9e-07	2.07e-06	0.0022699	yau	2.41455
8888	0.469498	4.66e-07	6.03e-06	0.00568521	gse25066	2.9725		3033	-0.471168	0.00840592	0.0560256	1	chin	0.977869		241	-0.476696	8.68e-06	4.66e-05	0.0643249	yau	2.41288
401014	0.565872	5.67e-06	4.87e-05	0.0662118	gse25066	2.96868		29760	-0.500649	0.0111494	0.0667763	1	chin	0.977641		6711	-0.290572	4.97e-09	4.99e-08	4.08e-05	yau	2.41283
64847	-0.499982	1.16e-06	1.27e-05	0.0139093	gse25066	2.96797		54210	0.381494	0.0027409	0.0276684	1	chin	0.977429		2318	-0.324714	3.78e-08	3.25e-07	0.000304648	yau	2.41001
4043	-0.493149	9.68e-07	1.1e-05	0.0116617	gse25066	2.96596		92346	0.373294	0.00241891	0.0258076	1	chin	0.97668		79789	-0.459557	5.73e-06	3.17e-05	0.0427604	yau	2.40899
59067	0.522175	2.12e-06	2.13e-05	0.0251804	gse25066	2.96298		3627	0.731249	0.0462106	0.161218	1	chin	0.976407		57493	-0.387442	6.09e-07	4.06e-06	0.00471272	yau	2.40822
10333	0.570854	6.48e-06	5.45e-05	0.0754384	gse25066	2.9618		8624	0.463843	0.00786127	0.0535358	1	chin	0.976162		26155	0.303665	1.18e-08	1.1e-07	9.63e-05	yau	2.40714
79772	0.784362	0.000168649	0.000820512	1	gse25066	2.95941		6139	-0.328115	0.00107104	0.0148936	1	chin	0.974567		4837	-0.530283	2.89e-05	0.000138724	0.208714	yau	2.40663
3590	0.70073	6.01e-05	0.000345694	0.65626	gse25066	2.95766		653566 /// 9789	-0.399805	0.00366371	0.0329985	1	chin	0.973958		1230	0.457105	5.45e-06	3.03e-05	0.0407339	yau	2.40594
1380	0.790301	0.000181568	0.000871806	1	gse25066	2.95649		249	0.296557	0.000521826	0.00931691	1	chin	0.97344		23125	-0.306264	1.4e-08	1.29e-07	0.000113934	yau	2.40511
3155	-0.405808	5.18e-08	9.71e-07	0.000648293	gse25066	2.95644		6583	-0.453366	0.00715441	0.0505858	1	chin	0.972663		210	-0.335897	6.98e-08	5.62e-07	0.000556699	yau	2.40381
2074 /// 267004	0.364075	7.6e-09	1.96e-07	9.65e-05	gse25066	2.95597		64799	-0.233916	7e-05	0.00248115	0.892213	chin	0.971962		6835	0.442094	3.66e-06	2.1e-05	0.0275755	yau	2.40322
730092	0.346734	3.03e-09	9.08e-08	3.87e-05	gse25066	2.95366		51704	0.596905	0.0236172	0.107353	1	chin	0.971028		2719	-0.581661	7.47e-05	0.000326296	0.524648	yau	2.40046
63943	-0.671357	3.99e-05	0.000247218	0.442228	gse25066	2.95318		58504	0.321393	0.000952256	0.0137417	1	chin	0.971008		1992	-0.361689	2.33e-07	1.68e-06	0.00182676	yau	2.39921
6568	0.645324	2.67e-05	0.00017619	0.299052	gse25066	2.95162		1493	0.326315	0.00105992	0.014813	1	chin	0.970698		728461	0.500284	1.61e-05	8.16e-05	0.117528	yau	2.39846
8329	-0.666322	3.72e-05	0.000232974	0.413088	gse25066	2.95133		54503	0.439773	0.00622362	0.0461181	1	chin	0.97012		192683	0.382679	5.46e-07	3.67e-06	0.00423515	yau	2.39663
1029	0.592998	1.07e-05	8.23e-05	0.122648	gse25066	2.94836		3632	-0.363521	0.00214582	0.0237834	1	chin	0.970022		9187	-0.328945	5.3e-08	4.41e-07	0.000424717	yau	2.39338
29082	-0.522661	2.3e-06	2.29e-05	0.0273798	gse25066	2.94644		80000	-0.56162	0.018784	0.0926676	1	chin	0.969476		23589	0.402463	1.14e-06	7.19e-06	0.00876268	yau	2.39129
7226	0.504674	1.49e-06	1.57e-05	0.0177873	gse25066	2.94111		6505	-0.843512	0.0709619	0.210925	1	chin	0.969175		8536	-0.308453	1.79e-08	1.62e-07	0.000145014	yau	2.38974
741	-0.609426	1.5e-05	0.000108989	0.170571	gse25066	2.94039		6193	-0.377934	0.00273011	0.0276492	1	chin	0.968955		477	-0.47184	8.67e-06	4.66e-05	0.0642759	yau	2.38848
2922	-0.775375	0.000161503	0.000794229	1	gse25066	2.94008		8099	0.362808	0.00214268	0.0237715	1	chin	0.968351		51479	-0.348562	1.41e-07	1.07e-06	0.00111148	yau	2.38844
9047	0.483412	8.3e-07	9.66e-06	0.0100181	gse25066	2.93969		23137	0.346454	0.00162573	0.0198091	1	chin	0.966244		287	-0.300932	1.17e-08	1.1e-07	9.52e-05	yau	2.387
23468	-0.454471	3.4e-07	4.66e-06	0.00416896	gse25066	2.9395		56155	-0.552072	0.0179514	0.0902649	1	chin	0.963863		6729	0.343592	1.18e-07	9.04e-07	0.000934191	yau	2.38055
9924	-0.569802	6.97e-06	5.75e-05	0.0809546	gse25066	2.93819		54664	-0.448647	0.00714238	0.0505858	1	chin	0.962867		5597	0.384599	6.47e-07	4.28e-06	0.00500633	yau	2.38024
57048	0.410649	7e-08	1.24e-06	0.000872933	gse25066	2.93808		10955	-0.367218	0.00239179	0.0256434	1	chin	0.96258		9945	-0.399165	1.1e-06	6.96e-06	0.00844299	yau	2.37832
51299	0.475324	6.7e-07	8.14e-06	0.00812383	gse25066	2.93458		1448	0.644632	0.0321862	0.129564	1	chin	0.962003		4234	0.306504	1.75e-08	1.59e-07	0.000141925	yau	2.37754
2037	0.649091	3.04e-05	0.000197277	0.339776	gse25066	2.93195		1474	0.700298	0.0423319	0.152994	1	chin	0.961741		997	0.373544	4.32e-07	2.95e-06	0.00335979	yau	2.37742
9472	0.474187	6.65e-07	8.09e-06	0.00806461	gse25066	2.92908		81029	0.416928	0.0049372	0.0398451	1	chin	0.961653		7026	-0.427682	3.01e-06	1.75e-05	0.0226916	yau	2.36162
54471	0.3386	2.28e-09	7.19e-08	2.92e-05	gse25066	2.92613		9812	-0.328474	0.00119049	0.0161059	1	chin	0.960548		8027	0.320784	4.39e-08	3.72e-07	0.000352737	yau	2.36018
745	0.661382	3.78e-05	0.000235938	0.419628	gse25066	2.92473		2621	-0.431283	0.00592766	0.0444507	1	chin	0.960518		10486	-0.543969	4.64e-05	0.000211851	0.330372	yau	2.35708
596	-0.581695	9.55e-06	7.52e-05	0.110161	gse25066	2.92002		8788	0.627752	0.0295178	0.122505	1	chin	0.960408		79573	0.326419	6.1e-08	4.99e-07	0.000488009	yau	2.35495
9972	0.416398	9.82e-08	1.64e-06	0.00121977	gse25066	2.91802		9648	-0.403022	0.00418333	0.0362883	1	chin	0.958578		1473	-0.534597	3.94e-05	0.000182863	0.281444	yau	2.35485
55568	-0.572623	8.04e-06	6.5e-05	0.0930415	gse25066	2.91745		6171	-0.254935	0.000174404	0.0044391	1	chin	0.958158		7334	0.323548	5.42e-08	4.49e-07	0.000434372	yau	2.35086
23534	0.31844	6.97e-10	2.61e-08	8.96e-06	gse25066	2.9159		887	0.251562	0.000155779	0.00416353	1	chin	0.957821		26986	0.389548	9.3e-07	5.95e-06	0.00714529	yau	2.34965
2066	-0.588037	1.1e-05	8.47e-05	0.126811	gse25066	2.91495		11187	0.449263	0.00741139	0.0516789	1	chin	0.956976		8660	-0.454816	6.97e-06	3.81e-05	0.0518608	yau	2.3455
3231	0.569089	7.55e-06	6.16e-05	0.087554	gse25066	2.91479		51760	-0.622498	0.0290332	0.121454	1	chin	0.956844		517	-0.317145	4.04e-08	3.45e-07	0.000325184	yau	2.34473
10919	-0.532221	3.37e-06	3.13e-05	0.0397674	gse25066	2.91219		55812	-0.388375	0.00344703	0.0317285	1	chin	0.956395		10651	0.351016	2.13e-07	1.55e-06	0.00167111	yau	2.3422
8269	-0.529707	3.19e-06	2.99e-05	0.0376679	gse25066	2.91118		23300	0.372132	0.00269832	0.0274709	1	chin	0.955972		23588	-0.396997	1.26e-06	7.88e-06	0.00966783	yau	2.34162
9771	0.371453	1.48e-08	3.38e-07	0.000187375	gse25066	2.90799		9370	-0.72798	0.0488145	0.166952	1	chin	0.95471		89845	0.31794	4.32e-08	3.67e-07	0.000347553	yau	2.34133
84747	-0.389242	3.41e-08	6.79e-07	0.00042742	gse25066	2.90675		25786	0.243685	0.000120965	0.00351199	1	chin	0.954599		2730	0.37887	6.61e-07	4.35e-06	0.00510864	yau	2.34133
10603	0.399178	5.23e-08	9.77e-07	0.000653624	gse25066	2.90669		23215	0.491677	0.011446	0.0676507	1	chin	0.954515		8351	0.536193	4.3e-05	0.000198086	0.306896	yau	2.34114
79621	0.513932	2.22e-06	2.22e-05	0.026434	gse25066	2.90523		9445	-0.27605	0.000349473	0.00699105	1	chin	0.954192		51364	-0.425847	3.31e-06	1.91e-05	0.0249316	yau	2.33373
5918	0.950165	0.000876772	0.00327063	1	gse25066	2.90476		5933	0.41525	0.00503921	0.0402984	1	chin	0.954093		26002	-0.374066	5.8e-07	3.88e-06	0.00449123	yau	2.33301
25801	0.559049	6.38e-06	5.38e-05	0.0743173	gse25066	2.90424		9358	-0.56744	0.0208539	0.0991183	1	chin	0.95376		54982	0.34617	1.85e-07	1.37e-06	0.00145732	yau	2.33083
8767	0.381126	2.41e-08	5.06e-07	0.000303387	gse25066	2.90331		10127	-0.364134	0.00241531	0.0257901	1	chin	0.95295		1479	0.306112	2.5e-08	2.21e-07	0.000202168	yau	2.32697
4358	-0.687492	5.99e-05	0.000344438	0.653426	gse25066	2.90313		114882	-0.440249	0.00685027	0.0492986	1	chin	0.952828		5311	-0.38834	1.03e-06	6.55e-06	0.00791664	yau	2.32483
10742	-0.835961	0.000337266	0.00147174	1	gse25066	2.90248		100126791	-0.517754	0.0144577	0.0782448	1	chin	0.952616		57157	0.284045	6.6e-09	6.51e-08	5.4e-05	yau	2.32365
55718	-0.401492	5.9e-08	1.08e-06	0.000736935	gse25066	2.90242		7993	-0.415326	0.00508736	0.0403148	1	chin	0.952554		2806	0.383727	8.85e-07	5.7e-06	0.00681049	yau	2.32273
11119	0.508436	1.99e-06	2.02e-05	0.0236824	gse25066	2.8988		79718	-0.535505	0.0167446	0.0862737	1	chin	0.951125		9724	-0.348945	2.22e-07	1.61e-06	0.00174298	yau	2.32193
5727	0.687436	6.09e-05	0.000349264	0.664404	gse25066	2.8977		23528	-0.431864	0.00627644	0.0464032	1	chin	0.951088		6203	-0.345331	1.89e-07	1.4e-06	0.00149318	yau	2.32148
54332	-0.826334	0.000314258	0.00138831	1	gse25066	2.89441		5937	0.409725	0.00479839	0.0393558	1	chin	0.950113		6449	0.32273	6.55e-08	5.29e-07	0.000522873	yau	2.31843
10288	0.805512	0.000256985	0.00117457	1	gse25066	2.89186		84975	-0.357855	0.00221793	0.0242751	1	chin	0.949765		5435	0.342432	1.7e-07	1.27e-06	0.00134212	yau	2.31812
571	0.519722	2.74e-06	2.64e-05	0.0324554	gse25066	2.89069		10768	-0.376844	0.00302217	0.0292424	1	chin	0.949527		540	-0.435471	4.84e-06	2.73e-05	0.0362665	yau	2.31465
2001	0.853806	0.000411518	0.00173444	1	gse25066	2.89066		25949	-0.310998	0.000887256	0.013024	1	chin	0.94915		54209	-0.522779	3.75e-05	0.000175769	0.268717	yau	2.31387
9973	-0.527502	3.33e-06	3.09e-05	0.0392325	gse25066	2.88955		6342	-0.363384	0.00247176	0.0261656	1	chin	0.947339		9639	-0.404348	1.9e-06	1.14e-05	0.0144662	yau	2.31294
23085	0.373143	1.82e-08	3.99e-07	0.000229578	gse25066	2.88801		8543	0.430959	0.00636345	0.046888	1	chin	0.946519		4199	0.414423	2.63e-06	1.54e-05	0.0198569	yau	2.31278
1178	0.706927	8.28e-05	0.000452557	0.893476	gse25066	2.88574		80135	-0.408089	0.00480859	0.0393657	1	chin	0.945943		116832	0.499513	2.36e-05	0.000115559	0.171284	yau	2.311
8344	-0.626059	2.46e-05	0.000165137	0.277023	gse25066	2.88501		23555	-0.463084	0.00908331	0.0587315	1	chin	0.945505		11222	0.322134	6.73e-08	5.42e-07	0.000536859	yau	2.31041
51267	0.556198	6.52e-06	5.46e-05	0.0758561	gse25066	2.8843		785	0.362467	0.00248281	0.0262123	1	chin	0.944246		3852	-0.72097	0.000628208	0.00220369	1	yau	2.30847
64781	0.479476	9.67e-07	1.1e-05	0.0116513	gse25066	2.88395		4199	0.622177	0.0305195	0.125198	1	chin	0.942861		7227	-0.551199	6.52e-05	0.000288895	0.460142	yau	2.30707
2982	0.613606	2.02e-05	0.000140339	0.228509	gse25066	2.88056		23371	-0.375346	0.0030771	0.0295397	1	chin	0.942817		1460	0.30924	3.5e-08	3.03e-07	0.000281742	yau	2.30583
81558	0.45368	4.55e-07	5.92e-06	0.00554474	gse25066	2.87737		6310	-0.455668	0.00853961	0.056513	1	chin	0.942577		4600	0.483774	1.73e-05	8.72e-05	0.126484	yau	2.30345
57473	-0.549927	5.92e-06	5.05e-05	0.0689959	gse25066	2.87501		128	-0.438517	0.00709334	0.0503984	1	chin	0.942438		6905	0.345701	2.18e-07	1.59e-06	0.00171593	yau	2.30275
8364	0.456379	5.16e-07	6.54e-06	0.00628302	gse25066	2.86926		51512	0.403313	0.00462565	0.0384948	1	chin	0.941666		23457	0.362857	4.52e-07	3.07e-06	0.00351095	yau	2.30235
1580	-0.920269	0.000762792	0.00290618	1	gse25066	2.86902		81031	-0.652791	0.0361975	0.139302	1	chin	0.940883		10094	0.324083	7.99e-08	6.3e-07	0.000635397	yau	2.30024
100126791	-0.716855	9.98e-05	0.000531062	1	gse25066	2.86796		10427	-0.407681	0.00496424	0.0399282	1	chin	0.939358		5141	-0.296412	1.79e-08	1.62e-07	0.000144799	yau	2.29666
930	0.609598	1.98e-05	0.000138112	0.223701	gse25066	2.86766		29113	0.251433	0.000184172	0.00463006	1	chin	0.939047		9801	0.351495	2.93e-07	2.09e-06	0.00229879	yau	2.29612
79890	0.451159	4.43e-07	5.77e-06	0.00539788	gse25066	2.86669		55689	0.344639	0.00190032	0.0220257	1	chin	0.937822		11019	-0.460217	1.04e-05	5.52e-05	0.077123	yau	2.29256
9407	0.493779	1.57e-06	1.65e-05	0.0187476	gse25066	2.86617		29880	-0.367518	0.00281275	0.0280333	1	chin	0.93749		3952	-0.671351	0.000391361	0.00144344	1	yau	2.28758
2869	0.566883	8.93e-06	7.09e-05	0.10312	gse25066	2.86226		4860	0.430521	0.00667164	0.0483712	1	chin	0.936713		55246	-0.356753	3.91e-07	2.7e-06	0.00304491	yau	2.28616
501	-0.560153	7.78e-06	6.32e-05	0.0901135	gse25066	2.86188		22878	-0.314765	0.00106164	0.0148212	1	chin	0.936117		22797	0.458117	1.04e-05	5.49e-05	0.0766453	yau	2.28338
29901	-0.821662	0.000329312	0.00144323	1	gse25066	2.86135		10950	0.351717	0.00218613	0.0240878	1	chin	0.935681		10395	-0.341548	2.08e-07	1.52e-06	0.00163483	yau	2.28234
27284	0.471564	8.83e-07	1.02e-05	0.0106486	gse25066	2.85498		10125	0.657936	0.0379696	0.14386	1	chin	0.93464		1445	0.306621	3.61e-08	3.12e-07	0.000291106	yau	2.28186
6385	-0.510449	2.57e-06	2.51e-05	0.0305249	gse25066	2.85305		55851	-0.414986	0.00560144	0.042987	1	chin	0.934424		64080	-0.385361	1.27e-06	7.9e-06	0.00970352	yau	2.27232
274	0.49386	1.67e-06	1.74e-05	0.0199944	gse25066	2.85257		29922	-0.521161	0.0162211	0.0843453	1	chin	0.932836		240	-0.364835	5.98e-07	3.99e-06	0.00463421	yau	2.27038
55466	0.480438	1.16e-06	1.27e-05	0.0138751	gse25066	2.85251		7371	0.462168	0.0095887	0.060818	1	chin	0.932767		1028	-0.350921	3.5e-07	2.45e-06	0.00273594	yau	2.26535
6307	-0.571871	1.05e-05	8.13e-05	0.120851	gse25066	2.8471		55526	0.36611	0.00286661	0.0282537	1	chin	0.930881		23623	0.355545	4.26e-07	2.92e-06	0.00331562	yau	2.26495
29121	0.601316	1.85e-05	0.00013058	0.209634	gse25066	2.84612		55702	-0.313027	0.00106856	0.0148862	1	chin	0.930067		8555	-0.301682	3.16e-08	2.77e-07	0.000255206	yau	2.26266
54862	-0.422595	1.85e-07	2.81e-06	0.00228197	gse25066	2.84533		55350	0.281431	0.000502581	0.00905958	1	chin	0.928382		11075	-0.527272	5.16e-05	0.000232261	0.365705	yau	2.26059
10219	0.404407	9.29e-08	1.56e-06	0.00115451	gse25066	2.84375		1062	0.484282	0.012126	0.0702561	1	chin	0.928021		468	0.338857	2.22e-07	1.62e-06	0.00174678	yau	2.25446
8929	0.622453	2.72e-05	0.000179071	0.304541	gse25066	2.84202		4501	0.50989	0.0151788	0.0806116	1	chin	0.927369		154	-0.364259	6.48e-07	4.28e-06	0.0050092	yau	2.25425
79622	-0.446715	4.41e-07	5.77e-06	0.00537573	gse25066	2.8393		84561	0.408737	0.00543142	0.0421266	1	chin	0.925824		5692	0.317626	8.11e-08	6.39e-07	0.000644815	yau	2.25235
53346	0.448176	4.64e-07	6.01e-06	0.00565986	gse25066	2.83839		83941	-0.47059	0.0108304	0.0656477	1	chin	0.924876		2523	0.319748	9.15e-08	7.14e-07	0.000726923	yau	2.25056
54145	-0.775081	0.00021844	0.00102209	1	gse25066	2.83732		100510735 /// 6159	-0.317454	0.00122642	0.0163394	1	chin	0.924222		54558	-0.34591	3.16e-07	2.24e-06	0.00247399	yau	2.24841
4005	0.547166	6.55e-06	5.47e-05	0.0761718	gse25066	2.83637		5162	-0.394604	0.00454963	0.0380243	1	chin	0.924171		8365	0.426956	5.46e-06	3.03e-05	0.0407539	yau	2.24714
2015	0.54635	6.48e-06	5.45e-05	0.0754645	gse25066	2.83455		684	-0.59765	0.028546	0.120183	1	chin	0.923044		9796	-0.420907	4.7e-06	2.65e-05	0.0352289	yau	2.24261
6813	-0.506033	2.52e-06	2.48e-05	0.0299258	gse25066	2.83289		23560	0.395533	0.00467713	0.0387977	1	chin	0.921601		27034	-0.387784	1.68e-06	1.02e-05	0.0127615	yau	2.23975
55314	-0.646194	4.13e-05	0.000253691	0.457132	gse25066	2.8327		22928	-0.400158	0.00500365	0.0401118	1	chin	0.920649		4286	-0.371628	9.49e-07	6.05e-06	0.0072874	yau	2.2383
6923	-0.378842	3.34e-08	6.71e-07	0.000419257	gse25066	2.83231		9627	0.36959	0.00327784	0.0307691	1	chin	0.918214		55008	0.562984	0.000106976	0.00045202	0.744059	yau	2.23545
22847	0.492554	1.79e-06	1.84e-05	0.0213398	gse25066	2.83088		6690	0.279565	0.000521596	0.00931691	1	chin	0.91772		9526	-0.523519	5.41e-05	0.000242853	0.383191	yau	2.23369
124152	-0.431165	2.74e-07	3.9e-06	0.003365	gse25066	2.82944		23635	-0.470027	0.0111589	0.0667763	1	chin	0.917671		50509	-0.461277	1.44e-05	7.41e-05	0.105865	yau	2.23291
6928	0.488677	1.63e-06	1.7e-05	0.0194244	gse25066	2.82884		928	-0.507149	0.0155111	0.0819059	1	chin	0.917613		8678	-0.356179	5.45e-07	3.67e-06	0.00422632	yau	2.23101
83729	0.712861	0.000110481	0.000577956	1	gse25066	2.82059		78987	-0.410396	0.00583871	0.04401	1	chin	0.916695		4046	-0.456138	1.32e-05	6.84e-05	0.097182	yau	2.22533
23588	-0.393224	6.75e-08	1.21e-06	0.000841576	gse25066	2.81973		51329	-0.320394	0.00138487	0.0177477	1	chin	0.915875		3030	-0.268781	5.27e-09	5.27e-08	4.32e-05	yau	2.22495
8348	-0.79964	0.000301024	0.00134105	1	gse25066	2.81585		1974	-0.315585	0.00125307	0.01656	1	chin	0.915834		8202	0.354194	5.43e-07	3.65e-06	0.00420992	yau	2.21919
912	0.639855	4e-05	0.000247531	0.443107	gse25066	2.81398		152006	-0.407022	0.00564421	0.0431444	1	chin	0.915147		10154	-0.37597	1.28e-06	7.97e-06	0.0098004	yau	2.21529
4162	0.493959	2.03e-06	2.05e-05	0.0241444	gse25066	2.81201		25940	0.329205	0.00167109	0.0202491	1	chin	0.914203		6904	0.276789	1.01e-08	9.54e-08	8.2e-05	yau	2.2136
6847	0.521478	4.14e-06	3.76e-05	0.0486601	gse25066	2.80712		874	0.530165	0.0189122	0.0930578	1	chin	0.913611		3301	0.355355	5.91e-07	3.95e-06	0.00457762	yau	2.21333
10384 /// 11118	0.633668	3.74e-05	0.000233418	0.41451	gse25066	2.80565		140465	-0.379594	0.0039416	0.0346687	1	chin	0.912669		10992	0.306547	6.17e-08	5.04e-07	0.000493313	yau	2.21011
3772	0.464293	9.12e-07	1.05e-05	0.0109957	gse25066	2.80437		54878	-0.333332	0.00182938	0.0214923	1	chin	0.912563		1295	-0.511325	4.79e-05	0.000217713	0.340369	yau	2.20879
4338	-0.526842	4.76e-06	4.22e-05	0.0558143	gse25066	2.80391		5434	-0.449445	0.00933139	0.0598806	1	chin	0.912398		2745	-0.468357	1.92e-05	9.59e-05	0.140166	yau	2.20862
10025	-0.428391	2.86e-07	4.06e-06	0.003512	gse25066	2.80322		10497	-0.486276	0.0133241	0.0743103	1	chin	0.911944		7412	0.534233	7.46e-05	0.000326068	0.523976	yau	2.20506
3475	0.509692	3.18e-06	2.98e-05	0.0375135	gse25066	2.80213		131566	0.233975	0.000129984	0.0036744	1	chin	0.909254		961	0.357509	6.91e-07	4.53e-06	0.00533324	yau	2.2025
10432	-0.566829	1.14e-05	8.72e-05	0.131309	gse25066	2.80102		5450	0.75835	0.0633749	0.196752	1	chin	0.908566		8434	-0.356323	6.6e-07	4.35e-06	0.00509829	yau	2.20232
974	0.763977	0.000216345	0.00101445	1	gse25066	2.79986		9721	0.28476	0.000647704	0.0106381	1	chin	0.907991		1465	-0.376794	1.44e-06	8.85e-06	0.0109708	yau	2.20136
9453	-0.431036	3.22e-07	4.47e-06	0.00395104	gse25066	2.79814		3965	0.43579	0.00828541	0.0556731	1	chin	0.907177		2752	-0.46544	1.88e-05	9.41e-05	0.137329	yau	2.19911
8574	-0.411941	1.61e-07	2.51e-06	0.00199446	gse25066	2.79798		3908	-0.467511	0.0114817	0.0677054	1	chin	0.906969		4208	-0.344151	4.2e-07	2.87e-06	0.00326536	yau	2.1947
654817	0.759879	0.000210528	0.000990336	1	gse25066	2.79384		54469	-0.310591	0.00120816	0.0162279	1	chin	0.906266		53820	0.405175	3.89e-06	2.22e-05	0.029212	yau	2.19217
7936	-0.616139	2.93e-05	0.000190693	0.327248	gse25066	2.79338		414062 /// 6348 /// 6349	-0.469579	0.0118655	0.0691738	1	chin	0.904275		4893	0.384858	2.03e-06	1.21e-05	0.01538	yau	2.19113
10841	0.639424	4.29e-05	0.000261825	0.47381	gse25066	2.79275		23552	-0.275159	0.000518437	0.00928166	1	chin	0.90398		11080	-0.378873	1.68e-06	1.02e-05	0.0128081	yau	2.18766
940	0.498836	2.53e-06	2.48e-05	0.0300428	gse25066	2.79173		1259	0.252578	0.000264198	0.00577846	1	chin	0.903743		81839	0.384948	2.08e-06	1.24e-05	0.0157647	yau	2.18744
55893	-0.49972	2.59e-06	2.53e-05	0.0307129	gse25066	2.79173		5241	-0.494834	0.0149163	0.079604	1	chin	0.903734		203068	0.365297	1.06e-06	6.72e-06	0.00813904	yau	2.18245
51809	-0.59415	2.03e-05	0.000141139	0.229913	gse25066	2.78762		5757	0.287339	0.000718759	0.0112315	1	chin	0.903228		22934	0.302586	6.24e-08	5.09e-07	0.000498974	yau	2.18002
23742	0.498585	2.57e-06	2.51e-05	0.0304434	gse25066	2.78733		59307	-0.396573	0.00531914	0.0415247	1	chin	0.901869		6414	-0.450784	1.47e-05	7.53e-05	0.107869	yau	2.17828
23590	0.391032	7.46e-08	1.31e-06	0.000929604	gse25066	2.7869		79738	-0.362559	0.00327241	0.0307514	1	chin	0.901006		10608	-0.304452	7.05e-08	5.67e-07	0.000562319	yau	2.17741
9777	-0.43614	4.07e-07	5.43e-06	0.00497875	gse25066	2.7869		79651	0.381738	0.00438985	0.0373109	1	chin	0.899966		3682	0.401217	3.78e-06	2.16e-05	0.0284049	yau	2.17573
548313 /// 6759	0.660486	6.04e-05	0.000347145	0.659469	gse25066	2.78635		5859	-0.281515	0.00063993	0.0105949	1	chin	0.899123		10856	0.332399	2.92e-07	2.09e-06	0.00229051	yau	2.17191
1880	0.708809	0.000117274	0.000609633	1	gse25066	2.78619		11345	-0.398352	0.00556102	0.0427774	1	chin	0.898223		2677	0.283408	2.21e-08	1.98e-07	0.000179255	yau	2.1694
4488	-0.666338	6.59e-05	0.000372401	0.716389	gse25066	2.78609		5080	0.449933	0.0100978	0.062764	1	chin	0.897964		7025	-0.542098	0.000101556	0.000431718	0.70764	yau	2.16476
7368	0.70605	0.000113831	0.000593835	1	gse25066	2.78448		80830	0.453219	0.0105429	0.0645912	1	chin	0.896032		2263	-0.444323	1.34e-05	6.93e-05	0.0987009	yau	2.16457
3052	0.319879	1.98e-09	6.36e-08	2.54e-05	gse25066	2.78367		4584	0.284981	0.000718014	0.0112315	1	chin	0.895942		1635	-0.337171	3.9e-07	2.7e-06	0.00304382	yau	2.16075
375035	0.42616	2.94e-07	4.15e-06	0.00361329	gse25066	2.78327		5394	-0.348326	0.00268566	0.0274058	1	chin	0.895528		26234	-0.319171	1.83e-07	1.36e-06	0.00144218	yau	2.15056
3017	-0.593182	2.04e-05	0.000141442	0.230609	gse25066	2.78226		10273	-0.300833	0.00106405	0.0148391	1	chin	0.894388		5874	-0.445889	1.51e-05	7.7e-05	0.110584	yau	2.14971
4738	-0.36459	2.34e-08	4.95e-07	0.000294742	gse25066	2.78197		6744	-0.595493	0.0315049	0.128	1	chin	0.894205		6392	-0.323924	2.31e-07	1.68e-06	0.00181621	yau	2.14955
79719	-0.434658	3.99e-07	5.33e-06	0.00487374	gse25066	2.7815		25825	0.541712	0.022428	0.104038	1	chin	0.893396		6297	-0.404448	4.93e-06	2.78e-05	0.036932	yau	2.14651
91300	0.523068	4.84e-06	4.27e-05	0.0566598	gse25066	2.78033		2155	-0.582745	0.0293538	0.122056	1	chin	0.892961		79068	-0.410549	5.93e-06	3.27e-05	0.0442332	yau	2.14598
11120	0.342559	7.68e-09	1.98e-07	9.76e-05	gse25066	2.77968		6648	0.476797	0.0134411	0.0746741	1	chin	0.892356		51669	-0.383847	2.6e-06	1.53e-05	0.0196315	yau	2.14409
4689	0.584786	1.78e-05	0.000126529	0.20204	gse25066	2.77752		7741	-0.339668	0.00236782	0.0254696	1	chin	0.89185		55705	0.330454	3.39e-07	2.38e-06	0.00264549	yau	2.13818
5441	-0.408425	1.58e-07	2.47e-06	0.00195721	gse25066	2.7775		9806	0.507948	0.0175643	0.088926	1	chin	0.891636		6191	-0.29917	7.33e-08	5.85e-07	0.000584068	yau	2.13458
8086	-0.613992	3.04e-05	0.000197023	0.339203	gse25066	2.77389		9646	-0.415494	0.00715239	0.0505858	1	chin	0.891463		26035	-0.45141	1.92e-05	9.55e-05	0.13951	yau	2.12967
5168	0.546785	8.58e-06	6.87e-05	0.0992273	gse25066	2.77017		5536	0.267933	0.000472989	0.00871774	1	chin	0.890917		5689	0.290674	4.86e-08	4.1e-07	0.0003906	yau	2.12568
88	0.463794	1.12e-06	1.24e-05	0.0134783	gse25066	2.7596		64858	0.30791	0.00128071	0.0168068	1	chin	0.890644		3291	0.544283	0.000124563	0.000518158	0.862098	yau	2.12521
81621	-0.695242	0.000108582	0.000569603	1	gse25066	2.75611		3013 /// 8351	-0.571839	0.0277507	0.117665	1	chin	0.890198		6138	-0.31708	1.99e-07	1.47e-06	0.00156772	yau	2.12478
51143	-0.53414	6.93e-06	5.73e-05	0.0805129	gse25066	2.75561		79884	-0.502101	0.0168682	0.0867627	1	chin	0.890189		57706	0.329248	3.55e-07	2.47e-06	0.00276986	yau	2.12362
988	0.579138	1.77e-05	0.000126056	0.201194	gse25066	2.75177		9488	-0.396988	0.00577002	0.0437786	1	chin	0.888786		51442	0.466428	2.82e-05	0.000135776	0.203724	yau	2.12193
8495	0.416069	2.45e-07	3.57e-06	0.00301591	gse25066	2.75045		10776	-0.320224	0.00168064	0.020346	1	chin	0.888468		2119	-0.314831	1.83e-07	1.36e-06	0.00144664	yau	2.12086
100287076	0.393604	1.03e-07	1.71e-06	0.00128381	gse25066	2.74942		2647	-0.286401	0.000799637	0.0121034	1	chin	0.887014		1968	-0.540077	0.000118374	0.000494899	0.820566	yau	2.12074
51318	-0.71215	0.000139524	0.000702994	1	gse25066	2.74559		23517	-0.388089	0.00519677	0.0409347	1	chin	0.886499		55937	-0.265981	1.07e-08	1.01e-07	8.68e-05	yau	2.12051
4036	-0.720348	0.00015458	0.000765025	1	gse25066	2.74513		645682	0.280611	0.000695554	0.0110672	1	chin	0.886077		151987	-0.474865	3.44e-05	0.000162671	0.247007	yau	2.11969
54762	-0.733657	0.000181391	0.000871454	1	gse25066	2.74489		80774	0.403763	0.00639553	0.0469399	1	chin	0.885905		1356	0.633767	0.000454403	0.0016532	1	yau	2.1184
60509	-0.670375	8.05e-05	0.000443425	0.870373	gse25066	2.74465		26060	-0.391157	0.00543917	0.042155	1	chin	0.885762		10128	0.301984	9.67e-08	7.52e-07	0.0007676	yau	2.11832
54900	0.419954	3.02e-07	4.22e-06	0.00369905	gse25066	2.73835		55756	-0.367306	0.00388281	0.0342895	1	chin	0.885521		4300	-0.35621	1.13e-06	7.12e-06	0.00866807	yau	2.11821
57126	0.539136	8.37e-06	6.71e-05	0.0967341	gse25066	2.73748		7088	0.437582	0.00947594	0.060392	1	chin	0.885394		911	-0.570536	0.000194326	0.000773738	1	yau	2.11753
51806	1.02901	0.00219946	0.00708947	1	gse25066	2.73478		8362 /// 8363	-0.410247	0.00696851	0.0498081	1	chin	0.884846		5480	-0.398904	4.97e-06	2.79e-05	0.0372491	yau	2.11553
890	0.561124	1.34e-05	9.91e-05	0.153106	gse25066	2.73426		6367	0.359074	0.00343604	0.031693	1	chin	0.884736		23171	-0.417381	8.58e-06	4.62e-05	0.0636577	yau	2.11463
541578	-0.464158	1.29e-06	1.4e-05	0.0154415	gse25066	2.73402		5962	0.417091	0.00756645	0.0523982	1	chin	0.884695		8445	0.361281	1.42e-06	8.76e-06	0.0108478	yau	2.11256
1117	0.521397	5.71e-06	4.9e-05	0.0666222	gse25066	2.73392		57157	0.293751	0.000977033	0.0139669	1	chin	0.884218		10939	0.295534	7.13e-08	5.71e-07	0.000568272	yau	2.11223
4829	0.722665	0.000165764	0.000810356	1	gse25066	2.73204		6601	-0.341054	0.00256509	0.0266124	1	chin	0.883636		23469	-0.328966	3.84e-07	2.67e-06	0.00299822	yau	2.11037
54363	0.667563	8.08e-05	0.000443903	0.873299	gse25066	2.73198		50650	-0.379298	0.00468197	0.0388133	1	chin	0.883603		1306	-0.515851	8.23e-05	0.000357721	0.577358	yau	2.10704
5228	0.419054	3.05e-07	4.27e-06	0.00374432	gse25066	2.73026		51450	0.32803	0.00204497	0.0230486	1	chin	0.882175		7166	-0.64676	0.000552986	0.00196724	1	yau	2.10668
2814	0.696314	0.000120699	0.000624242	1	gse25066	2.72837		5050	-0.411164	0.00718203	0.0506719	1	chin	0.881433		9238	0.316815	2.3e-07	1.67e-06	0.00180961	yau	2.10291
4717	-0.438693	6.1e-07	7.59e-06	0.00740976	gse25066	2.72636		79912	-0.471732	0.0135392	0.0749365	1	chin	0.881387		23107	-0.328829	4.04e-07	2.78e-06	0.00314606	yau	2.1024
55295	-0.54463	9.91e-06	7.73e-05	0.114088	gse25066	2.7254		22859	-0.342103	0.0026566	0.0272151	1	chin	0.881147		23640	0.303914	1.23e-07	9.37e-07	0.000970921	yau	2.1005
9699	0.671792	8.84e-05	0.000479417	0.952735	gse25066	2.72305		3787	0.296493	0.00107137	0.0148936	1	chin	0.880604		7553	0.352182	1.1e-06	6.97e-06	0.00846192	yau	2.09802
55005	-0.627424	4.58e-05	0.00027724	0.505425	gse25066	2.72224		8501	-0.391616	0.00564497	0.0431444	1	chin	0.880486		689	-0.292674	7.06e-08	5.67e-07	0.000562896	yau	2.09303
10158	0.666576	8.28e-05	0.000452635	0.893916	gse25066	2.72086		57658	-0.297728	0.00110396	0.0152981	1	chin	0.880397		2277	-0.478706	4.3e-05	0.000198085	0.306784	yau	2.09024
56	0.402716	1.76e-07	2.69e-06	0.00217691	gse25066	2.71979		1954	-0.269552	0.00054442	0.00959089	1	chin	0.879835		32	-0.370103	2.29e-06	1.36e-05	0.0173354	yau	2.08763
6788	-0.633551	5.1e-05	0.000303099	0.560446	gse25066	2.71942		2171	0.585208	0.0313787	0.127706	1	chin	0.879782		9658	-0.394703	5.37e-06	2.98e-05	0.0401079	yau	2.08019
5906	0.440705	6.81e-07	8.24e-06	0.00825117	gse25066	2.71781		4241	0.251048	0.000315313	0.0064639	1	chin	0.878986		26276	0.285187	5.09e-08	4.26e-07	0.000408583	yau	2.07989
10663	0.461669	1.3e-06	1.41e-05	0.0156229	gse25066	2.71697		51063	-0.351829	0.0032109	0.0304236	1	chin	0.877242		1351	0.334378	6.11e-07	4.07e-06	0.00473208	yau	2.07776
51200	0.453402	1.02e-06	1.16e-05	0.0122939	gse25066	2.71638		81569	0.424563	0.00860571	0.0568358	1	chin	0.876813		9123	0.402038	6.84e-06	3.74e-05	0.0509275	yau	2.07654
8022	0.413654	2.73e-07	3.9e-06	0.00335958	gse25066	2.71485		79858	-0.376707	0.00472627	0.038959	1	chin	0.876026		10885	0.310481	2.06e-07	1.51e-06	0.00162107	yau	2.07591
51338	0.702132	0.000136211	0.000689881	1	gse25066	2.71429		9444	0.294949	0.00107335	0.0149054	1	chin	0.875781		10670	-0.291253	7.55e-08	5.99e-07	0.000601406	yau	2.07426
10401	-0.480586	2.26e-06	2.25e-05	0.0268653	gse25066	2.7133		259217	-0.410281	0.00742018	0.0516853	1	chin	0.873728		6635	0.344503	9.8e-07	6.24e-06	0.00752553	yau	2.07006
3223	-0.525309	6.84e-06	5.67e-05	0.0794339	gse25066	2.71328		57125	-0.45138	0.0116048	0.068108	1	chin	0.873584		8975	0.337072	7.27e-07	4.75e-06	0.00560968	yau	2.0691
55635	0.466814	1.54e-06	1.63e-05	0.0184606	gse25066	2.71285		5571	-0.329588	0.00223881	0.0244425	1	chin	0.873403		5733	-0.346218	1.06e-06	6.74e-06	0.00816147	yau	2.06803
59340	0.623162	4.46e-05	0.000270412	0.492101	gse25066	2.71112		51274	0.285441	0.000873734	0.0129122	1	chin	0.873057		7711	-0.417847	1.17e-05	6.1e-05	0.0858739	yau	2.06152
64799	-0.83928	0.00059127	0.00234045	1	gse25066	2.70938		941	0.299185	0.00121711	0.0163115	1	chin	0.872026		4702	0.321967	3.99e-07	2.75e-06	0.00310497	yau	2.06042
5100	0.83249	0.000559042	0.00222959	1	gse25066	2.70772		3029	-0.388438	0.00569444	0.0433458	1	chin	0.871869		1844	0.479693	5.07e-05	0.000228987	0.359785	yau	2.06018
8530	0.632478	5.28e-05	0.00031096	0.578893	gse25066	2.70544		10206	-0.337253	0.00262607	0.0270077	1	chin	0.870347		2332	0.351572	1.39e-06	8.57e-06	0.0106008	yau	2.05933
26099	0.372313	5.51e-08	1.02e-06	0.000689194	gse25066	2.70242		10424	-0.382754	0.00534507	0.0416528	1	chin	0.869635		26517	0.336684	7.66e-07	4.99e-06	0.0059096	yau	2.05903
3207	0.651517	7.17e-05	0.000401147	0.777515	gse25066	2.70038		6122	-0.282992	0.000847527	0.0126101	1	chin	0.869309		81932	-0.370667	2.79e-06	1.63e-05	0.0210604	yau	2.0589
9487	0.364858	3.98e-08	7.71e-07	0.000498259	gse25066	2.70012		57447	0.463879	0.0134153	0.074597	1	chin	0.868568		9104	-0.379715	3.8e-06	2.17e-05	0.0285787	yau	2.0581
27004	0.599482	3.15e-05	0.000203437	0.351792	gse25066	2.69859		51673	-0.510745	0.0199672	0.096087	1	chin	0.868105		9416	0.302579	1.59e-07	1.2e-06	0.0012587	yau	2.05686
5910	-0.435111	6.3e-07	7.79e-06	0.00764466	gse25066	2.69809		4331	-0.388023	0.00580405	0.043904	1	chin	0.867723		6125	-0.318491	3.73e-07	2.59e-06	0.00290858	yau	2.04741
5175	0.595174	2.94e-05	0.000191294	0.328676	gse25066	2.69713		2835	0.233602	0.000193282	0.00478181	1	chin	0.867555		57110	0.464193	3.89e-05	0.000181007	0.278184	yau	2.04722
53405	0.489862	3.19e-06	2.98e-05	0.0376105	gse25066	2.69254		6854	0.282323	0.000847167	0.0126101	1	chin	0.867305		26024	0.281323	5.31e-08	4.41e-07	0.000425289	yau	2.04671
5528	0.399412	1.82e-07	2.78e-06	0.00224822	gse25066	2.69187		5869	-0.304034	0.00140472	0.0179	1	chin	0.86723		5174	-0.852686	0.00398008	0.0112082	1	yau	2.04654
2219	0.641053	6.35e-05	0.000361068	0.691317	gse25066	2.69065		5325	0.430194	0.00966659	0.0612123	1	chin	0.866724		9144	0.442988	2.41e-05	0.000117663	0.17475	yau	2.0455
55777	0.400598	1.93e-07	2.89e-06	0.00237814	gse25066	2.6899		1907	0.436704	0.0103639	0.063882	1	chin	0.86663		1595	0.365256	2.7e-06	1.58e-05	0.0204037	yau	2.034
26031	0.553053	1.39e-05	0.000101927	0.15811	gse25066	2.68702		23556	-0.414402	0.00813398	0.0549368	1	chin	0.865975		4496	0.411457	1.14e-05	6e-05	0.0843904	yau	2.0332
9166	-0.506077	4.94e-06	4.34e-05	0.0578256	gse25066	2.68539		3320	0.332642	0.00249283	0.0262548	1	chin	0.865968		1476	0.362566	2.47e-06	1.46e-05	0.0186792	yau	2.0332
22918	0.528931	8.42e-06	6.75e-05	0.0973991	gse25066	2.68405		7083	0.461538	0.0133806	0.0745307	1	chin	0.864701		4050	0.57632	0.00030131	0.00114345	1	yau	2.02921
23446	-0.767028	0.000321553	0.00141438	1	gse25066	2.67904		55107	-0.538823	0.0248538	0.110781	1	chin	0.8646		9563	-0.281965	6.51e-08	5.26e-07	0.000519437	yau	2.02641
10935	-0.391215	1.43e-07	2.26e-06	0.00176871	gse25066	2.67779		158427 /// 7111	-0.285883	0.000949221	0.0137187	1	chin	0.864119		3939	0.340524	1.14e-06	7.16e-06	0.0087208	yau	2.024
80867	0.5228	7.75e-06	6.3e-05	0.0897883	gse25066	2.67188		9501	-0.382774	0.0055281	0.0426486	1	chin	0.864082		5283	-0.35083	1.71e-06	1.04e-05	0.0130032	yau	2.02333
1942	-0.551663	1.45e-05	0.000105949	0.16535	gse25066	2.66927		79817	0.280883	0.000839861	0.012553	1	chin	0.863939		6097	-0.351324	1.76e-06	1.07e-05	0.0134061	yau	2.02147
6821	-0.430136	6.24e-07	7.74e-06	0.00758237	gse25066	2.6688		4097	0.33997	0.00288494	0.0283802	1	chin	0.863478		4151	0.460925	4.17e-05	0.000192817	0.297859	yau	2.01871
3191	0.348808	2.24e-08	4.77e-07	0.000281739	gse25066	2.66844		10926	0.420987	0.00893565	0.0581948	1	chin	0.862549		3929	0.553218	0.000224546	0.000881351	1	yau	2.01853
163486	-0.654495	8.43e-05	0.000459194	0.909197	gse25066	2.66652		5683	-0.366128	0.0044235	0.0374471	1	chin	0.861951		1123	0.391436	7.01e-06	3.83e-05	0.0521675	yau	2.01762
64149	-0.824988	0.000589871	0.00233561	1	gse25066	2.66409		11127	-0.318096	0.00195234	0.0223773	1	chin	0.861862		9221	0.301047	2e-07	1.47e-06	0.00157755	yau	2.01646
57211	0.679304	0.000121907	0.000628277	1	gse25066	2.65878		25806	0.337839	0.00282025	0.0280479	1	chin	0.861391		8722	-0.394796	7.83e-06	4.24e-05	0.0581464	yau	2.01599
23092	0.431779	6.99e-07	8.45e-06	0.00847505	gse25066	2.65769		1796	-0.374102	0.00498992	0.0400996	1	chin	0.861147		7162	-0.438786	2.56e-05	0.000123974	0.184998	yau	2.01492
10565	-0.42158	5.09e-07	6.46e-06	0.00619266	gse25066	2.65316		6130	-0.268331	0.000619272	0.0103657	1	chin	0.860839		4815	-0.480363	6.54e-05	0.000289658	0.461516	yau	2.00993
24150 /// 729355	0.451917	1.35e-06	1.45e-05	0.0162209	gse25066	2.65202		3087	-0.429826	0.00996986	0.0623022	1	chin	0.860216		5682	0.287289	1.03e-07	7.99e-07	0.000819194	yau	2.00703
63940	0.517975	7.65e-06	6.24e-05	0.0886906	gse25066	2.65007		79139	0.435857	0.0106603	0.0649802	1	chin	0.85961		8449	0.254428	1.3e-08	1.21e-07	0.000106063	yau	2.00606
7535	0.728029	0.000229603	0.00106565	1	gse25066	2.64931		51084	-0.40161	0.00723912	0.0509105	1	chin	0.859572		6338	0.407555	1.2e-05	6.29e-05	0.0886431	yau	2.00505
55335	0.528012	9.69e-06	7.61e-05	0.111763	gse25066	2.64717		29909	0.449887	0.0122854	0.070742	1	chin	0.859559		8358	0.485329	7.48e-05	0.000326758	0.525616	yau	2.00245
23639	-0.567648	2.17e-05	0.000149024	0.245191	gse25066	2.64692		7385	-0.35537	0.00382746	0.0339781	1	chin	0.858961		3551	-0.396026	8.96e-06	4.8e-05	0.0663584	yau	1.99911
57418	-0.726465	0.000227461	0.00105794	1	gse25066	2.64658		90864	-0.336491	0.00280389	0.0280333	1	chin	0.858806		2078	-0.312682	4.13e-07	2.84e-06	0.00321489	yau	1.99617
978	0.780172	0.000405257	0.00171433	1	gse25066	2.64655		3475	0.42624	0.00969055	0.0612863	1	chin	0.858298		9341	-0.352712	2.25e-06	1.34e-05	0.01707	yau	1.99192
4340	0.611268	4.7e-05	0.000282734	0.517709	gse25066	2.64548		23421	-0.417129	0.0087874	0.0575163	1	chin	0.857675		1852	0.482328	7.42e-05	0.000325089	0.521872	yau	1.99175
79735	-0.404556	2.89e-07	4.09e-06	0.00354827	gse25066	2.64541		50813	-0.315219	0.00190331	0.0220257	1	chin	0.85755		6522	0.361641	3.11e-06	1.8e-05	0.0234374	yau	1.99174
9185	-0.732642	0.000245308	0.00112941	1	gse25066	2.64505		10479	0.47533	0.0157068	0.0824811	1	chin	0.857454		8000	0.619299	0.000617992	0.00217119	1	yau	1.98734
11168	0.501037	5.27e-06	4.57e-05	0.0615698	gse25066	2.64466		51406	-0.355165	0.00388582	0.0342929	1	chin	0.856132		1154	-0.413604	1.57e-05	7.98e-05	0.114857	yau	1.98712
4684	0.4673	2.2e-06	2.2e-05	0.0261788	gse25066	2.64364		9435	0.456696	0.0133664	0.0744828	1	chin	0.855842		51118	0.308533	3.85e-07	2.67e-06	0.00300029	yau	1.97918
6665	0.455044	1.55e-06	1.63e-05	0.0185387	gse25066	2.6436		7515	-0.327727	0.00247889	0.0262093	1	chin	0.853973		4957	0.468239	5.95e-05	0.000265227	0.420548	yau	1.97851
25771	0.360087	4.56e-08	8.66e-07	0.000570447	gse25066	2.64348		10002	-0.36255	0.00441511	0.0374471	1	chin	0.853825		7517	0.411001	1.55e-05	7.92e-05	0.113871	yau	1.9762
80765	-0.595612	3.69e-05	0.00023122	0.409348	gse25066	2.64058		6491	0.433854	0.0108469	0.0657177	1	chin	0.852391		1277	-0.446301	3.77e-05	0.000176421	0.270017	yau	1.97436
64097	-0.644753	8.08e-05	0.000443903	0.873211	gse25066	2.63871		7158	-0.326494	0.00245761	0.0260944	1	chin	0.851981		5438	0.331523	1.11e-06	7.03e-06	0.00854539	yau	1.9735
2737	-0.464603	2.09e-06	2.11e-05	0.0249207	gse25066	2.63844		23037	0.509679	0.0213147	0.100472	1	chin	0.851836		23612	-0.343425	1.82e-06	1.1e-05	0.0138165	yau	1.97146
272	0.389262	1.67e-07	2.59e-06	0.00206934	gse25066	2.63766		5580	-0.417372	0.00910088	0.0587461	1	chin	0.851821		8743	-0.53216	0.000198019	0.000786377	1	yau	1.97075
[truncated: 11,598 more rows]
