# Supplementary material for: S100A8/A9 predicts response to PIM kinase and PD-1/PD-L1 inhibition in triple-negative breast cancer mouse models
Source: Commun Med (Lond). 2024 Feb 20;4:22. doi: 10.1038/s43856-024-00444-8 (PMC10879183; doi:10.1038/s43856-024-00444-8)
Supplement: Supplementary file 8 — Supplementary Data 5 [file 43856_2024_444_MOESM8_ESM.xlsx]

## Sheet: Fig 2
Fig 2c					Fig 2f
Erdafitinib	-42.5524	-54.2977	-32.1352		Parental	Control	PIM1	PIM2	PIM3	PIM1,2,3
PIM447	-41.3464	-45.4849	-41.9227		1	1.08454	0.279399	0.783419	0.659047	0.0332797
Everolimus	-34.5855	-50.0985	-39.4515		1	0.879146	0.376289	0.841308	0.578335	0.0594191
Pazopanib	-25.1535	-49.725	-45.6784		1	0.92242	0.286133	0.761567	0.709541	0.0357808
Dasatinib	-30.8673	-51.3063	-24.479
AMD1	-21.5102	-44.7583	-34.3814		Fig 2g
CB-839	-32.2953	-26.4055	-38.6125		S100A8						S100A9
Dabrafenib	-29.7555	-25.1377	-41.429		Parental	Control	PIM1	PIM2	PIM3	PIM1,2,3	Parental	Control	PIM1	PIM2	PIM3	PIM1,2,3
Venetoclax	-37.5172	-13.7154	-34.6635		1	1.17978	0.36741	1.10934	0.66434	0.12615	1	0.99878	0.56929	0.909	0.7	0.2932
LDE225	-30.0328	-19.656	-29.2772		1	1.20996	0.21712	0.83182	0.58082	0.11818	1	1.18175	0.35158	0.74526	0.61963	0.12413
Tazemetostat	-26.0353	-28.1455	-24.0995		1	0.9725	0.47273	0.78492	0.28252	0.07197	1	1.16238	0.46146	1.10063	0.72294	0.2576
Abemaciclib	-28.3345	-21.9283	-23.976
YM155	-26.3769	-18.3136	-11.3265		Fig 2i
Capmatinib	-20.059	-8.86811	-26.4202		Control	control virus	PIM1 virus
Alpelisib	-11.3659	-27.4739	-14.9549		1	0.177835	1.15087
Afuresertib	-15.1928	-16.4721	-5.0443		1	0.102232	0.851344
Bazedoxifene	33.9775	-22.8054	-43.1995		1	0.110794	0.918626
Prexasertib	0.282597	0.231691	-24.6151
GSK591	6.24829	-4.71591	-5.4837		Fig 2j
DMSO control	0	0	0		S100A8			S100A9
I-BET-762	-23.0911	92.4226	-9.51215		Control	control virus	PIM1 virus	Control	control virus	PIM1 virus
AZD6738	11.3539	36.1065	28.028		1	0.2686	0.80378	1	0.38467	1.00152
Cabozantinib	60.3763	17.8431	6.79263		1	0.32707	1.01396	1	0.46187	1.02394
Erlotinib	28.6632	25.4204	38.2017		1	0.29622	0.97127	1	0.32615	1.1857
Ganetespib	43.7256	56.5539	35.0812
Crizotinib	63.1413	20.1563	70.6203
Olaparib	73.3249	37.1432	49.5647
Carfilzomib	66.3541	90.7935	49.4151
Alisertib	259.282	245.172	302.599
Trametinib	264.866	346.01	277.143
Panobinostat	370.057	328.029	476.921
GDC-0339	-52.0942	-48.2145	-47.011

## Sheet: Fig 4
Fig 4c							Fig 4e
PD-1							Days	Vehicle					GDC-0339					PD-1					PD-L1					GDC-0339 + PD-1					GDC-0339 + PD-L1
CD45-			CD45+				0	100	100	100	100	100	100	100	100	100	100	100	100	100	100	100	100	100	100	100	100	100	100	100	100	100	100	100	100	100	100
Py8119	D2A1-M1	D2A1-M2	Py8119	D2A1-M1	D2A1-M2		4	290.963	213.606	129.635	361.365	199.98	133.468	143.687	160.998	200.959	161.947	283.873	170.746	246.49	168.403	308.2	289.201	129.226	220.358	185.435	141.912	123.358	95.7218	90.9107	107.296	94.5479	102.859	88.1076	120.948	178.227	95.9613
0.97	63.3	30.6	47.8	32.6	7.42		8	223.103	227.413	580.759	684.48	707.98	363.58	301.355	599.639	411.179	315.515	442.463	261.992	368.447	530.663	876.598	892.443	539.409	471.211	477.092	251.942	149.561	114.596	120.986	265.468	141.398	70.1719	36.5405	163.109	299.647	354.648
2.43	61.3	28	33.4	39.2	16.1		11	928.288	920.79	803.374	1356.6	995.537	746.152	658.405	465.105	495.8	331.135	1504.5	728.851	542.43	678.553	1965.69	597.541	692.55	926.715	783.216	685.416	200.73	296.341	191.215	450.089	193.906	64.2982	30.6679	252.881	664.93	498.162
0.7	54.6	33.2	33	29.4	22.8		14	1491.84	1690.67	1728.97	2368.08	1337.03	1272	643.452	651	691.568	677.542	1622.97	993.75	864	780.274	2983.38	1476.71	910.74	915.663	905.024	806.216	286.379	316.348	270.453	386.27	238.79	6.12	28.0579	396.859	639.108	515.749
1.04	65.5	26.7	44	47.1	19.7
	64.2	29.5		38.3	26.3		Fig 4f	Vehicle					GDC-0339					PD-1					PD-L1					GDC-0339 + PD-1					GDC-0339 + PD-L1
							0	100	100	100	100	100	100	100	100	100	100	100	100	100	100	100	100	100	100	100	100	100	100	100	100	100	100	100	100	100	100
PD-L1							4	206.63	162.637	252.194	230.925	146.694	136.714	177.327	155.88	243.793	151.593	252.136	247.5	178.46	126.36	216.952	87.0012	88.3499	191.76	125.224	148.4	105.997	139.914	88.6038	144.96	67.5	156.825	114.629	99.144	83.1311	142.178
CD45-			CD45+				8	604.565	174.915	611.311	655.133	516.015	279.382	369.717	340.91	384.552	457.165	499.8	161.713	343.813	304.75	476.11	234.92	367.416	465.7	225.75	338.75	195.364	226.131	138.591	326.025	113.4	268.952	263.822	78.336	256.654	267.572
Py8119	D2A1-M1	D2A1-M2	Py8119	D2A1-M1	D2A1-M2		11	455.592	847.066	679.988	975.729	565.322	326.918	608.213	688.444	457.519	417.203	815.674	691.92	523.214	548.438	881.745	641.626	620.117	772.123	358.407	327.997	380.098	313.853	299.739	359.502	288	380.981	574.394	153	394.306	603.533
0.14	6.69	1.79	61.6	33.3	11.3		14	1089.39	1432.05	1170.08	907.91	776.936	446.991	997.808	1107.96	771.708	969.105	1254.03	1094.11	701.084	737.977	963.623	865.894	653.184	912.03	722.701	1557.37	393.559	375.495	331.122	575.581	418.176	380.409	170.191	438.919	477.225	500.067
0.16	10.3	1.06	48.2	46.1	22
0.16	8.88	0.76	49.6	32.7	24		Fig 4g	Vehicle					GDC-0339 + PD-1
0.84	7.72	1.12	50.4	45.7	30.5		0	100	100	100	100	100	100	100	100	100	100
	6.89	1.6		39.3	35.6		4	164.836	288.077	208.068	180.037	145.162	105.235	45.3413	176.316	116.252	80.684
							8	285	490.37	522.72	295.005	260.8	180.807	106.191	294.504	273.426	319.38
							11	529.203	888.733	877.492	624.42	282.735	298.595	198.556	454.5	604.177	498.42
							14	547.77	1108.86	1597.56	928.224	547.043	595.35	490.11	1216.68	826.43	1035.17
							Fig 4i	Vehicle					GDC-0339			PD-1			PD-L1			GDC-0339 + PD-1					GDC-0339 + PD-L1
							CD8A	-0.0750013	-1.56596	-0.333911	-0.756831	-1.96578	-1.66706	-0.947071	-0.0372213	-0.249111	-0.609301	-0.112531	-1.48713	-0.515911	-0.528691	1.90721	0.932989	0.843809	0.435059	2.22045	0.691129	0.954039	1.51236	-1.05408	2.40856
							PRF1	-0.387403	-2.19202	-0.696933	-0.474043	-1.66223	-2.16759	-1.18255	-0.770203	-0.571493	-0.206213	-0.234003	-1.33558	-0.878933	-0.377143	2.46239	1.44472	1.99536	0.264687	2.48365	0.227967	0.496777	2.4131	-0.989993	2.33772
							GZMB	-0.316455	-0.792915	0.0241054	-0.113065	-1.29226	-1.18351	-0.191095	-0.264175	0.0973154	-0.795615	-0.349465	-1.16154	-0.101315	-0.685245	1.32966	0.150915	0.211105	0.821645	1.60802	0.504825	0.582955	0.876495	-0.405015	1.44465
							TNF	-0.671355	-0.817665	-0.937915	-0.866875	-1.1144	-0.355825	-0.671525	-0.239685	0.171235	0.641495	-0.299385	-0.0179954	0.793105	0.753585	0.0418646	-0.228295	0.466575	-0.322655	2.03095	-0.268385	0.351545	0.275925	-0.385755	1.67143
							IFNG	-0.539566	-0.556596	0.201524	0.123254	-1.8633	-1.26913	-0.440206	-1.34979	-1.62056	-1.14426	-0.376186	-0.0627264	0.0195236	0.743714	1.36085	0.139304	0.862454	0.385544	0.634874	0.518754	0.103064	1.31763	-0.0617864	2.87361
							IL2RA	-0.0361296	-0.84457	-0.5905	-0.37331	-0.62291	-0.35066	-0.42862	0.44316	0.57092	-0.30825	-0.11668	-1.05115	-0.42457	-1.60085	1.47863	0.47281	0.0190904	0.62594	1.61224	0.58922	0.43657	1.92123	-0.62874	-0.79288

## Sheet: Fig. 5
Fig 5b					Fig. 5c				Fig. 5d					Fig. 5e			Fig. 5f							Fig. 5h					Fig. 5i
S100A8		S100A9			Day 0	Day 5			CD8 T cells		Tregs			Total MDSCs			Serum samples	conc. ug/mL			Avg	SEM		Control	S100A8-KO	PIM1,2,3-KO	PIM1,2,3-KO + PIM1OE		Control	S100A8-KO	PIM1,2,3-KO
Vehicle	GDC -0339	Vehicle	GDC -0339			Vehicle	GDC -0339		Vehicle	GDC -0339	Vehicle	GDC -0339		Vehicle	GDC -0339		healthy	ND	ND	ND				100	82.156	39.292	110.732		Total MDSCs
0.8	0.3	1.1	0.4		11.0913	41.0623	0		2.13	10.2	1.13	0.8		5.51684	0.901615		healthy	ND	ND	ND				100	87.102	35.486	96.78		100	99.3783	93.5939
3	0.3	3	0.3		7.39628	36.5461	0		2.59	6.75	0.81	0.88		5.38667	1.26217		healhty	ND	ND	ND				100	79.996	34.284	111.423		100	102.395	100.715
1.1	0.2	0.7	0.2		15.1969	16.0181	2.8801		5.53	8.47	1.02	1.17		1.91317	0.908619									100	78.3	13.5	94.5		100	90.2497	99.8613
1	0.5	1.1	0.4		16.0181	59.127	13.1441		6.69	4.36	0.68	0.69		1.23867	1.37488		TNBC Stage 1A	1.5	1.2	1	1.23333	0.1453		100	71.792	20.512	89.74
0.4	0.1	0.4	0.1		3.70123	12.323	0		1.57	9.86	1.2	0.62		8.0402	1.15844		TNBC Stage 1B	5.5	6.1	5.6	5.73333	0.1856		100	74.356	23.076	99.996		Neutrophils
0.4	0.5	0.4	0.1		17.2343	32.03	7.39628		7.13	6.82	0.72	1.25		3.32713	4.0182		TNBC Stage 1B	ND	ND	ND				100	82.32	23.52	85.26		100	96.2162	80.6757
0.8	2.1	0.5	3.6		25.231	20.1237	0		9.05	2.68	0.68	1.6		1.99275	5.04549									100	70.89	25.02	108.42		100	93.3333	88.8485
0.3	0.4	0.1	0.6		0	20.1237	23.8187		8.03	3.06	0.91	1.05		2.20483	3.70141		TNBC Stage 3B	0.09	0.02	0.08	0.0633333	0.0219		100	76.92	15.384	99.996		100	106.429	100.143
3.1	0.6	4.8	0.7		0	22.5871	16.0181		8.06	6.57	1.11	0.82		3.4134	2.68973		TNBC Stage 3B	5.5	6.5	5.5	5.83333	0.3333
1.6	0.6	2.6	0.6			12.323	0		3.26	1.01	2.11	0.032		6.22168	2.49483		TNBC Stage 4	7.8	8.6	7.8	8.06667	0.2667
1.6	0.8	3.4	0.9			12.323	0		5.4	6.07	1.24	1.33		1.95918	3.02356
0.3	0.5	0.3	0.5			13.5547	24.2293		2.18	4.48	3.04	1.39		3.03842	3.81467
2.6	1.6	2.7	0.8			1.64842	23.8187		4.31	6.6	2.13	2.06		5.61857	1.12951
0.8	0.2	0.9	0.1			20.1237	16.0181		1.97	5.92	2.57	1.35		5.34183	2.40697
1.8	0.1	1.5	0.1			44.7574	2.8801		5.22	7.85	2.18	1.4		0.71499	2.39355
2.1	1.8	4	1.3			48.4524	13.1441		5.86	7.02	1.43	1.44		0.878735	0.5552
1.6	0.1	2.9	0.1			50.9158	32.03		3.24	4.23	0.63	1.85		0.740741	0.223714
0.2	1.9	0.4	3.9			18.0709	20.1237		5.06	3.37	1.14	2.01		1.72071	2.14461
0.7	1.6	1.4	2.4			59.127	20.1237		2.47	5.7	1.88	1.14		2.32122	0.503497
1.7	2.1	3	1.6			41.0623	22.5871		3.34	2.02	1.32	1.41		3.72616	2.30084
0.9	1	0.6	0.8			36.5461	7.39628		4.38	1.3	0.77	1.96		4.25076	1.75191
0.8	0.7	1	0.5			16.0181			1.72	1.39	1.9	1.5		5.18617	2.98697
0.6	0.6	0.6	0.3						1.97	3.58	1.83	1.17		2.86294	1.46748
1	0.9	1	0.8						1.97	5.84	1.47	0.98			0.914119
1	0.4	1	0.6
0.8	0.5	0.9	0.4
0.5	0.2	0.6	0.4
0.8	0.8	1.1	0.6
3.1	0.4	3.8	0.2
1.4	0.6	1.4	0.6
1.5	0.8	1.4	0.6
2.8	0.3	2.2	0.2
0.5	0.5	0.4	0.4
0.8		0.8

## Sheet: Supple Fig 4
Supple Fig 4a				Supple Fig 4b				Supple Fig 4f					Supple Fig 4g
Total CD45+				Total MDSCs				S100A8		S100A9			Days	Vehicle						αCD8 alone						GDC-0339 + PD-1					αCD8 + GDC-0339 + PD-1
Py8119	D2A1-M1	D2A1-M2		Py8119	D2A1-M1	D2A1-M2		Vehicle	GDC-0339	Vehicle	GDC-0339		0	100	100	100	100	100	100	100	100	100	100	100	100	100	100	100	100	100	100	100	100	100	100	100
21	25.3	37		2.04907	6.57739	2.91519		1.6	0.1	0.4	0.2		4	275.868	290.304	221.804	227.337	242.896	156.645	325.115	233.22	280.108	200.34	156.695	277.477	213.444	181.776	127.253	156.039	127.936	213.901	115.502	229.746	205.673	136.875	167.412
26.1	28.3	26.3		0.740794	5.26628	6.72584		0.9	0.3	1.1	0.4		8	596.927	386.248	383.68	423.75	397.07	287.766	391.937	398.653	342.222	422.304	385.978	450.528	287.556	260.74	211.53	225.651	232.504	313.597	285.912	393.04	345.146	299.878	261.072
29.6	27	26.4		1.05975	4.71069	12.0479		0.4	0.5	0.6	0.7		11	760.42	617.648	706.162	686.256	789.406	597.197	886.101	875.885	678.859	911.209	735.437	820.685	398.131	560.057	272.946	303.652	293.625	567.654	488.165	617.859	592.704	574.047	504.02
29	21.3	21.1		1.59531	6.97434	9.74054		1	0.3	0.6	0.4		14	961.723	993.516	957.869	973.788	1037.74	798.88	1239.23	1353.02	1107.78	1152.75	1137.15	1250.74	453.198	423.846	308.427	321.513	380	686.516	652.5	719.468	597.469	823.982	555.985
	23.7	19			8.86999	6.29849		0.9	0.4	0.7	0.4
								0.8	0.4	1	1
CD8 T cells								1.1	0.9	1.4	0.4
Py8119	D2A1-M1	D2A1-M2						1.5	0.4	0.9	0.7
7.73	5.53	10.4						1.4	0.5
10.7	6.24	6.3
10.9	5.51	6.57
13.2	4.19	4.28
	3.5	3.84
Tregs
Py8119	D2A1-M1	D2A1-M2
33.2411	21.3568	7.7682
31.6068	24.4249	10.7478
27.8792	14.1083	10.6662
35.2516	27.7811	11.8794
	23.7076	15.0709

## Sheet: Supple Fig 5
Supple Fig 5a					Supple Fig 5c
ELISA						Control	S100A8-KO	PIM1,2,3-KO			Control	S100A8-KO	PIM1,2,3-KO
Control	S100A8-KO	PIM1,2,3-KO	PIM1,2,3-KO + PIM1OE		Proliferated CD8	100	95.8242	94.7253		Treg of CD4	100	126.305	180.376
48.5	0	0	46.6			100	92.3423	89.4144			100	60.7504	91.4863
38.8	0	0	37.1			100	82.4153	80.2966			100	59.3023	93.5401
38	0	0	41			100	72.5938	97.553			100	115.827	249.64
						100	76.2791	62.7907			100	60.6061	90.1515
						100	112.74	98.5577			100	95.0226	223.982
					CD69 of CD8	100	99.8896	96.7991		IL10 of Treg	100	86.2745	150.327
						100	99.2366	93.7841			100	127.215	118.987
						100	98.7978	93.4426			100	140.714	73.5714
						100	97.7922	89.4805			100	66.1539	50.7692
						100	109.028	101.528			100	111.765	141.177
						100	76.6194	69.332			100	139.13	110.87
					Granzyme B of CD8	100	105.738	100.984		TGFb of Treg	100	48	49.8182
						100	104.007	105.749			100	97.3214	88.8393
						100	104.237	98.3051			100	120.305	89.8477
						100	95.4386	95.614			100	97.1429	105.714
						100	105.47	97.6068			100	92.0792	66.3366
						100	131.808	120.824			100	160	194.286
					Perforin of CD8	100	100.474	87.6777		Total MDSCs of CD11b	100	85.4778	104.588
						100	104.706	117.647			100	56.9002	64.7142
						100	100.485	91.2621			100	79.4	54.0676
						100	87.395	98.3193			100	92.0305	106.058
						100	95.5224	80.597			100	56.5603	105.515
						100	70.0599	70.0599			100	93.1926	145.496
					IFNg of CD8	100	101.339	91.9643
						100	102.427	101.942
						100	96.3134	90.7834
						100	89.3443	105.738
						100	114.286	107.143
						100	182.32	164.365
					TNFa of CD8	100	110.92	103.558
						100	102.388	123.315
						100	112.145	108.854
						100	101.034	132.644
						100	115.042	126.045
						100	103.781	104.146
